# Supplementary material for: A predicted functional gene network for the plant pathogen Phytophthora infestans as a framework for genomic biology
Source: BMC Genomics. 2013 Jul 17;14:483. doi: 10.1186/1471-2164-14-483 (PMC3734169; doi:10.1186/1471-2164-14-483)
Supplement: Additional file 1 — Calculation of prior/posterior odds and used protein-protein interaction data. The table contains (a) the calculated prior odds of association based on the KEGG and GO benchmark, (b) the calculated posterior odds and log-likelihood scores for the protein-protein interaction data sets and (c) the used data sources to project protein-protein interactions form different source organisms to P. infestans. [file 1471-2164-14-483-S1.xlsx]

## Sheet: a)
Additional file 1a: Deterined prior odds based on the KEGG and GO based benchmark
Benchmark	Annotated Proteins	Pairs with shared annotation	Pairs without shared annotation	Prior odds
KEGG	1329 (7.5%)	35411	847045	0.04
GObp(<=6th)	3152 (17.3%)	362503	4603473	0.078

## Sheet: b)
Additional file 1b: Inferred log-likelihood scores (LLS) for the different protein-protein interaction data sets based on the KEGG and GO based benchmark
Dataset	Unique Proteins	Unique Proteins (percent)	Associated Pairs	Pairs sharing KEGG	Pairs not sharing KEGG	Posterior Odds (KEGG)	LLS (KEGG)	Pairs sharing GObp	Pairs not sharing Gobp	Posterior Odds (GObp)	LLS (GObp)
Biogrid-HSAP	1959	10.8005	7809	788	503	1.5666	3.66778	1809	1814	0.997244	2.54829
Biogrid-HSAP 2PM	661	3.64428	1058	213	28	7.60714	5.24796	391	180	2.17222	3.3268
Biogrid-HSAP 3PM	343	1.89106	475	101	10	10.1	5.53141	223	64	3.48438	3.79934
Biogrid-HSAP 4PM	220	1.21292	245	51	2	25.5	6.45755	125	28	4.46429	4.04716
Biogrid-HSAP 5PM	129	0.711214	142	25	2	12.5	5.7446	75	14	5.35714	4.22948
Biogrid-SCER	2342	12.9121	24337	3243	3415	0.949634	3.1672	3001	5880	0.510374	1.87844
Biogrid-SCER 2PM	1577	8.69445	6520	1499	672	2.23065	4.02117	1575	1086	1.45028	2.9228
Biogrid-SCER 3PM	1200	6.61594	3497	1138	154	7.38961	5.21895	1028	391	2.62916	3.51771
Biogrid-SCER 4PM	1003	5.52983	2310	861	75	11.48	5.65948	747	247	3.02429	3.65772
Biogrid-SCER 5PM	863	4.75797	1628	642	48	13.375	5.81226	555	179	3.10056	3.68263
Complexome	860	4.74143	3877	1897	102	18.598	6.14193	743	251	2.96016	3.63629
Corum	1074	5.92127	15155	5575	1547	3.60375	4.50085	2385	2296	1.03876	2.58908
Intact-Core	650	3.58364	1272	456	71	6.42254	5.07869	256	128	2	3.24419
Intact-Attach	1001	5.5188	22890	3549	5283	0.671777	2.82105	2137	3949	0.54115	1.93699
Interactome	1003	5.52983	1599	132	111	1.18919	3.39215	272	319	0.852665	2.39166
HSPC	1408	7.76271	9002	3715	838	4.43317	4.70799	1211	1129	1.07263	2.62116
Proteome Size	18138
Prior odds (KEGG)	0.04
Prior odds (GObp)	0.078

## Sheet: c)
Additional file 1c: Data sources used to project protein-protein interaction to P. infestans
Interaction DB	http://	Date download	Interactions (Pairs)	Mapped Interactions (Pairs)	Mapped Interactions (Percent)
CORUMHuman	http://mips.helmholtz-muenchen.de/genre/proj/corum/	28.04.11	31525	15155	48
BioGRIDHuman	http://thebiogrid.org	27.01.11	33991	7784	22.9
BioGRIDYeast	http://thebiogrid.org	27.01.11	56078	24337	43.4
InteractomeArabidopsis	http://interactome.dfci.harvard.edu	06.03.12	11103	1599	14.4
ComplexomeYeast	http://complexome.holstegelab.nl	21.07.11	8292	3877	46.7
IntAct-CoreYeast	http://www.ebi.ac.uk/intact/	28.03.12	2812	1272	45.2
IntAct-AttachYeast	http://www.ebi.ac.uk/intact/	28.03.12	45412	22890	50.4
HSPC	http://human.med.utoronto.ca	06.09.12	16315	9002	55.2
