# Supplementary material for: A predicted functional gene network for the plant pathogen Phytophthora infestans as a framework for genomic biology
Source: BMC Genomics. 2013 Jul 17;14:483. doi: 10.1186/1471-2164-14-483 (PMC3734169; doi:10.1186/1471-2164-14-483)
Supplement: Additional file 3 — Log-likelihood evidence for the association between protein pairs. All log-likelihood evidence for the association between protein pairs in the functional association network. The contribution of each individual evidence to the combined LLS score is indicated. Moreover, functional annotations (secretome, RXLR, Crinkler, glycoside hydrolase, peptidase, Gene Ontology (biological process)) are displayed for each protein in the predicted association network. [file 1471-2164-14-483-S3.xlsx]

## Sheet: LLS
Additional file 3: Log-likelihood evidence for the association between protein pairs in the functional association network. The contribution of each individual evidence is indicated.
			Physical Mapping																Comparative				Secreted		RXLR effector		Crinker effector		Glycoside hydrolase		Peptidase		GO(bp)
Protein A	Protein B	LLS (Summed)	HSPC	Corum	Interactome	IntAct (Attach)	IntAct (Core)	Complexome	BioGRID human (1PM)	BioGRID human (2PM)	BioGRID human (3PM)	BioGRID human (4PM)	BioGRID human (5PM)	BioGRID yeast (1PM)	BioGRID yeast (2PM)	BioGRID yeast (3PM)	BioGRID yeast (4PM)	BioGRID yeast (5PM)	Co-expression	Conserved co-expression	Co-occurrence		Protein A	Protein B	Protein A	Protein B	Protein A	Protein B	Protein A	Protein B	Protein A	Protein B	Protein A	Protein B
PITG_00011	PITG_02280	2.21156	0	0	0	0	0	0	0	0	0	0	0	0	0	0	0	0	1.67543	0.536126	0		0	0	0	0	0	0	0	0	0	0	0	0
PITG_00011	PITG_07239	2.55673	0	0	0	0	0	0	0	0	0	0	0	0	0	0	0	0	1.91387	0.642864	0		0	0	0	0	0	0	0	0	0	0	0	0
PITG_00011	PITG_07455	2.12325	0	0	0	0	0	0	0	0	0	0	0	0	0	0	0	0	1.15853	0.964721	0		0	0	0	0	0	0	0	0	0	0	0	GO:0006754:'ATP biosynthetic process';GO:0015914:'phospholipid transport'
PITG_00011	PITG_13426	2.38034	0	0	0	0	0	0	0	0	0	0	0	0	0	0	0	0	1.19998	0.488966	0.691389		0	0	0	0	0	0	0	0	0	0	0	GO:0006355:'regulation of transcription, DNA-dependent'
PITG_00014	PITG_00163	2.82	0	0	0	2.82	0	0	0	0	0	0	0	0	0	0	0	0	0	0	0		0	0	0	0	0	0	0	0	0	0	GO:0030163:'protein catabolic process'	GO:0009069:'serine family amino acid metabolic process';GO:0009097:'isoleucine biosynthetic process'
PITG_00014	PITG_00172	14.0208	4.71	4.5	0	2.82	0	0	0	0	0	0	0	0	0	0	0	0	0.51781	1.47297	0		0	0	0	0	0	0	0	0	0	0	GO:0030163:'protein catabolic process'	GO:0006511:'ubiquitin-dependent protein catabolic process'
PITG_00014	PITG_00229	28.5468	4.71	4.5	0	2.82	0	6.14	3.67	0	0	0	0	3.17	4.02	5.22	0	0	0.354938	1.13182	0		0	0	0	0	0	0	0	0	0	0	GO:0030163:'protein catabolic process'	GO:0006511:'ubiquitin-dependent protein catabolic process';GO:0009851:'auxin biosynthetic process'
PITG_00014	PITG_00279	12.871	0	0	0	2.82	0	0	3.67	0	0	0	0	3.17	4.02	5.22	5.66	5.81	0.037505	0.533502	0		0	0	0	0	0	0	0	0	0	0	GO:0030163:'protein catabolic process'	GO:0006511:'ubiquitin-dependent protein catabolic process'
PITG_00014	PITG_00411	2.53149	0	0	0	0	0	0	0	0	0	0	0	0	0	0	0	0	1.51522	1.01627	0		0	0	0	0	0	0	0	0	0	0	GO:0030163:'protein catabolic process'	GO:0006897:'endocytosis'
PITG_00014	PITG_00588	2.46695	0	0	0	0	0	0	0	0	0	0	0	0	0	0	0	0	1.12293	1.34402	0		0	0	0	0	0	0	0	0	0	1	GO:0030163:'protein catabolic process'	GO:0006508:'proteolysis'
PITG_00014	PITG_00613	29.9243	4.71	4.5	0	2.82	0	6.14	3.67	0	0	0	0	3.17	4.02	5.22	5.66	5.81	0.740958	1.53333	0		0	0	0	0	0	0	0	0	0	0	GO:0030163:'protein catabolic process'	GO:0009851:'auxin biosynthetic process';GO:0006511:'ubiquitin-dependent protein catabolic process'
PITG_00014	PITG_00633	19.694	4.71	4.5	0	2.82	0	0	3.67	0	0	0	0	3.17	0	0	0	0	0.398323	0.425671	0		0	0	0	0	0	0	0	0	0	0	GO:0030163:'protein catabolic process'	GO:0006511:'ubiquitin-dependent protein catabolic process'
PITG_00014	PITG_00764	2.60367	0	0	0	0	0	0	0	0	0	0	0	0	0	0	0	0	0.803797	1.79987	0		0	0	0	0	0	0	0	0	0	0	GO:0030163:'protein catabolic process'	GO:0015986:'ATP synthesis coupled proton transport'
PITG_00014	PITG_00787	3.1462	0	0	0	2.82	0	0	0	0	0	0	0	0	0	0	0	0	0.0432461	0.282951	0		0	0	0	0	0	0	0	0	0	0	GO:0030163:'protein catabolic process'	GO:0009615:'response to virus';GO:0034504:'protein localization to nucleus';GO:0006611:'protein export from nucleus';GO:0042176:'regulation of protein catabolic process';GO:0010824:'regulation of centrosome duplication'
PITG_00014	PITG_00804	3.14339	0	0	0	2.82	0	0	0	0	0	0	0	0	0	0	0	0	0.181679	0.14171	0		0	0	0	0	0	0	0	0	0	0	GO:0030163:'protein catabolic process'	GO:0009851:'auxin biosynthetic process';GO:0051085:'chaperone mediated protein folding requiring cofactor'
PITG_00014	PITG_01044	2.82	0	0	0	2.82	0	0	0	0	0	0	0	0	0	0	0	0	0	0	0		0	0	0	0	0	0	0	0	0	0	GO:0030163:'protein catabolic process'	GO:0080090:'regulation of primary metabolic process';GO:0006310:'DNA recombination';GO:0042325:'regulation of phosphorylation';GO:0000723:'telomere maintenance';GO:0060255:'regulation of macromolecule metabolic process';GO:0007049:'cell cycle';GO:0006281:'DNA repair'
PITG_00014	PITG_01064	4.71	4.71	0	0	0	0	0	0	0	0	0	0	0	0	0	0	0	0	0	0		0	0	0	0	0	0	0	0	0	0	GO:0030163:'protein catabolic process'	0
PITG_00014	PITG_01094	33.0624	4.71	4.5	0	2.82	5.08	6.14	3.67	0	0	0	0	3.17	4.02	5.22	5.66	5.81	0.332352	0	0		0	0	0	0	0	0	0	0	0	0	GO:0030163:'protein catabolic process'	GO:0051436:'negative regulation of ubiquitin-protein ligase activity involved in mitotic cell cycle';GO:0031145:'anaphase-promoting complex-dependent proteasomal ubiquitin-dependent protein catabolic process';GO:0051437:'positive regulation of ubiquitin-protein ligase activity involved in mitotic cell cycle'
PITG_00014	PITG_01181	2.79858	0	0	0	0	0	0	0	0	0	0	0	0	0	0	0	0	0.716373	2.0822	0		0	0	0	0	0	0	0	0	0	0	GO:0030163:'protein catabolic process'	GO:0045454:'cell redox homeostasis'
PITG_00014	PITG_01310	3.02666	0	0	0	0	0	0	0	0	0	0	0	0	0	0	0	0	0.438114	1.694	0.894548		0	0	0	0	0	0	0	0	0	0	GO:0030163:'protein catabolic process'	GO:0006457:'protein folding'
PITG_00014	PITG_01382	3.17677	0	0	0	0	0	0	0	0	0	0	0	3.17	0	0	0	0	0.00677439	0	0		0	0	0	0	0	0	0	0	0	0	GO:0030163:'protein catabolic process'	0
PITG_00014	PITG_01389	14.0602	4.71	4.5	0	2.82	0	0	0	0	0	0	0	0	0	0	0	0	0.526559	1.50368	0		0	0	0	0	0	0	0	0	0	0	GO:0030163:'protein catabolic process'	GO:0051603:'proteolysis involved in cellular protein catabolic process'
PITG_00014	PITG_01797	28.1464	4.71	4.5	0	2.82	0	6.14	3.67	0	0	0	0	3.17	4.02	5.22	5.66	0	0.474025	0.17238	0		0	0	0	0	0	0	0	0	0	0	GO:0030163:'protein catabolic process'	GO:0006511:'ubiquitin-dependent protein catabolic process';GO:0009851:'auxin biosynthetic process';GO:0010498:'proteasomal protein catabolic process';GO:0009553:'embryo sac development';GO:0009555:'pollen development'
PITG_00014	PITG_02105	2.82	0	0	0	2.82	0	0	0	0	0	0	0	0	0	0	0	0	0	0	0		0	0	0	0	0	0	0	0	0	0	GO:0030163:'protein catabolic process'	GO:0009116:'nucleoside metabolic process'
PITG_00014	PITG_02122	2.82	0	0	0	2.82	0	0	0	0	0	0	0	0	0	0	0	0	0	0	0		0	0	0	0	0	0	0	0	0	0	GO:0030163:'protein catabolic process'	GO:0005975:'carbohydrate metabolic process'
PITG_00014	PITG_02211	6.63612	0	0	0	0	0	0	0	0	0	0	0	3.17	4.02	5.22	0	0	0.518593	0	0.897531		0	0	0	0	0	0	0	0	0	0	GO:0030163:'protein catabolic process'	GO:0043161:'proteasomal ubiquitin-dependent protein catabolic process';GO:0000718:'nucleotide-excision repair, DNA damage removal';GO:0007283:'spermatogenesis'
PITG_00014	PITG_02339	34.1152	4.71	4.5	0	2.82	5.08	6.14	3.67	0	0	0	0	3.17	4.02	5.22	5.66	5.81	0.522186	0.863045	0		0	0	0	0	0	0	0	0	0	0	GO:0030163:'protein catabolic process'	GO:0051436:'negative regulation of ubiquitin-protein ligase activity involved in mitotic cell cycle';GO:0031145:'anaphase-promoting complex-dependent proteasomal ubiquitin-dependent protein catabolic process';GO:0051437:'positive regulation of ubiquitin-protein ligase activity involved in mitotic cell cycle'
PITG_00014	PITG_02493	3.17	0	0	0	0	0	0	0	0	0	0	0	3.17	0	0	0	0	0	0	0		0	0	0	0	0	0	0	0	0	0	GO:0030163:'protein catabolic process'	GO:0045948:'positive regulation of translational initiation';GO:0009272:'fungal-type cell wall biogenesis'
PITG_00014	PITG_02502	3.2503	0	0	0	2.82	0	0	0	0	0	0	0	0	0	0	0	0	0.0365017	0.3938	0		0	0	0	0	0	0	0	0	0	0	GO:0030163:'protein catabolic process'	GO:0009851:'auxin biosynthetic process';GO:0051086:'chaperone mediated protein folding independent of cofactor'
PITG_00014	PITG_02615	2.61988	0	0	0	0	0	0	0	0	0	0	0	0	0	0	0	0	1.14677	0.578563	0.894548		0	0	0	0	0	0	0	0	0	0	GO:0030163:'protein catabolic process'	GO:0006694:'steroid biosynthetic process'
PITG_00014	PITG_02621	2.82	0	0	0	2.82	0	0	0	0	0	0	0	0	0	0	0	0	0	0	0		0	0	0	0	0	0	0	0	0	0	GO:0030163:'protein catabolic process'	GO:0006221:'pyrimidine nucleotide biosynthetic process'
PITG_00014	PITG_03006	3.05217	0	0	0	0	0	0	0	0	0	0	0	0	0	0	0	0	1.6485	1.40367	0		0	0	0	0	0	0	0	0	0	0	GO:0030163:'protein catabolic process'	GO:0009851:'auxin biosynthetic process';GO:0006468:'protein phosphorylation'
PITG_00014	PITG_03081	34.0643	4.71	4.5	0	2.82	5.08	6.14	3.67	0	0	0	0	3.17	4.02	5.22	5.66	5.81	0.294767	1.03956	0		0	0	0	0	0	0	0	0	0	0	GO:0030163:'protein catabolic process'	GO:0051436:'negative regulation of ubiquitin-protein ligase activity involved in mitotic cell cycle';GO:0031145:'anaphase-promoting complex-dependent proteasomal ubiquitin-dependent protein catabolic process';GO:0051437:'positive regulation of ubiquitin-protein ligase activity involved in mitotic cell cycle';GO:0042176:'regulation of protein catabolic process'
PITG_00014	PITG_03112	3.74035	0	0	0	2.82	0	0	0	0	0	0	0	0	0	0	0	0	0	0	0.920352		0	0	0	0	0	0	0	0	0	0	GO:0030163:'protein catabolic process'	0
PITG_00014	PITG_03150	16.6361	4.71	4.5	0	2.82	0	0	3.67	0	0	0	0	0	0	0	0	0	0.444074	0.492002	0		0	0	0	0	0	0	0	0	0	0	GO:0030163:'protein catabolic process'	GO:0051436:'negative regulation of ubiquitin-protein ligase activity involved in mitotic cell cycle';GO:0031145:'anaphase-promoting complex-dependent proteasomal ubiquitin-dependent protein catabolic process';GO:0051437:'positive regulation of ubiquitin-protein ligase activity involved in mitotic cell cycle'
PITG_00014	PITG_03219	2.99264	0	0	0	0	0	0	0	0	0	0	0	0	0	0	0	0	1.36637	1.62627	0		0	0	0	0	0	0	0	0	0	0	GO:0030163:'protein catabolic process'	GO:0044237:'cellular metabolic process'
PITG_00014	PITG_03220	11.3396	4.71	4.5	0	0	0	0	0	0	0	0	0	0	0	0	0	0	0.550668	1.57891	0		0	0	0	0	0	0	0	0	0	0	GO:0030163:'protein catabolic process'	GO:0051603:'proteolysis involved in cellular protein catabolic process'
PITG_00014	PITG_03221	2.89581	0	0	0	2.82	0	0	0	0	0	0	0	0	0	0	0	0	0.00976246	0.0660495	0		0	0	0	0	0	0	0	0	0	0	GO:0030163:'protein catabolic process'	GO:0007275:'multicellular organismal development';GO:0051726:'regulation of cell cycle';GO:0006417:'regulation of translation';GO:0006414:'translational elongation'
PITG_00014	PITG_03459	2.13417	0	0	0	0	0	0	0	0	0	0	0	0	0	0	0	0	0.429686	1.70448	0		0	0	0	0	0	0	0	0	0	0	GO:0030163:'protein catabolic process'	GO:0000338:'protein deneddylation';GO:0006511:'ubiquitin-dependent protein catabolic process';GO:0009640:'photomorphogenesis';GO:0010387:'signalosome assembly'
PITG_00014	PITG_03516	3.17	0	0	0	0	0	0	0	0	0	0	0	3.17	0	0	0	0	0	0	0		0	0	0	0	0	0	0	0	0	0	GO:0030163:'protein catabolic process'	GO:0006281:'DNA repair'
PITG_00014	PITG_03553	2.85052	0	0	0	2.82	0	0	0	0	0	0	0	0	0	0	0	0	0.0305227	0	0		0	0	0	0	0	0	0	0	0	0	GO:0030163:'protein catabolic process'	GO:0009851:'auxin biosynthetic process';GO:0006270:'DNA-dependent DNA replication initiation';GO:0006277:'DNA amplification';GO:0008283:'cell proliferation'
PITG_00014	PITG_03819	25.1088	4.71	4.5	0	2.82	0	6.14	0	0	0	0	0	3.17	4.02	5.22	5.66	5.81	0.0216725	0	1.10718		0	0	0	0	0	0	0	0	0	0	GO:0030163:'protein catabolic process'	0
PITG_00014	PITG_04384	3.17	0	0	0	0	0	0	0	0	0	0	0	3.17	0	0	0	0	0	0	0		0	0	0	0	0	0	0	0	0	0	GO:0030163:'protein catabolic process'	GO:0042254:'ribosome biogenesis'
PITG_00014	PITG_04481	2.20045	0	0	0	0	0	0	0	0	0	0	0	0	0	0	0	0	0.941389	1.25906	0		0	0	0	0	0	0	0	0	0	0	GO:0030163:'protein catabolic process'	GO:0055085:'transmembrane transport';GO:0030001:'metal ion transport'
PITG_00014	PITG_04488	12.294	0	0	0	0	0	6.14	0	0	0	0	0	3.17	4.02	5.22	5.66	0	0.494023	0	0		0	0	0	0	0	0	0	0	0	0	GO:0030163:'protein catabolic process'	0
PITG_00014	PITG_04708	3.67	0	0	0	0	0	0	3.67	0	0	0	0	0	0	0	0	0	0	0	0		0	0	0	0	0	0	0	0	0	0	GO:0030163:'protein catabolic process'	GO:0009396:'folic acid-containing compound biosynthetic process'
PITG_00014	PITG_04842	3.17852	0	0	0	0	0	0	0	0	0	0	0	3.17	0	0	0	0	0.0085204	0	0		0	0	0	0	0	0	0	0	0	0	GO:0030163:'protein catabolic process'	0
PITG_00014	PITG_05274	2.84289	0	0	0	2.82	0	0	0	0	0	0	0	0	0	0	0	0	0.0228871	0	0		0	0	0	0	0	0	0	0	0	0	GO:0030163:'protein catabolic process'	GO:0009987:'cellular process'
PITG_00014	PITG_05367	3.41922	0	0	0	2.82	0	0	0	0	0	0	0	0	0	0	0	0	0.0173828	0	0.581838		0	0	0	0	0	0	0	0	0	0	GO:0030163:'protein catabolic process'	0
PITG_00014	PITG_05531	9.69505	4.71	4.5	0	0	0	0	0	0	0	0	0	0	0	0	0	0	0.121686	0.36336	0		0	0	0	0	0	0	0	0	0	0	GO:0030163:'protein catabolic process'	0
PITG_00014	PITG_05909	4.71	4.71	0	0	0	0	0	0	0	0	0	0	0	0	0	0	0	0	0	0		0	0	0	0	0	0	0	0	0	0	GO:0030163:'protein catabolic process'	0
PITG_00014	PITG_05998	3.17201	0	0	0	0	0	0	0	0	0	0	0	3.17	0	0	0	0	0.00201355	0	0		0	0	0	0	0	0	0	0	0	0	GO:0030163:'protein catabolic process'	GO:0009202:'deoxyribonucleoside triphosphate biosynthetic process';GO:0009793:'embryo development ending in seed dormancy';GO:0006364:'rRNA processing';GO:0055114:'oxidation-reduction process';GO:0006260:'DNA replication';GO:0009658:'chloroplast organization'
PITG_00014	PITG_06215	2.36682	0	0	0	0	0	0	0	0	0	0	0	0	0	0	0	0	0.612049	1.75477	0		0	0	0	0	0	0	0	0	0	0	GO:0030163:'protein catabolic process'	0
PITG_00014	PITG_06241	2.83959	0	0	0	0	0	0	0	0	0	0	0	0	0	0	0	0	1.07625	1.76334	0		0	0	0	0	0	0	0	0	0	0	GO:0030163:'protein catabolic process'	GO:0008152:'metabolic process'
PITG_00014	PITG_06415	2.82654	0	0	0	2.82	0	0	0	0	0	0	0	0	0	0	0	0	0.00653511	0	0		0	0	0	0	0	0	0	0	0	0	GO:0030163:'protein catabolic process'	GO:0006457:'protein folding';GO:0006950:'response to stress'
PITG_00014	PITG_06566	3.96326	0	0	0	0	0	0	0	0	0	0	0	0	0	0	0	0	2.05527	1.90799	0		0	0	0	0	0	0	0	0	0	0	GO:0030163:'protein catabolic process'	GO:0008152:'metabolic process'
PITG_00014	PITG_06677	3.18913	0	0	0	0	0	0	0	0	0	0	0	3.17	0	0	0	0	0.00567199	0.0134617	0		0	0	0	0	0	0	0	0	0	0	GO:0030163:'protein catabolic process'	0
PITG_00014	PITG_07039	2.14852	0	0	0	0	0	0	0	0	0	0	0	0	0	0	0	0	1.16003	0.988491	0		0	0	0	0	0	0	0	0	0	0	GO:0030163:'protein catabolic process'	0
PITG_00014	PITG_07312	3.17602	0	0	0	0	0	0	0	0	0	0	0	3.17	0	0	0	0	0.00602386	0	0		0	0	0	0	0	0	0	0	0	0	GO:0030163:'protein catabolic process'	GO:0006367:'transcription initiation from RNA polymerase II promoter';GO:0006355:'regulation of transcription, DNA-dependent'
PITG_00014	PITG_07887	26.8659	4.71	4.5	0	2.82	5.08	0	3.67	0	0	0	0	3.17	4.02	5.22	5.66	0	0.425871	0	0		0	0	0	0	0	0	0	0	0	0	GO:0030163:'protein catabolic process'	GO:0006511:'ubiquitin-dependent protein catabolic process'
PITG_00014	PITG_07903	33.0618	4.71	4.5	0	2.82	5.08	6.14	3.67	0	0	0	0	3.17	4.02	5.22	5.66	5.81	0.331816	0	0		0	0	0	0	0	0	0	0	0	0	GO:0030163:'protein catabolic process'	GO:0006508:'proteolysis'
PITG_00014	PITG_07925	2.8513	0	0	0	2.82	0	0	0	0	0	0	0	0	0	0	0	0	0.0313013	0	0		0	0	0	0	0	0	0	0	0	0	GO:0030163:'protein catabolic process'	0
PITG_00014	PITG_07996	5.99	0	0	0	2.82	0	0	0	0	0	0	0	3.17	0	0	0	0	0	0	0		0	0	0	0	0	0	0	0	0	0	GO:0030163:'protein catabolic process'	GO:0007018:'microtubule-based movement';GO:0051258:'protein polymerization'
PITG_00014	PITG_08014	16.5809	4.71	4.5	0	2.82	0	0	0	0	0	0	0	3.17	0	0	0	0	0.426541	0.954337	0		0	0	0	0	0	0	0	0	0	0	GO:0030163:'protein catabolic process'	GO:0046686:'response to cadmium ion';GO:0006511:'ubiquitin-dependent protein catabolic process'
PITG_00014	PITG_08031	2.12923	0	0	0	0	0	0	0	0	0	0	0	0	0	0	0	0	1.1643	0.964935	0		0	0	0	0	0	0	0	0	0	0	GO:0030163:'protein catabolic process'	0
PITG_00014	PITG_08139	3.82969	0	0	0	2.82	0	0	0	0	0	0	0	0	0	0	0	0	0.226868	0.782818	0		0	0	0	0	0	0	0	0	0	0	GO:0030163:'protein catabolic process'	GO:0009987:'cellular process';GO:0032012:'regulation of ARF protein signal transduction';GO:0048513:'organ development'
PITG_00014	PITG_08210	12.733	4.71	4.5	0	2.82	0	0	0	0	0	0	0	0	0	0	0	0	0.703046	0	0		0	0	0	0	0	0	0	0	0	0	GO:0030163:'protein catabolic process'	GO:0006511:'ubiquitin-dependent protein catabolic process'
PITG_00014	PITG_08579	2.85046	0	0	0	2.82	0	0	0	0	0	0	0	0	0	0	0	0	0.0121041	0.0183585	0		0	0	0	0	0	0	0	0	0	0	GO:0030163:'protein catabolic process'	GO:0006428:'isoleucyl-tRNA aminoacylation'
PITG_00014	PITG_08600	4.70655	0	0	0	0	0	0	0	0	0	0	0	3.17	0	0	0	0	0.161021	1.37553	0		0	0	0	0	0	0	0	0	0	0	GO:0030163:'protein catabolic process'	GO:0009851:'auxin biosynthetic process'
PITG_00014	PITG_08676	36.7738	4.71	4.5	0	2.82	5.08	6.14	3.67	5.25	0	0	0	3.17	4.02	5.22	5.66	5.81	0.659502	1.80431	0		0	0	0	0	0	0	0	0	0	0	GO:0030163:'protein catabolic process'	GO:0006511:'ubiquitin-dependent protein catabolic process';GO:0009651:'response to salt stress'
PITG_00014	PITG_08827	4.31683	0	0	0	0	0	0	0	0	0	0	0	3.17	0	0	0	0	0.830923	0.315909	0		0	0	0	0	0	0	0	0	0	0	GO:0030163:'protein catabolic process'	0
PITG_00014	PITG_09508	6.02664	0	0	0	0	0	0	3.67	0	0	0	0	0	0	0	0	0	0.435005	1.92164	0		0	0	0	0	0	0	0	0	0	1	GO:0030163:'protein catabolic process'	GO:0016579:'protein deubiquitination';GO:0006511:'ubiquitin-dependent protein catabolic process';GO:0010016:'shoot morphogenesis';GO:0048366:'leaf development'
PITG_00014	PITG_09706	15.6785	4.71	4.5	0	2.82	0	0	0	0	0	0	0	0	0	0	0	0	0.67859	2.96991	0		0	0	0	0	0	0	0	0	0	0	GO:0030163:'protein catabolic process'	GO:0009817:'defense response to fungus, incompatible interaction';GO:0006511:'ubiquitin-dependent protein catabolic process'
PITG_00014	PITG_09817	3.71574	0	0	0	2.82	0	0	0	0	0	0	0	0	0	0	0	0	0	0	0.895745		0	0	0	0	0	0	0	0	0	0	GO:0030163:'protein catabolic process'	GO:0009165:'nucleotide biosynthetic process';GO:0009116:'nucleoside metabolic process'
PITG_00014	PITG_09835	3.01586	0	0	0	0	0	0	0	0	0	0	0	0	0	0	0	0	1.43935	1.57651	0		0	0	0	0	0	0	0	0	0	0	GO:0030163:'protein catabolic process'	GO:0009640:'photomorphogenesis';GO:0000085:'G2 phase of mitotic cell cycle';GO:0010388:'cullin deneddylation'
PITG_00014	PITG_10169	28.3099	4.71	4.5	0	2.82	5.08	0	3.67	0	0	0	0	3.17	4.02	5.22	5.66	5.81	0.992041	0.727813	0		0	0	0	0	0	0	0	0	0	0	GO:0030163:'protein catabolic process'	GO:0009851:'auxin biosynthetic process';GO:0030163:'protein catabolic process'
PITG_00014	PITG_10513	18.5749	4.71	4.5	0	2.82	0	0	3.67	0	0	0	0	0	0	0	0	0	0.692326	2.18256	0		0	0	0	0	0	0	0	0	0	0	GO:0030163:'protein catabolic process'	GO:0051436:'negative regulation of ubiquitin-protein ligase activity involved in mitotic cell cycle';GO:0031145:'anaphase-promoting complex-dependent proteasomal ubiquitin-dependent protein catabolic process';GO:0051437:'positive regulation of ubiquitin-protein ligase activity involved in mitotic cell cycle'
PITG_00014	PITG_10819	2.82	0	0	0	2.82	0	0	0	0	0	0	0	0	0	0	0	0	0	0	0		0	0	0	0	0	0	0	0	0	0	GO:0030163:'protein catabolic process'	GO:0009851:'auxin biosynthetic process'
PITG_00014	PITG_10883	33.6849	4.71	4.5	0	2.82	5.08	6.14	3.67	0	0	0	0	3.17	4.02	5.22	5.66	5.81	0.489358	0.465504	0		0	0	0	0	0	0	0	0	0	0	GO:0030163:'protein catabolic process'	GO:0051788:'response to misfolded protein';GO:0048455:'stamen formation';GO:0009744:'response to sucrose stimulus';GO:0043161:'proteasomal ubiquitin-dependent protein catabolic process';GO:0006974:'response to DNA damage stimulus';GO:0009651:'response to salt stress';GO:0080129:'proteasome core complex assembly';GO:0048767:'root hair elongation';GO:0010029:'regulation of seed germination';GO:0010…
PITG_00014	PITG_10929	20.2788	4.71	4.5	0	2.82	0	0	3.67	0	0	0	0	3.17	4.02	0	0	0	0.558761	0	0		0	0	0	0	0	0	0	0	0	0	GO:0030163:'protein catabolic process'	GO:0006511:'ubiquitin-dependent protein catabolic process'
PITG_00014	PITG_10938	3.94451	0	0	0	0	0	0	0	0	0	0	0	0	0	0	0	0	1.15175	1.68558	1.10718		0	0	0	0	0	0	0	0	0	0	GO:0030163:'protein catabolic process'	GO:0006470:'protein dephosphorylation'
PITG_00014	PITG_11063	36.0499	4.71	4.5	0	2.82	5.08	6.14	3.67	5.25	0	0	0	3.17	4.02	5.22	5.66	5.81	0.594122	1.14582	0		0	0	0	0	0	0	0	0	0	0	GO:0030163:'protein catabolic process'	GO:0009965:'leaf morphogenesis';GO:0006511:'ubiquitin-dependent protein catabolic process';GO:0009793:'embryo development ending in seed dormancy'
PITG_00014	PITG_11065	6.01562	0	0	0	2.82	0	0	0	0	0	0	0	3.17	0	0	0	0	0.00570536	0.0199099	0		0	0	0	0	0	0	0	0	0	0	GO:0030163:'protein catabolic process'	GO:0006108:'malate metabolic process';GO:0055114:'oxidation-reduction process'
PITG_00014	PITG_11122	3.17409	0	0	0	0	0	0	0	0	0	0	0	3.17	0	0	0	0	0.00409471	0	0		0	0	0	0	0	0	0	0	0	0	GO:0030163:'protein catabolic process'	GO:0006865:'amino acid transport';GO:0055085:'transmembrane transport'
PITG_00014	PITG_11626	14.4767	4.71	4.5	0	2.82	0	0	0	0	0	0	0	0	0	0	0	0	0.687062	1.7596	0		0	0	0	0	0	0	0	0	0	0	GO:0030163:'protein catabolic process'	GO:0051436:'negative regulation of ubiquitin-protein ligase activity involved in mitotic cell cycle';GO:0031145:'anaphase-promoting complex-dependent proteasomal ubiquitin-dependent protein catabolic process';GO:0051437:'positive regulation of ubiquitin-protein ligase activity involved in mitotic cell cycle';GO:0044419:'interspecies interaction between organisms'
PITG_00014	PITG_12122	12.0705	4.71	4.5	0	0	0	0	0	0	0	0	0	0	0	0	0	0	0.594321	2.26617	0		0	0	0	0	0	0	0	0	0	0	GO:0030163:'protein catabolic process'	GO:0046686:'response to cadmium ion';GO:0006511:'ubiquitin-dependent protein catabolic process'
PITG_00014	PITG_12185	28.9467	4.71	4.5	0	2.82	0	6.14	3.67	0	0	0	0	3.17	4.02	5.22	0	0	0.215612	1.6711	0		0	0	0	0	0	0	0	0	0	0	GO:0030163:'protein catabolic process'	GO:0043161:'proteasomal ubiquitin-dependent protein catabolic process';GO:0009851:'auxin biosynthetic process';GO:0051788:'response to misfolded protein';GO:0009933:'meristem structural organization';GO:0009965:'leaf morphogenesis';GO:0080129:'proteasome core complex assembly';GO:0009408:'response to heat';GO:0048829:'root cap development';GO:0035266:'meristem growth';GO:0010078:'maintenance of r…
PITG_00014	PITG_12289	3.04201	0	0	0	0	0	0	0	0	0	0	0	0	0	0	0	0	1.30768	1.73432	0		0	0	0	0	0	0	0	0	0	0	GO:0030163:'protein catabolic process'	GO:0015986:'ATP synthesis coupled proton transport'
PITG_00014	PITG_12670	3.83309	0	0	0	0	0	0	0	0	0	0	0	0	0	0	0	0	1.36493	2.46816	0		0	0	0	0	0	0	0	0	0	0	GO:0030163:'protein catabolic process'	0
PITG_00014	PITG_13074	2.96742	0	0	0	0	0	0	0	0	0	0	0	0	0	0	0	0	0.90815	2.05927	0		0	0	0	0	0	0	0	0	0	1	GO:0030163:'protein catabolic process'	GO:0006508:'proteolysis'
PITG_00014	PITG_13301	2.36738	0	0	0	0	0	0	0	0	0	0	0	0	0	0	0	0	1.05487	1.31251	0		0	0	0	0	0	0	0	0	0	0	GO:0030163:'protein catabolic process'	GO:0009651:'response to salt stress';GO:0007030:'Golgi organization';GO:0015986:'ATP synthesis coupled proton transport';GO:0009555:'pollen development'
PITG_00014	PITG_13404	3.11985	0	0	0	2.82	0	0	0	0	0	0	0	0	0	0	0	0	0.167365	0.132488	0		0	0	0	0	0	0	0	0	0	0	GO:0030163:'protein catabolic process'	GO:0009793:'embryo development ending in seed dormancy';GO:0006350:'transcription, DNA-dependent'
PITG_00014	PITG_14229	2.73525	0	0	0	0	0	0	0	0	0	0	0	0	0	0	0	0	1.86208	0.873174	0		0	0	0	0	0	0	0	0	0	0	GO:0030163:'protein catabolic process'	GO:0042742:'defense response to bacterium';GO:0009753:'response to jasmonic acid stimulus';GO:0060359:'response to ammonium ion';GO:0010193:'response to ozone';GO:0030244:'cellulose biosynthetic process';GO:0019853:'L-ascorbic acid biosynthetic process';GO:0009408:'response to heat';GO:0009651:'response to salt stress'
PITG_00014	PITG_15053	3.2028	0	0	0	0	0	0	0	0	0	0	0	3.17	0	0	0	0	0.00984813	0.0229473	0		0	0	0	0	0	0	0	0	0	0	GO:0030163:'protein catabolic process'	GO:0009851:'auxin biosynthetic process';GO:0006268:'DNA unwinding involved in replication';GO:0006270:'DNA-dependent DNA replication initiation'
PITG_00014	PITG_15549	4.54434	0	0	0	0	0	0	3.67	0	0	0	0	0	0	0	0	0	0	0	0.874342		0	0	0	0	0	0	0	0	0	0	GO:0030163:'protein catabolic process'	GO:0055085:'transmembrane transport';GO:0043490:'malate-aspartate shuttle';GO:0015810:'aspartate transport';GO:0015813:'L-glutamate transport';GO:0006754:'ATP biosynthetic process';GO:0051592:'response to calcium ion'
PITG_00014	PITG_15890	13.9265	4.71	4.5	0	2.82	0	0	0	0	0	0	0	0	0	0	0	0	0.400931	1.4956	0		0	0	0	0	0	0	0	0	0	0	GO:0030163:'protein catabolic process'	GO:0042742:'defense response to bacterium';GO:0006511:'ubiquitin-dependent protein catabolic process';GO:0010043:'response to zinc ion'
PITG_00014	PITG_16311	3.17	0	0	0	0	0	0	0	0	0	0	0	3.17	0	0	0	0	0	0	0		0	0	0	0	0	0	0	0	0	0	GO:0030163:'protein catabolic process'	GO:0016567:'protein ubiquitination';GO:0045941:'positive regulation of transcription, DNA-dependent'
PITG_00014	PITG_16671	27.0789	4.71	4.5	0	2.82	0	6.14	3.67	0	0	0	0	3.17	4.02	5.22	0	0	0.0188978	0	0		0	0	0	0	0	0	0	0	0	0	GO:0030163:'protein catabolic process'	GO:0051436:'negative regulation of ubiquitin-protein ligase activity involved in mitotic cell cycle';GO:0031145:'anaphase-promoting complex-dependent proteasomal ubiquitin-dependent protein catabolic process';GO:0051437:'positive regulation of ubiquitin-protein ligase activity involved in mitotic cell cycle';GO:0042176:'regulation of protein catabolic process'
PITG_00014	PITG_17335	2.48965	0	0	0	0	0	0	0	0	0	0	0	0	0	0	0	0	0.991667	0.390809	1.10718		0	0	0	0	0	0	0	0	0	0	GO:0030163:'protein catabolic process'	GO:0015031:'protein transport'
PITG_00014	PITG_17516	3.93391	0	0	0	2.82	0	0	0	0	0	0	0	0	0	0	0	0	0.00673365	0	1.10718		0	0	0	0	0	0	0	0	0	0	GO:0030163:'protein catabolic process'	GO:0009851:'auxin biosynthetic process';GO:0006730:'one-carbon metabolic process'
PITG_00014	PITG_17617	2.10758	0	0	0	0	0	0	0	0	0	0	0	0	0	0	0	0	0.673744	1.43383	0		0	0	0	0	0	0	0	0	0	0	GO:0030163:'protein catabolic process'	GO:0010224:'response to UV-B';GO:0006289:'nucleotide-excision repair'
PITG_00014	PITG_17925	6.8614	0	0	0	2.82	0	0	0	0	0	0	0	3.17	4.02	0	0	0	0.0213991	0	0		0	0	0	0	0	0	0	0	0	0	GO:0030163:'protein catabolic process'	GO:0055114:'oxidation-reduction process';GO:0009073:'aromatic amino acid family biosynthetic process'
PITG_00014	PITG_17942	2.74835	0	0	0	0	0	0	0	0	0	0	0	0	0	0	0	0	0.612064	1.02911	1.10718		0	0	0	0	0	0	0	0	0	0	GO:0030163:'protein catabolic process'	GO:0045116:'protein neddylation';GO:0006508:'proteolysis'
PITG_00014	PITG_18446	28.0517	4.71	4.5	0	2.82	0	6.14	3.67	0	0	0	0	3.17	4.02	5.22	5.66	5.81	0.401737	0	0		0	0	0	0	0	0	0	0	0	0	GO:0030163:'protein catabolic process'	GO:0006511:'ubiquitin-dependent protein catabolic process';GO:0009785:'blue light signaling pathway';GO:0009851:'auxin biosynthetic process';GO:0009638:'phototropism'
PITG_00014	PITG_18706	2.87464	0	0	0	2.82	0	0	0	0	0	0	0	0	0	0	0	0	0.0546437	0	0		0	0	0	0	0	0	0	0	0	0	GO:0030163:'protein catabolic process'	GO:0006633:'fatty acid biosynthetic process';GO:0001894:'tissue homeostasis';GO:0044268:'multicellular organismal protein metabolic process'
PITG_00014	PITG_18731	27.4605	4.71	4.5	0	2.82	0	6.14	3.67	0	0	0	0	3.17	4.02	5.22	0	0	0.40052	0	0		0	0	0	0	0	0	0	0	0	0	GO:0030163:'protein catabolic process'	GO:0042176:'regulation of protein catabolic process';GO:0006511:'ubiquitin-dependent protein catabolic process'
PITG_00014	PITG_18963	3.18856	0	0	0	0	0	0	0	0	0	0	0	0	0	0	0	0	1.93155	1.25701	0		0	0	0	0	0	0	0	0	0	0	GO:0030163:'protein catabolic process'	GO:0048507:'meristem development';GO:0045836:'positive regulation of meiosis'
PITG_00014	PITG_19470	3.32974	0	0	0	0	0	0	0	0	0	0	0	0	0	0	0	0	2.10274	1.22699	0		0	0	0	0	0	0	0	0	0	0	GO:0030163:'protein catabolic process'	0
PITG_00014	PITG_19535	12.9836	4.71	4.5	0	2.82	0	0	0	0	0	0	0	0	0	0	0	0	0.95358	0	0		0	0	0	0	0	0	0	0	0	0	GO:0030163:'protein catabolic process'	GO:0046686:'response to cadmium ion';GO:0006511:'ubiquitin-dependent protein catabolic process';GO:0009651:'response to salt stress'
PITG_00014	PITG_20599	27.65	4.71	4.5	0	2.82	0	6.14	3.67	0	0	0	0	3.17	4.02	5.22	5.66	5.81	0	0	0		0	0	0	0	0	0	0	0	0	0	GO:0030163:'protein catabolic process'	GO:0009851:'auxin biosynthetic process';GO:0006511:'ubiquitin-dependent protein catabolic process'
PITG_00014	PITG_21010	2.82	0	0	0	2.82	0	0	0	0	0	0	0	0	0	0	0	0	0	0	0		0	0	0	0	0	0	0	0	0	0	GO:0030163:'protein catabolic process'	0
PITG_00014	PITG_21071	3.00188	0	0	0	2.82	0	0	0	0	0	0	0	0	0	0	0	0	0.120282	0.0615949	0		0	0	0	0	0	0	0	0	0	0	GO:0030163:'protein catabolic process'	GO:0006435:'threonyl-tRNA aminoacylation';GO:0007040:'lysosome organization'
PITG_00014	PITG_21172	2.33298	0	0	0	0	0	0	0	0	0	0	0	0	0	0	0	0	0.626192	0.599608	1.10718		0	0	0	0	0	0	0	0	0	0	GO:0030163:'protein catabolic process'	0
PITG_00014	PITG_21626	2.82	0	0	0	2.82	0	0	0	0	0	0	0	0	0	0	0	0	0	0	0		0	0	0	0	0	0	0	0	0	0	GO:0030163:'protein catabolic process'	GO:0009851:'auxin biosynthetic process'
PITG_00014	PITG_22200	5.747	4.71	0	0	0	0	0	0	0	0	0	0	0	0	0	0	0	0.0861092	0.950887	0		0	0	0	0	0	0	0	0	0	0	GO:0030163:'protein catabolic process'	0
PITG_00014	PITG_22454	27.65	4.71	4.5	0	2.82	0	6.14	3.67	0	0	0	0	3.17	4.02	5.22	5.66	5.81	0	0	0		0	0	0	0	0	0	0	0	0	0	GO:0030163:'protein catabolic process'	GO:0009851:'auxin biosynthetic process';GO:0006511:'ubiquitin-dependent protein catabolic process'
PITG_00014	PITG_23176	5.07137	0	4.5	0	0	0	0	0	0	0	0	0	0	0	0	0	0	0.0125749	0	0.55879		0	0	0	0	0	0	0	0	0	0	GO:0030163:'protein catabolic process'	GO:0045941:'positive regulation of transcription, DNA-dependent';GO:0050796:'regulation of insulin secretion';GO:0048523:'negative regulation of cellular process'
PITG_00016	PITG_22105	2.10755	0	0	0	0	0	0	0	0	0	0	0	0	0	0	0	0	2.10755	0	0		0	1	0	0	0	0	0	0	0	0	0	0
PITG_00020	PITG_00124	2.92923	0	0	0	0	0	0	0	0	0	0	0	0	0	0	0	0	1.70413	1.2251	0		0	0	0	0	0	0	0	0	0	0	0	GO:0009864:'induced systemic resistance, jasmonic acid mediated signaling pathway';GO:0009851:'auxin biosynthetic process';GO:0009866:'induced systemic resistance, ethylene mediated signaling pathway';GO:0009814:'defense response, incompatible interaction';GO:0006468:'protein phosphorylation'
PITG_00020	PITG_00151	2.14863	0	0	0	0	0	0	0	0	0	0	0	0	0	0	0	0	2.14863	0	0		0	0	0	0	0	0	0	0	0	0	0	GO:0009651:'response to salt stress'
PITG_00020	PITG_00290	2.9039	0	0	0	0	0	0	0	0	0	0	0	0	0	0	0	0	1.64164	1.26226	0		0	0	0	0	0	0	0	0	0	0	0	GO:0042743:'hydrogen peroxide metabolic process';GO:0045454:'cell redox homeostasis'
PITG_00020	PITG_00747	2.31759	0	0	0	0	0	0	0	0	0	0	0	0	0	0	0	0	1.67029	0.647303	0		0	0	0	0	0	0	0	0	0	0	0	GO:0008152:'metabolic process';GO:0015031:'protein transport'
PITG_00020	PITG_01681	2.24748	0	0	0	0	0	0	0	0	0	0	0	0	0	0	0	0	0.506081	0.634218	1.10718		0	0	0	0	0	0	0	0	0	0	0	0
PITG_00020	PITG_02723	2.48065	0	0	0	0	0	0	0	0	0	0	0	0	0	0	0	0	1.59167	0.888974	0		0	0	0	0	0	0	0	0	0	0	0	GO:0045739:'positive regulation of DNA repair';GO:0010212:'response to ionizing radiation';GO:0033522:'histone H2A ubiquitination';GO:0006302:'double-strand break repair'
PITG_00020	PITG_03902	2.2759	0	0	0	0	0	0	0	0	0	0	0	0	0	0	0	0	1.22718	1.04871	0		0	0	0	0	0	0	0	0	0	0	0	GO:0007154:'cell communication'
PITG_00020	PITG_05249	2.41672	0	0	0	0	0	0	0	0	0	0	0	0	0	0	0	0	0.759111	0.674891	0.982723		0	0	0	0	0	0	0	0	0	0	0	0
PITG_00020	PITG_05449	2.28324	0	0	0	0	0	0	0	0	0	0	0	0	0	0	0	0	1.49102	0.792219	0		0	0	0	0	0	0	0	0	0	0	0	0
PITG_00020	PITG_06319	3.17743	0	0	0	0	0	0	0	0	0	0	0	0	0	0	0	0	1.24235	0.827898	1.10718		0	0	0	0	0	0	0	0	0	0	0	GO:0016311:'dephosphorylation'
PITG_00020	PITG_06651	2.23608	0	0	0	0	0	0	0	0	0	0	0	0	0	0	0	0	2.23608	0	0		0	0	0	0	0	0	0	0	0	0	0	GO:0009725:'response to hormone stimulus';GO:0009744:'response to sucrose stimulus'
PITG_00020	PITG_07263	2.80601	0	0	0	0	0	0	0	0	0	0	0	0	0	0	0	0	1.91545	0.890559	0		0	0	0	0	0	0	0	0	0	0	0	0
PITG_00020	PITG_07572	2.63781	0	0	0	0	0	0	0	0	0	0	0	0	0	0	0	0	1.83213	0.805685	0		0	0	0	0	0	0	0	0	0	0	0	0
PITG_00020	PITG_09280	3.88771	0	0	0	0	0	0	0	0	0	0	0	0	0	0	0	0	2.40837	1.47935	0		0	0	0	0	0	0	0	0	0	0	0	GO:0006355:'regulation of transcription, DNA-dependent'
PITG_00020	PITG_09770	2.58973	0	0	0	0	0	0	0	0	0	0	0	0	0	0	0	0	1.42237	1.16736	0		0	0	0	0	0	0	0	0	0	0	0	GO:0009987:'cellular process'
PITG_00020	PITG_09940	2.51871	0	0	0	0	0	0	0	0	0	0	0	0	0	0	0	0	0.960421	0.483271	1.07502		0	0	0	0	0	0	0	0	0	0	0	0
PITG_00020	PITG_12912	2.84073	0	0	0	0	0	0	0	0	0	0	0	0	0	0	0	0	2.09288	0.747851	0		0	0	0	0	0	0	0	0	0	0	0	GO:0001701:'in utero embryonic development';GO:0006810:'transport'
PITG_00020	PITG_13173	2.16215	0	0	0	0	0	0	0	0	0	0	0	0	0	0	0	0	1.5879	0.57425	0		0	0	0	0	0	0	0	0	0	0	0	GO:0007275:'multicellular organismal development';GO:0006350:'transcription, DNA-dependent';GO:0006325:'chromatin organization'
PITG_00020	PITG_13188	2.92576	0	0	0	0	0	0	0	0	0	0	0	0	0	0	0	0	1.71052	1.21523	0		0	0	0	0	0	0	0	0	0	0	0	0
PITG_00020	PITG_13307	2.36301	0	0	0	0	0	0	0	0	0	0	0	0	0	0	0	0	1.53964	0.823369	0		0	0	0	0	0	0	0	0	0	0	0	0
PITG_00020	PITG_13457	2.18873	0	0	0	0	0	0	0	0	0	0	0	0	0	0	0	0	1.16349	1.02524	0		0	0	0	0	0	0	0	0	0	0	0	GO:0006281:'DNA repair'
PITG_00020	PITG_13729	2.33349	0	0	0	0	0	0	0	0	0	0	0	0	0	0	0	0	1.26615	1.06734	0		0	0	0	0	0	0	0	0	0	0	0	0
PITG_00020	PITG_14590	2.98497	0	0	0	0	0	0	0	0	0	0	0	0	0	0	0	0	1.47809	1.50688	0		0	0	0	0	0	0	0	0	0	0	0	0
PITG_00020	PITG_15525	2.26371	0	0	0	0	0	0	0	0	0	0	0	0	0	0	0	0	1.14838	1.11533	0		0	0	0	0	0	0	0	0	0	0	0	GO:0007264:'small GTPase mediated signal transduction';GO:0015031:'protein transport'
PITG_00020	PITG_15738	2.13958	0	0	0	0	0	0	0	0	0	0	0	0	0	0	0	0	1.33319	0.806395	0		0	0	0	0	0	0	0	0	0	0	0	0
PITG_00020	PITG_15857	2.19079	0	0	0	0	0	0	0	0	0	0	0	0	0	0	0	0	1.21605	0.974744	0		0	0	0	0	0	0	0	0	0	0	0	0
PITG_00020	PITG_16038	2.34541	0	0	0	0	0	0	0	0	0	0	0	0	0	0	0	0	2.34541	0	0		0	0	0	0	0	0	0	0	0	0	0	GO:0006355:'regulation of transcription, DNA-dependent'
PITG_00020	PITG_16812	3.07442	0	0	0	0	0	0	0	0	0	0	0	0	0	0	0	0	1.8736	1.20082	0		0	0	0	0	0	0	0	0	0	0	0	GO:0051436:'negative regulation of ubiquitin-protein ligase activity involved in mitotic cell cycle';GO:0000086:'G2/M transition of mitotic cell cycle';GO:0070979:'protein K11-linked ubiquitination';GO:0031145:'anaphase-promoting complex-dependent proteasomal ubiquitin-dependent protein catabolic process';GO:0000090:'mitotic anaphase';GO:0051437:'positive regulation of ubiquitin-protein ligase ac…
PITG_00020	PITG_17719	2.142	0	0	0	0	0	0	0	0	0	0	0	0	0	0	0	0	1.2497	0.892302	0		0	0	0	0	0	0	0	0	0	0	0	GO:0006783:'heme biosynthetic process';GO:0016226:'iron-sulfur cluster assembly'
PITG_00021	PITG_00437	2.84196	0	0	0	0	0	0	0	0	0	0	0	0	0	0	0	0	1.31875	1.52321	0		0	0	0	0	0	0	0	0	0	0	GO:0006855:'drug transmembrane transport'	0
PITG_00021	PITG_02423	2.26661	0	0	0	0	0	0	0	0	0	0	0	0	0	0	0	0	1.40125	0.865363	0		0	0	0	0	0	0	0	0	0	1	GO:0006855:'drug transmembrane transport'	GO:0010171:'body morphogenesis';GO:0002119:'nematode larval development';GO:0018996:'molting cycle, collagen and cuticulin-based cuticle';GO:0009792:'embryo development ending in birth or egg hatching';GO:0040007:'growth';GO:0006508:'proteolysis'
PITG_00021	PITG_06015	2.58999	0	0	0	0	0	0	0	0	0	0	0	0	0	0	0	0	0.39907	2.19092	0		0	0	0	0	0	0	0	0	0	0	GO:0006855:'drug transmembrane transport'	GO:0006096:'glycolysis'
PITG_00021	PITG_13792	2.6055	0	0	0	0	0	0	0	0	0	0	0	0	0	0	0	0	1.49697	1.10852	0		0	0	0	0	0	0	0	0	0	0	GO:0006855:'drug transmembrane transport'	GO:0016070:'RNA metabolic process';GO:0007154:'cell communication'
PITG_00021	PITG_20017	2.20957	0	0	0	0	0	0	0	0	0	0	0	0	0	0	0	0	0.519188	1.69039	0		0	0	0	0	0	0	0	0	0	0	GO:0006855:'drug transmembrane transport'	0
PITG_00022	PITG_03829	2.12858	0	0	0	0	0	0	0	0	0	0	0	0	0	0	0	0	0.862534	1.26605	0		0	0	0	0	0	0	0	0	0	0	GO:0006855:'drug transmembrane transport'	0
PITG_00022	PITG_06015	2.27209	0	0	0	0	0	0	0	0	0	0	0	0	0	0	0	0	0.269064	2.00303	0		0	0	0	0	0	0	0	0	0	0	GO:0006855:'drug transmembrane transport'	GO:0006096:'glycolysis'
PITG_00023	PITG_01184	2.51784	0	0	0	0	0	0	0	0	0	0	0	0	0	0	0	0	1.20833	1.3095	0		0	0	0	0	0	0	0	0	0	0	GO:0055085:'transmembrane transport'	GO:0006412:'translation'
PITG_00023	PITG_01271	2.69399	0	0	0	0	0	0	0	0	0	0	0	0	0	0	0	0	1.50911	1.18488	0		0	0	0	0	0	0	0	0	0	0	GO:0055085:'transmembrane transport'	GO:0006468:'protein phosphorylation'
PITG_00023	PITG_04376	4.11589	0	0	0	0	0	0	0	0	0	0	0	3.17	0	0	0	0	0.477281	0.468604	0		0	0	0	0	0	0	0	0	0	0	GO:0055085:'transmembrane transport'	0
PITG_00023	PITG_05552	2.18161	0	0	0	0	0	0	0	0	0	0	0	0	0	0	0	0	1.37473	0.806882	0		0	0	0	0	0	0	0	0	0	0	GO:0055085:'transmembrane transport'	GO:0006457:'protein folding';GO:0006950:'response to stress'
PITG_00023	PITG_06119	2.69309	0	0	0	0	0	0	0	0	0	0	0	0	0	0	0	0	1.63393	1.05916	0		0	0	0	0	0	0	0	0	0	0	GO:0055085:'transmembrane transport'	0
PITG_00023	PITG_06322	2.73104	0	0	0	0	0	0	0	0	0	0	0	0	0	0	0	0	1.57801	1.15303	0		0	0	0	0	0	0	0	0	0	0	GO:0055085:'transmembrane transport'	GO:0009987:'cellular process'
PITG_00023	PITG_07839	2.70598	0	0	0	0	0	0	0	0	0	0	0	0	0	0	0	0	1.3078	0.809288	0.588897		0	0	0	0	0	0	0	0	0	0	GO:0055085:'transmembrane transport'	GO:0006413:'translational initiation';GO:0006417:'regulation of translation';GO:0051716:'cellular response to stimulus';GO:0006950:'response to stress';GO:0010033:'response to organic substance'
PITG_00023	PITG_09506	4.47435	0	0	0	0	0	0	0	0	0	0	0	0	0	0	0	0	2.57935	1.89499	0		0	0	0	0	0	0	0	0	0	0	GO:0055085:'transmembrane transport'	GO:0006412:'translation'
PITG_00023	PITG_09753	2.30284	0	0	0	0	0	0	0	0	0	0	0	0	0	0	0	0	1.46522	0.837617	0		0	0	0	0	0	0	0	0	0	0	GO:0055085:'transmembrane transport'	GO:0008152:'metabolic process'
PITG_00023	PITG_10147	2.60872	0	0	0	0	0	0	0	0	0	0	0	0	0	0	0	0	0.825445	0.888531	0.894748		0	0	0	0	0	0	0	0	0	1	GO:0055085:'transmembrane transport'	GO:0009851:'auxin biosynthetic process';GO:0030163:'protein catabolic process';GO:0006508:'proteolysis';GO:0051301:'cell division'
PITG_00023	PITG_10822	2.34893	0	0	0	0	0	0	0	0	0	0	0	0	0	0	0	0	1.45935	0.889582	0		0	0	0	0	0	0	0	0	0	0	GO:0055085:'transmembrane transport'	GO:0006457:'protein folding';GO:0030150:'protein import into mitochondrial matrix'
PITG_00023	PITG_10916	2.12697	0	0	0	0	0	0	0	0	0	0	0	0	0	0	0	0	0.54016	0.9637	0.623106		0	0	0	0	0	0	0	0	0	0	GO:0055085:'transmembrane transport'	GO:0006413:'translational initiation';GO:0043473:'pigmentation';GO:0048703:'embryonic viscerocranium morphogenesis'
PITG_00023	PITG_10994	2.38453	0	0	0	0	0	0	0	0	0	0	0	0	0	0	0	0	1.09402	0.346839	0.943674		0	1	0	0	0	0	0	0	0	1	GO:0055085:'transmembrane transport'	GO:0006508:'proteolysis'
PITG_00023	PITG_11290	3.17566	0	0	0	0	0	0	0	0	0	0	0	3.17	0	0	0	0	0.00565899	0	0		0	0	0	0	0	0	0	0	0	0	GO:0055085:'transmembrane transport'	GO:0055085:'transmembrane transport';GO:0009749:'response to glucose stimulus';GO:0070837:'dehydroascorbic acid transport';GO:0046323:'glucose import';GO:0043066:'negative regulation of apoptotic process'
PITG_00023	PITG_20118	2.41204	0	0	0	0	0	0	0	0	0	0	0	0	0	0	0	0	1.64249	0	0.769544		0	0	0	0	0	0	0	0	0	0	GO:0055085:'transmembrane transport'	GO:0006412:'translation'
PITG_00025	PITG_05629	2.12445	0	0	0	0	0	0	0	0	0	0	0	0	0	0	0	0	0.985867	1.13858	0		0	0	0	0	0	0	0	0	0	0	0	0
PITG_00028	PITG_00054	3.73237	0	0	0	0	0	0	3.67	0	0	0	0	0	0	0	0	0	0.0623727	0	0		0	0	0	0	0	0	0	0	1	0	GO:0006520:'cellular amino acid metabolic process';GO:0006508:'proteolysis'	GO:0006457:'protein folding'
PITG_00028	PITG_00183	2.36287	0	0	0	0	0	0	0	0	0	0	0	0	0	0	0	0	0.25867	2.1042	0		0	0	0	0	0	0	0	0	1	0	GO:0006520:'cellular amino acid metabolic process';GO:0006508:'proteolysis'	GO:0007006:'mitochondrial membrane organization';GO:0043653:'mitochondrial fragmentation involved in apoptosis';GO:0007275:'multicellular organismal development';GO:0007154:'cell communication'
PITG_00028	PITG_00209	2.34358	0	0	0	0	0	0	0	0	0	0	0	0	0	0	0	0	0.292586	2.05099	0		0	0	0	0	0	0	0	0	1	0	GO:0006520:'cellular amino acid metabolic process';GO:0006508:'proteolysis'	GO:0055085:'transmembrane transport'
PITG_00028	PITG_00468	2.79962	0	0	0	0	0	0	0	0	0	0	0	0	0	0	0	0	1.08022	1.7194	0		0	0	0	0	0	0	0	0	1	0	GO:0006520:'cellular amino acid metabolic process';GO:0006508:'proteolysis'	0
PITG_00028	PITG_00529	2.75278	0	0	0	0	0	0	0	0	0	0	0	0	0	0	0	0	0.764478	1.2522	0.736104		0	0	0	0	0	0	0	0	1	0	GO:0006520:'cellular amino acid metabolic process';GO:0006508:'proteolysis'	0
PITG_00028	PITG_00693	2.27459	0	0	0	0	0	0	0	0	0	0	0	0	0	0	0	0	0.925364	0.761252	0.587977		0	0	0	0	0	0	0	0	1	0	GO:0006520:'cellular amino acid metabolic process';GO:0006508:'proteolysis'	GO:0009851:'auxin biosynthetic process';GO:0006754:'ATP biosynthetic process';GO:0006812:'cation transport'
PITG_00028	PITG_01389	2.10401	0	0	0	0	0	0	0	0	0	0	0	0	0	0	0	0	0.434673	1.66934	0		0	0	0	0	0	0	0	0	1	0	GO:0006520:'cellular amino acid metabolic process';GO:0006508:'proteolysis'	GO:0051603:'proteolysis involved in cellular protein catabolic process'
PITG_00028	PITG_03078	3.03422	0	0	0	0	0	0	0	0	0	0	0	0	0	0	0	0	1.32063	1.71359	0		0	0	0	0	0	0	0	0	1	0	GO:0006520:'cellular amino acid metabolic process';GO:0006508:'proteolysis'	GO:0044281:'small molecule metabolic process';GO:0044237:'cellular metabolic process';GO:0044238:'primary metabolic process'
PITG_00028	PITG_03719	2.67318	0	0	0	0	0	0	0	0	0	0	0	0	0	0	0	0	1.00593	1.0278	0.639454		0	0	0	0	0	0	0	0	1	0	GO:0006520:'cellular amino acid metabolic process';GO:0006508:'proteolysis'	GO:0055085:'transmembrane transport';GO:0055114:'oxidation-reduction process';GO:0006813:'potassium ion transport'
PITG_00028	PITG_03924	2.1715	0	0	0	0	0	0	0	0	0	0	0	0	0	0	0	0	1.12082	0	1.05068		0	0	0	0	0	0	0	0	1	0	GO:0006520:'cellular amino acid metabolic process';GO:0006508:'proteolysis'	GO:0042742:'defense response to bacterium';GO:0006979:'response to oxidative stress';GO:0055114:'oxidation-reduction process';GO:0009651:'response to salt stress'
PITG_00028	PITG_04378	2.31045	0	0	0	0	0	0	0	0	0	0	0	0	0	0	0	0	0.538157	1.7723	0		0	0	0	0	0	0	0	0	1	0	GO:0006520:'cellular amino acid metabolic process';GO:0006508:'proteolysis'	GO:0006952:'defense response';GO:0009405:'pathogenesis'
PITG_00028	PITG_04868	3.00084	0	0	0	2.82	0	0	0	0	0	0	0	0	0	0	0	0	0.0897999	0.0910416	0		0	0	0	0	0	0	0	0	1	0	GO:0006520:'cellular amino acid metabolic process';GO:0006508:'proteolysis'	GO:0055085:'transmembrane transport';GO:0060547:'negative regulation of necrotic cell death';GO:0008340:'determination of adult lifespan';GO:0007629:'flight behavior';GO:0015867:'ATP transport';GO:0046716:'muscle cell homeostasis';GO:0040011:'locomotion';GO:0015866:'ADP transport';GO:0070050:'neuron homeostasis'
PITG_00028	PITG_05373	2.7997	0	0	0	0	0	0	0	0	0	0	0	0	0	0	0	0	1.09828	0.650744	1.05068		0	0	0	0	0	0	0	0	1	0	GO:0006520:'cellular amino acid metabolic process';GO:0006508:'proteolysis'	GO:0003016:'respiratory system process';GO:0006069:'ethanol oxidation';GO:0001523:'retinoid metabolic process';GO:0055114:'oxidation-reduction process';GO:0051409:'response to nitrosative stress';GO:0051775:'response to redox state';GO:0046294:'formaldehyde catabolic process';GO:0045777:'positive regulation of blood pressure';GO:0032496:'response to lipopolysaccharide';GO:0018119:'peptidyl-cystei…
PITG_00028	PITG_05462	2.36832	0	0	0	0	0	0	0	0	0	0	0	0	0	0	0	0	0.557771	1.81054	0		0	0	0	0	0	0	0	0	1	0	GO:0006520:'cellular amino acid metabolic process';GO:0006508:'proteolysis'	GO:0009269:'response to desiccation';GO:0055114:'oxidation-reduction process';GO:0009737:'response to abscisic acid stimulus';GO:0006081:'cellular aldehyde metabolic process';GO:0009651:'response to salt stress'
PITG_00028	PITG_05485	2.62687	0	0	0	0	0	0	0	0	0	0	0	0	0	0	0	0	0.61813	1.28722	0.721527		0	0	0	0	0	0	0	0	1	0	GO:0006520:'cellular amino acid metabolic process';GO:0006508:'proteolysis'	GO:0009620:'response to fungus';GO:0009611:'response to wounding';GO:0055114:'oxidation-reduction process';GO:0009695:'jasmonic acid biosynthetic process';GO:0006635:'fatty acid beta-oxidation';GO:0009555:'pollen development';GO:0002213:'defense response to insect';GO:0001676:'long-chain fatty acid metabolic process'
PITG_00028	PITG_05505	2.29061	0	0	0	0	0	0	0	0	0	0	0	0	0	0	0	0	0.989433	1.30118	0		0	0	0	0	0	0	0	0	1	0	GO:0006520:'cellular amino acid metabolic process';GO:0006508:'proteolysis'	GO:0006865:'amino acid transport';GO:0055085:'transmembrane transport'
PITG_00028	PITG_05615	2.2635	0	0	0	0	0	0	0	0	0	0	0	0	0	0	0	0	0.998752	1.26475	0		0	0	0	0	0	0	0	0	1	0	GO:0006520:'cellular amino acid metabolic process';GO:0006508:'proteolysis'	GO:0015992:'proton transport'
PITG_00028	PITG_05934	2.31758	0	0	0	0	0	0	0	0	0	0	0	0	0	0	0	0	1.63392	0.683661	0		0	0	0	0	0	0	0	0	1	0	GO:0006520:'cellular amino acid metabolic process';GO:0006508:'proteolysis'	GO:0006820:'anion transport';GO:0055085:'transmembrane transport'
PITG_00028	PITG_06619	2.42765	0	0	0	0	0	0	0	0	0	0	0	0	0	0	0	0	0.422645	2.005	0		0	0	0	0	0	0	0	0	1	0	GO:0006520:'cellular amino acid metabolic process';GO:0006508:'proteolysis'	GO:0007264:'small GTPase mediated signal transduction'
PITG_00028	PITG_06995	2.89	0	0	0	2.82	0	0	0	0	0	0	0	0	0	0	0	0	0.0699988	0	0		0	0	0	0	0	0	0	0	1	0	GO:0006520:'cellular amino acid metabolic process';GO:0006508:'proteolysis'	GO:0006412:'translation'
PITG_00028	PITG_07340	2.13465	0	0	0	0	0	0	0	0	0	0	0	0	0	0	0	0	0.471434	1.66321	0		0	0	0	0	0	0	0	0	1	0	GO:0006520:'cellular amino acid metabolic process';GO:0006508:'proteolysis'	0
PITG_00028	PITG_07671	2.19099	0	0	0	0	0	0	0	0	0	0	0	0	0	0	0	0	0.691775	1.49922	0		0	0	0	0	0	0	0	0	1	0	GO:0006520:'cellular amino acid metabolic process';GO:0006508:'proteolysis'	GO:0044249:'cellular biosynthetic process';GO:0055114:'oxidation-reduction process';GO:0006520:'cellular amino acid metabolic process'
PITG_00028	PITG_08002	2.19973	0	0	0	0	0	0	0	0	0	0	0	0	0	0	0	0	0.543768	1.65596	0		0	0	0	0	0	0	0	1	1	0	GO:0006520:'cellular amino acid metabolic process';GO:0006508:'proteolysis'	GO:0005975:'carbohydrate metabolic process';GO:0006665:'sphingolipid metabolic process';GO:0007040:'lysosome organization'
PITG_00028	PITG_08676	4.7212	0	0	0	0	0	0	0	0	0	0	0	3.17	0	0	0	0	0.25827	1.29293	0		0	0	0	0	0	0	0	0	1	0	GO:0006520:'cellular amino acid metabolic process';GO:0006508:'proteolysis'	GO:0006511:'ubiquitin-dependent protein catabolic process';GO:0009651:'response to salt stress'
PITG_00028	PITG_09846	3.8382	0	0	0	2.82	0	0	0	0	0	0	0	0	0	0	0	0	0.321893	0.696309	0		0	0	0	0	0	0	0	0	1	0	GO:0006520:'cellular amino acid metabolic process';GO:0006508:'proteolysis'	GO:0006433:'prolyl-tRNA aminoacylation'
PITG_00028	PITG_10300	2.43032	0	0	0	0	0	0	0	0	0	0	0	0	0	0	0	0	0.379405	1.19421	0.856706		0	0	0	0	0	0	0	0	1	0	GO:0006520:'cellular amino acid metabolic process';GO:0006508:'proteolysis'	GO:0055114:'oxidation-reduction process'
PITG_00028	PITG_10437	3.57191	0	0	0	0	0	0	0	0	0	0	0	0	0	0	0	0	1.13706	1.71332	0.721527		0	0	0	0	0	0	0	0	1	0	GO:0006520:'cellular amino acid metabolic process';GO:0006508:'proteolysis'	GO:0033540:'fatty acid beta-oxidation using acyl-CoA oxidase';GO:0055114:'oxidation-reduction process';GO:0007283:'spermatogenesis'
PITG_00028	PITG_10940	4.14873	0	0	0	0	0	0	0	0	0	0	0	0	0	0	0	0	1.49769	2.02247	0.628569		0	0	0	0	0	0	0	0	1	0	GO:0006520:'cellular amino acid metabolic process';GO:0006508:'proteolysis'	GO:0055114:'oxidation-reduction process'
PITG_00028	PITG_11677	2.80671	0	0	0	0	0	0	0	0	0	0	0	0	0	0	0	0	0.908701	1.898	0		0	0	0	0	0	0	0	0	1	0	GO:0006520:'cellular amino acid metabolic process';GO:0006508:'proteolysis'	0
PITG_00028	PITG_12677	2.12515	0	0	0	0	0	0	0	0	0	0	0	0	0	0	0	0	0.924772	1.20038	0		0	0	0	0	0	0	0	0	1	0	GO:0006520:'cellular amino acid metabolic process';GO:0006508:'proteolysis'	0
PITG_00028	PITG_12882	2.25665	0	0	0	0	0	0	0	0	0	0	0	0	0	0	0	0	0.230423	1.16952	0.856706		0	0	0	0	0	0	0	0	1	0	GO:0006520:'cellular amino acid metabolic process';GO:0006508:'proteolysis'	GO:0008258:'head involution';GO:0007443:'Malpighian tubule morphogenesis';GO:0006119:'oxidative phosphorylation';GO:0002009:'morphogenesis of an epithelium';GO:0007424:'open tracheal system development'
PITG_00028	PITG_13255	2.11725	0	0	0	0	0	0	0	0	0	0	0	0	0	0	0	0	0.847229	1.27002	0		0	0	0	0	0	0	0	0	1	0	GO:0006520:'cellular amino acid metabolic process';GO:0006508:'proteolysis'	0
PITG_00028	PITG_14055	3.86997	0	0	0	0	0	0	0	0	0	0	0	0	0	0	0	0	1.47259	1.34671	1.05068		0	0	0	0	0	0	0	0	1	0	GO:0006520:'cellular amino acid metabolic process';GO:0006508:'proteolysis'	GO:0042742:'defense response to bacterium';GO:0006979:'response to oxidative stress';GO:0055114:'oxidation-reduction process';GO:0009651:'response to salt stress'
PITG_00028	PITG_14083	2.14822	0	0	0	0	0	0	0	0	0	0	0	0	0	0	0	0	1.01956	1.12866	0		0	0	0	0	0	0	0	0	1	0	GO:0006520:'cellular amino acid metabolic process';GO:0006508:'proteolysis'	GO:0045454:'cell redox homeostasis';GO:0055114:'oxidation-reduction process';GO:0006749:'glutathione metabolic process'
PITG_00028	PITG_14229	3.17206	0	0	0	2.82	0	0	0	0	0	0	0	0	0	0	0	0	0.058411	0.29365	0		0	0	0	0	0	0	0	0	1	0	GO:0006520:'cellular amino acid metabolic process';GO:0006508:'proteolysis'	GO:0042742:'defense response to bacterium';GO:0009753:'response to jasmonic acid stimulus';GO:0060359:'response to ammonium ion';GO:0010193:'response to ozone';GO:0030244:'cellulose biosynthetic process';GO:0019853:'L-ascorbic acid biosynthetic process';GO:0009408:'response to heat';GO:0009651:'response to salt stress'
PITG_00028	PITG_16083	2.28704	0	0	0	0	0	0	0	0	0	0	0	0	0	0	0	0	0.325512	0.891125	1.0704		0	0	0	0	0	0	0	0	1	0	GO:0006520:'cellular amino acid metabolic process';GO:0006508:'proteolysis'	GO:0008152:'metabolic process'
PITG_00028	PITG_16668	3.79294	0	0	0	0	0	0	0	0	0	0	0	0	0	0	0	0	1.39963	2.3933	0		0	0	0	0	0	0	0	0	1	0	GO:0006520:'cellular amino acid metabolic process';GO:0006508:'proteolysis'	GO:0007049:'cell cycle';GO:0051301:'cell division'
PITG_00028	PITG_17153	3.06348	0	0	0	2.82	0	0	0	0	0	0	0	0	0	0	0	0	0.131394	0.112088	0		0	0	0	0	0	0	0	0	1	0	GO:0006520:'cellular amino acid metabolic process';GO:0006508:'proteolysis'	GO:0006435:'threonyl-tRNA aminoacylation'
PITG_00028	PITG_17261	2.8582	0	0	0	2.82	0	0	0	0	0	0	0	0	0	0	0	0	0.0382029	0	0		0	0	0	0	0	0	0	0	1	0	GO:0006520:'cellular amino acid metabolic process';GO:0006508:'proteolysis'	GO:0042254:'ribosome biogenesis';GO:0006414:'translational elongation'
PITG_00028	PITG_18299	2.54313	0	0	0	0	0	0	0	0	0	0	0	0	0	0	0	0	0.897004	1.64612	0		0	0	0	0	0	0	0	0	1	0	GO:0006520:'cellular amino acid metabolic process';GO:0006508:'proteolysis'	GO:0055114:'oxidation-reduction process'
PITG_00028	PITG_20146	3.2407	0	0	0	0	0	0	0	0	0	0	0	0	0	0	0	0	1.05964	2.18106	0		0	0	0	0	0	0	0	0	1	0	GO:0006520:'cellular amino acid metabolic process';GO:0006508:'proteolysis'	GO:0008643:'carbohydrate transport'
PITG_00028	PITG_20201	2.30127	0	0	0	0	0	0	0	0	0	0	0	0	0	0	0	0	0.503157	0.728844	1.06927		0	0	0	0	0	0	0	0	1	0	GO:0006520:'cellular amino acid metabolic process';GO:0006508:'proteolysis'	GO:0055085:'transmembrane transport';GO:0006814:'sodium ion transport'
PITG_00028	PITG_20585	2.71671	0	0	0	0	0	0	0	0	0	0	0	0	0	0	0	0	0.984726	1.73198	0		0	0	0	0	0	0	0	0	1	0	GO:0006520:'cellular amino acid metabolic process';GO:0006508:'proteolysis'	GO:0045454:'cell redox homeostasis'
PITG_00028	PITG_21071	3.53648	0	0	0	2.82	0	0	0	0	0	0	0	0	0	0	0	0	0.473472	0.243012	0		0	0	0	0	0	0	0	0	1	0	GO:0006520:'cellular amino acid metabolic process';GO:0006508:'proteolysis'	GO:0006435:'threonyl-tRNA aminoacylation';GO:0007040:'lysosome organization'
PITG_00028	PITG_22575	3.65096	0	0	0	0	0	0	0	0	0	0	0	0	0	0	0	0	1.28626	2.3647	0		0	0	0	0	0	0	0	0	1	0	GO:0006520:'cellular amino acid metabolic process';GO:0006508:'proteolysis'	GO:0008643:'carbohydrate transport'
PITG_00029	PITG_00156	2.82	0	0	0	2.82	0	0	0	0	0	0	0	0	0	0	0	0	0	0	0		0	0	0	0	0	0	0	0	1	0	GO:0006520:'cellular amino acid metabolic process';GO:0006508:'proteolysis'	GO:0007018:'microtubule-based movement';GO:0051258:'protein polymerization'
PITG_00029	PITG_00529	3.17137	0	0	0	0	0	0	0	0	0	0	0	0	0	0	0	0	0.999475	1.43579	0.736104		0	0	0	0	0	0	0	0	1	0	GO:0006520:'cellular amino acid metabolic process';GO:0006508:'proteolysis'	0
PITG_00029	PITG_00787	3.32109	0	0	0	2.82	0	0	0	0	0	0	0	0	0	0	0	0	0.0508585	0.450229	0		0	0	0	0	0	0	0	0	1	0	GO:0006520:'cellular amino acid metabolic process';GO:0006508:'proteolysis'	GO:0009615:'response to virus';GO:0034504:'protein localization to nucleus';GO:0006611:'protein export from nucleus';GO:0042176:'regulation of protein catabolic process';GO:0010824:'regulation of centrosome duplication'
PITG_00029	PITG_00863	3.57523	0	0	0	2.82	0	0	0	0	0	0	0	0	0	0	0	0	0.0892858	0.665944	0		0	0	0	0	0	0	0	0	1	0	GO:0006520:'cellular amino acid metabolic process';GO:0006508:'proteolysis'	GO:0009851:'auxin biosynthetic process'
PITG_00029	PITG_00930	2.84928	0	0	0	2.82	0	0	0	0	0	0	0	0	0	0	0	0	0.0292804	0	0		0	0	0	0	0	0	0	0	1	0	GO:0006520:'cellular amino acid metabolic process';GO:0006508:'proteolysis'	0
PITG_00029	PITG_01318	2.47647	0	0	0	0	0	0	0	0	0	0	0	0	0	0	0	0	0.842741	0.570012	1.06372		0	0	0	0	0	0	0	0	1	0	GO:0006520:'cellular amino acid metabolic process';GO:0006508:'proteolysis'	GO:0006457:'protein folding'
PITG_00029	PITG_02256	2.12705	0	0	0	0	0	0	0	0	0	0	0	0	0	0	0	0	0.774198	1.35285	0		0	0	0	0	0	0	0	0	1	0	GO:0006520:'cellular amino acid metabolic process';GO:0006508:'proteolysis'	GO:0006107:'oxaloacetate metabolic process';GO:0015908:'fatty acid transport';GO:0006533:'aspartate catabolic process';GO:0019551:'glutamate catabolic process to 2-oxoglutarate';GO:0006532:'aspartate biosynthetic process';GO:0045471:'response to ethanol';GO:0019550:'glutamate catabolic process to aspartate'
PITG_00029	PITG_03492	3.02625	0	0	0	2.82	0	0	0	0	0	0	0	0	0	0	0	0	0.0198708	0.186378	0		0	0	0	0	0	0	0	0	1	0	GO:0006520:'cellular amino acid metabolic process';GO:0006508:'proteolysis'	GO:0008283:'cell proliferation';GO:0006886:'intracellular protein transport'
PITG_00029	PITG_03750	2.81947	0	0	0	0	0	0	0	0	0	0	0	0	0	0	0	0	0.697045	2.12243	0		0	0	0	0	0	0	0	1	1	0	GO:0006520:'cellular amino acid metabolic process';GO:0006508:'proteolysis'	GO:0016998:'cell wall macromolecule catabolic process'
PITG_00029	PITG_04868	3.02271	0	0	0	2.82	0	0	0	0	0	0	0	0	0	0	0	0	0.104339	0.0983685	0		0	0	0	0	0	0	0	0	1	0	GO:0006520:'cellular amino acid metabolic process';GO:0006508:'proteolysis'	GO:0055085:'transmembrane transport';GO:0060547:'negative regulation of necrotic cell death';GO:0008340:'determination of adult lifespan';GO:0007629:'flight behavior';GO:0015867:'ATP transport';GO:0046716:'muscle cell homeostasis';GO:0040011:'locomotion';GO:0015866:'ADP transport';GO:0070050:'neuron homeostasis'
PITG_00029	PITG_05007	2.26462	0	0	0	0	0	0	0	0	0	0	0	0	0	0	0	0	1.18231	1.08231	0		0	0	0	0	0	0	0	0	1	0	GO:0006520:'cellular amino acid metabolic process';GO:0006508:'proteolysis'	GO:0009851:'auxin biosynthetic process';GO:0048481:'ovule development';GO:0006425:'glutaminyl-tRNA aminoacylation'
PITG_00029	PITG_05367	3.35694	0	0	0	2.82	0	0	0	0	0	0	0	0	0	0	0	0	0.373728	0.163212	0		0	0	0	0	0	0	0	0	1	0	GO:0006520:'cellular amino acid metabolic process';GO:0006508:'proteolysis'	0
PITG_00029	PITG_06424	2.82	0	0	0	2.82	0	0	0	0	0	0	0	0	0	0	0	0	0	0	0		0	0	0	0	0	0	0	0	1	0	GO:0006520:'cellular amino acid metabolic process';GO:0006508:'proteolysis'	GO:0007424:'open tracheal system development';GO:0030036:'actin cytoskeleton organization'
PITG_00029	PITG_06691	3.17	0	0	0	0	0	0	0	0	0	0	0	3.17	0	0	0	0	0	0	0		0	0	0	0	0	0	0	0	1	0	GO:0006520:'cellular amino acid metabolic process';GO:0006508:'proteolysis'	GO:0048814:'regulation of dendrite morphogenesis';GO:0048675:'axon extension';GO:0006954:'inflammatory response';GO:0030334:'regulation of cell migration';GO:0030838:'positive regulation of actin filament polymerization';GO:0042052:'rhabdomere development';GO:0045610:'regulation of hemocyte differentiation';GO:0050885:'neuromuscular process controlling balance';GO:0008258:'head involution';GO:004…
PITG_00029	PITG_06755	2.19515	0	0	0	0	0	0	0	0	0	0	0	0	0	0	0	0	0.232762	1.24086	0.721527		0	0	0	0	0	0	0	0	1	0	GO:0006520:'cellular amino acid metabolic process';GO:0006508:'proteolysis'	GO:0000038:'very long-chain fatty acid metabolic process';GO:0006693:'prostaglandin metabolic process';GO:0033540:'fatty acid beta-oxidation using acyl-CoA oxidase';GO:0055114:'oxidation-reduction process';GO:0006091:'generation of precursor metabolites and energy';GO:0007283:'spermatogenesis'
PITG_00029	PITG_06767	2.85083	0	0	0	2.82	0	0	0	0	0	0	0	0	0	0	0	0	0.0046531	0.0261785	0		0	0	0	0	0	0	0	0	1	0	GO:0006520:'cellular amino acid metabolic process';GO:0006508:'proteolysis'	0
PITG_00029	PITG_06891	2.12451	0	0	0	0	0	0	0	0	0	0	0	0	0	0	0	0	0.716528	1.40798	0		0	0	0	0	0	0	0	0	1	0	GO:0006520:'cellular amino acid metabolic process';GO:0006508:'proteolysis'	0
PITG_00029	PITG_06995	3.15453	0	0	0	2.82	0	0	0	0	0	0	0	0	0	0	0	0	0.334527	0	0		0	0	0	0	0	0	0	0	1	0	GO:0006520:'cellular amino acid metabolic process';GO:0006508:'proteolysis'	GO:0006412:'translation'
PITG_00029	PITG_07340	2.37212	0	0	0	0	0	0	0	0	0	0	0	0	0	0	0	0	0.586652	1.78547	0		0	0	0	0	0	0	0	0	1	0	GO:0006520:'cellular amino acid metabolic process';GO:0006508:'proteolysis'	0
PITG_00029	PITG_07567	7.94999	0	0	0	2.82	0	0	0	0	0	0	0	3.17	4.02	0	0	0	0.00281096	0	1.10718		0	0	0	0	0	0	0	0	1	0	GO:0006520:'cellular amino acid metabolic process';GO:0006508:'proteolysis'	GO:0032012:'regulation of ARF protein signal transduction'
PITG_00029	PITG_07925	2.82717	0	0	0	2.82	0	0	0	0	0	0	0	0	0	0	0	0	0.00717406	0	0		0	0	0	0	0	0	0	0	1	0	GO:0006520:'cellular amino acid metabolic process';GO:0006508:'proteolysis'	0
PITG_00029	PITG_08139	3.4393	0	0	0	2.82	0	0	0	0	0	0	0	0	0	0	0	0	0.0271869	0.592109	0		0	0	0	0	0	0	0	0	1	0	GO:0006520:'cellular amino acid metabolic process';GO:0006508:'proteolysis'	GO:0009987:'cellular process';GO:0032012:'regulation of ARF protein signal transduction';GO:0048513:'organ development'
PITG_00029	PITG_08676	4.64032	0	0	0	0	0	0	0	0	0	0	0	3.17	0	0	0	0	0.22674	1.24358	0		0	0	0	0	0	0	0	0	1	0	GO:0006520:'cellular amino acid metabolic process';GO:0006508:'proteolysis'	GO:0006511:'ubiquitin-dependent protein catabolic process';GO:0009651:'response to salt stress'
PITG_00029	PITG_09229	2.82	0	0	0	2.82	0	0	0	0	0	0	0	0	0	0	0	0	0	0	0		0	0	0	0	0	0	0	0	1	0	GO:0006520:'cellular amino acid metabolic process';GO:0006508:'proteolysis'	GO:0009851:'auxin biosynthetic process'
PITG_00029	PITG_09760	2.25733	0	0	0	0	0	0	0	0	0	0	0	0	0	0	0	0	0.696208	1.56112	0		0	0	0	0	0	0	0	0	1	0	GO:0006520:'cellular amino acid metabolic process';GO:0006508:'proteolysis'	GO:0008152:'metabolic process'
PITG_00029	PITG_09846	3.76448	0	0	0	2.82	0	0	0	0	0	0	0	0	0	0	0	0	0.28445	0.66003	0		0	0	0	0	0	0	0	0	1	0	GO:0006520:'cellular amino acid metabolic process';GO:0006508:'proteolysis'	GO:0006433:'prolyl-tRNA aminoacylation'
PITG_00029	PITG_10300	2.24672	0	0	0	0	0	0	0	0	0	0	0	0	0	0	0	0	0.295966	1.09404	0.856706		0	0	0	0	0	0	0	0	1	0	GO:0006520:'cellular amino acid metabolic process';GO:0006508:'proteolysis'	GO:0055114:'oxidation-reduction process'
PITG_00029	PITG_10437	2.24362	0	0	0	0	0	0	0	0	0	0	0	0	0	0	0	0	0.421422	1.10067	0.721527		0	0	0	0	0	0	0	0	1	0	GO:0006520:'cellular amino acid metabolic process';GO:0006508:'proteolysis'	GO:0033540:'fatty acid beta-oxidation using acyl-CoA oxidase';GO:0055114:'oxidation-reduction process';GO:0007283:'spermatogenesis'
PITG_00029	PITG_11679	3.36355	0	0	0	0	0	0	0	0	0	0	0	0	0	0	0	0	1.21412	2.14943	0		0	0	0	0	0	0	0	0	1	0	GO:0006520:'cellular amino acid metabolic process';GO:0006508:'proteolysis'	0
PITG_00029	PITG_11869	2.24866	0	0	0	0	0	0	0	0	0	0	0	0	0	0	0	0	0.843329	0.354657	1.05068		0	0	0	0	0	0	0	0	1	0	GO:0006520:'cellular amino acid metabolic process';GO:0006508:'proteolysis'	GO:0042981:'regulation of apoptotic process';GO:0031574:'mitotic cell cycle DNA replication checkpoint';GO:0006260:'DNA replication';GO:0045116:'protein neddylation'
PITG_00029	PITG_12882	2.15861	0	0	0	0	0	0	0	0	0	0	0	0	0	0	0	0	0.193362	1.10854	0.856706		0	0	0	0	0	0	0	0	1	0	GO:0006520:'cellular amino acid metabolic process';GO:0006508:'proteolysis'	GO:0008258:'head involution';GO:0007443:'Malpighian tubule morphogenesis';GO:0006119:'oxidative phosphorylation';GO:0002009:'morphogenesis of an epithelium';GO:0007424:'open tracheal system development'
PITG_00029	PITG_12892	3.77128	0	0	0	0	0	0	0	0	0	0	0	0	0	0	0	0	1.41611	2.35517	0		0	0	0	0	0	0	0	0	1	0	GO:0006520:'cellular amino acid metabolic process';GO:0006508:'proteolysis'	0
PITG_00029	PITG_13370	2.82214	0	0	0	2.82	0	0	0	0	0	0	0	0	0	0	0	0	0.00213662	0	0		0	0	0	0	0	0	0	0	1	0	GO:0006520:'cellular amino acid metabolic process';GO:0006508:'proteolysis'	GO:0006457:'protein folding';GO:0032259:'methylation';GO:0009408:'response to heat'
PITG_00029	PITG_14124	2.20434	0	0	0	0	0	0	0	0	0	0	0	0	0	0	0	0	0.534252	1.67008	0		0	1	0	0	0	0	0	1	1	0	GO:0006520:'cellular amino acid metabolic process';GO:0006508:'proteolysis'	GO:0044264:'cellular polysaccharide metabolic process'
PITG_00029	PITG_14229	3.45815	0	0	0	2.82	0	0	0	0	0	0	0	0	0	0	0	0	0.178822	0.45933	0		0	0	0	0	0	0	0	0	1	0	GO:0006520:'cellular amino acid metabolic process';GO:0006508:'proteolysis'	GO:0042742:'defense response to bacterium';GO:0009753:'response to jasmonic acid stimulus';GO:0060359:'response to ammonium ion';GO:0010193:'response to ozone';GO:0030244:'cellulose biosynthetic process';GO:0019853:'L-ascorbic acid biosynthetic process';GO:0009408:'response to heat';GO:0009651:'response to salt stress'
PITG_00029	PITG_15045	2.43751	0	0	0	0	0	0	0	0	0	0	0	0	0	0	0	0	0.621601	0.76523	1.05068		0	0	0	0	0	0	0	0	1	0	GO:0006520:'cellular amino acid metabolic process';GO:0006508:'proteolysis'	GO:0055114:'oxidation-reduction process';GO:0006631:'fatty acid metabolic process'
PITG_00029	PITG_15526	2.2241	0	0	0	0	0	0	0	0	0	0	0	0	0	0	0	0	0.978229	1.24587	0		0	0	0	0	0	0	0	0	1	0	GO:0006520:'cellular amino acid metabolic process';GO:0006508:'proteolysis'	GO:0006200:'ATP catabolic process';GO:0042776:'mitochondrial ATP synthesis coupled proton transport'
PITG_00029	PITG_17153	3.19179	0	0	0	2.82	0	0	0	0	0	0	0	0	0	0	0	0	0.221627	0.150166	0		0	0	0	0	0	0	0	0	1	0	GO:0006520:'cellular amino acid metabolic process';GO:0006508:'proteolysis'	GO:0006435:'threonyl-tRNA aminoacylation'
PITG_00029	PITG_17261	2.88582	0	0	0	2.82	0	0	0	0	0	0	0	0	0	0	0	0	0.0658208	0	0		0	0	0	0	0	0	0	0	1	0	GO:0006520:'cellular amino acid metabolic process';GO:0006508:'proteolysis'	GO:0042254:'ribosome biogenesis';GO:0006414:'translational elongation'
PITG_00029	PITG_17516	2.83429	0	0	0	2.82	0	0	0	0	0	0	0	0	0	0	0	0	0.0142912	0	0		0	0	0	0	0	0	0	0	1	0	GO:0006520:'cellular amino acid metabolic process';GO:0006508:'proteolysis'	GO:0009851:'auxin biosynthetic process';GO:0006730:'one-carbon metabolic process'
PITG_00029	PITG_17692	2.50648	0	0	0	0	0	0	0	0	0	0	0	0	0	0	0	0	1.32797	1.17851	0		0	0	0	0	0	0	0	0	1	0	GO:0006520:'cellular amino acid metabolic process';GO:0006508:'proteolysis'	0
PITG_00029	PITG_19767	2.16371	0	0	0	0	0	0	0	0	0	0	0	0	0	0	0	0	0.926053	1.23766	0		0	0	0	0	0	0	0	0	1	0	GO:0006520:'cellular amino acid metabolic process';GO:0006508:'proteolysis'	GO:0006508:'proteolysis'
PITG_00029	PITG_19871	3.17239	0	0	0	2.82	0	0	0	0	0	0	0	0	0	0	0	0	0.00595367	0.346434	0		0	0	0	0	0	0	0	0	1	0	GO:0006520:'cellular amino acid metabolic process';GO:0006508:'proteolysis'	GO:0009851:'auxin biosynthetic process';GO:0007049:'cell cycle';GO:0051301:'cell division'
PITG_00029	PITG_19886	2.94037	0	0	0	0	0	0	0	0	0	0	0	0	0	0	0	0	0.67185	1.28418	0.984337		0	0	0	0	0	0	0	0	1	0	GO:0006520:'cellular amino acid metabolic process';GO:0006508:'proteolysis'	GO:0007205:'activation of protein kinase C activity by G-protein coupled receptor protein signaling pathway'
PITG_00029	PITG_21071	3.19761	0	0	0	2.82	0	0	0	0	0	0	0	0	0	0	0	0	0.225799	0.151815	0		0	0	0	0	0	0	0	0	1	0	GO:0006520:'cellular amino acid metabolic process';GO:0006508:'proteolysis'	GO:0006435:'threonyl-tRNA aminoacylation';GO:0007040:'lysosome organization'
PITG_00029	PITG_21620	2.37807	0	0	0	0	0	0	0	0	0	0	0	0	0	0	0	0	0.818355	1.55971	0		0	0	0	0	0	0	0	0	1	0	GO:0006520:'cellular amino acid metabolic process';GO:0006508:'proteolysis'	GO:0008152:'metabolic process'
PITG_00031	PITG_01624	10.9213	0	4.5	0	0	0	0	3.67	5.25	5.53	0	0	0	0	0	0	0	0	0	0.891334		1	0	0	0	0	0	0	0	0	0	GO:0000077:'DNA damage checkpoint'	GO:0006281:'DNA repair'
PITG_00031	PITG_01897	3.67449	0	0	0	0	0	0	3.67	0	0	0	0	0	0	0	0	0	0.00449032	0	0		1	0	0	0	0	0	0	0	0	0	GO:0000077:'DNA damage checkpoint'	GO:0007492:'endoderm development';GO:0070932:'histone H3 deacetylation';GO:0021766:'hippocampus development';GO:0010552:'positive regulation of transcription from RNA polymerase II promoter';GO:0045786:'negative regulation of cell cycle';GO:0010832:'negative regulation of myotube differentiation';GO:0043922:'negative regulation by host of viral transcription';GO:0008285:'negative regulation of ce…
PITG_00031	PITG_03516	4.5	0	4.5	0	0	0	0	0	0	0	0	0	0	0	0	0	0	0	0	0		1	0	0	0	0	0	0	0	0	0	GO:0000077:'DNA damage checkpoint'	GO:0006281:'DNA repair'
PITG_00031	PITG_03624	8.30333	0	4.5	0	0	0	0	3.67	0	0	0	0	0	0	0	0	0	0.039961	0.0933719	0		1	0	0	0	0	0	0	0	0	0	GO:0000077:'DNA damage checkpoint'	GO:0006281:'DNA repair';GO:0043137:'DNA replication, removal of RNA primer'
PITG_00031	PITG_03838	5.25	0	0	0	0	0	0	3.67	5.25	0	0	0	0	0	0	0	0	0	0	0		1	0	0	0	0	0	0	0	0	0	GO:0000077:'DNA damage checkpoint'	GO:0044249:'cellular biosynthetic process';GO:0006281:'DNA repair';GO:0007049:'cell cycle';GO:0050794:'regulation of cellular process'
PITG_00031	PITG_04499	3.68806	0	0	0	0	0	0	3.67	0	0	0	0	0	0	0	0	0	0.0180612	0	0		1	0	0	0	0	0	0	0	0	0	GO:0000077:'DNA damage checkpoint'	GO:0007492:'endoderm development';GO:0070932:'histone H3 deacetylation';GO:0021766:'hippocampus development';GO:0010552:'positive regulation of transcription from RNA polymerase II promoter';GO:0045786:'negative regulation of cell cycle';GO:0010832:'negative regulation of myotube differentiation';GO:0043922:'negative regulation by host of viral transcription';GO:0008285:'negative regulation of ce…
PITG_00031	PITG_04614	4.50666	0	4.5	0	0	0	0	0	0	0	0	0	0	0	0	0	0	0.00666323	0	0		1	0	0	0	0	0	0	0	0	0	GO:0000077:'DNA damage checkpoint'	GO:0009851:'auxin biosynthetic process';GO:0006260:'DNA replication';GO:0006310:'DNA recombination';GO:0006281:'DNA repair'
PITG_00031	PITG_05679	3.67	0	0	0	0	0	0	3.67	0	0	0	0	0	0	0	0	0	0	0	0		1	0	0	0	0	0	0	0	0	0	GO:0000077:'DNA damage checkpoint'	GO:0000718:'nucleotide-excision repair, DNA damage removal';GO:0007127:'meiosis I';GO:0007275:'multicellular organismal development';GO:0006310:'DNA recombination';GO:0006297:'nucleotide-excision repair, DNA gap filling';GO:0051276:'chromosome organization';GO:0006260:'DNA replication'
PITG_00031	PITG_07546	3.67	0	0	0	0	0	0	3.67	0	0	0	0	0	0	0	0	0	0	0	0		1	0	0	0	0	0	0	0	0	0	GO:0000077:'DNA damage checkpoint'	GO:0006289:'nucleotide-excision repair';GO:0006260:'DNA replication'
PITG_00031	PITG_09286	10.96	0	4.5	0	0	0	0	3.67	5.25	5.53	6.46	0	0	0	0	0	0	0	0	0		1	0	0	0	0	0	0	0	0	0	GO:0000077:'DNA damage checkpoint'	GO:0000075:'cell cycle checkpoint';GO:0006281:'DNA repair'
PITG_00031	PITG_11215	3.67413	0	0	0	0	0	0	3.67	0	0	0	0	0	0	0	0	0	0.00413471	0	0		1	0	0	0	0	0	0	0	0	0	GO:0000077:'DNA damage checkpoint'	0
PITG_00031	PITG_14397	3.90343	0	0	0	0	0	0	3.67	0	0	0	0	0	0	0	0	0	0.0996169	0.133813	0		1	0	0	0	0	0	0	0	0	0	GO:0000077:'DNA damage checkpoint'	GO:0042276:'error-prone translesion synthesis';GO:0051726:'regulation of cell cycle';GO:0006275:'regulation of DNA replication'
PITG_00031	PITG_15890	3.69733	0	0	0	0	0	0	3.67	0	0	0	0	0	0	0	0	0	0.00237212	0.0249602	0		1	0	0	0	0	0	0	0	0	0	GO:0000077:'DNA damage checkpoint'	GO:0042742:'defense response to bacterium';GO:0006511:'ubiquitin-dependent protein catabolic process';GO:0010043:'response to zinc ion'
PITG_00031	PITG_16311	3.67	0	0	0	0	0	0	3.67	0	0	0	0	0	0	0	0	0	0	0	0		1	0	0	0	0	0	0	0	0	0	GO:0000077:'DNA damage checkpoint'	GO:0016567:'protein ubiquitination';GO:0045941:'positive regulation of transcription, DNA-dependent'
PITG_00031	PITG_16834	4.50541	0	4.5	0	0	0	0	0	0	0	0	0	0	0	0	0	0	0.00540679	0	0		1	0	0	0	0	0	0	0	0	0	GO:0000077:'DNA damage checkpoint'	GO:0006281:'DNA repair';GO:0045941:'positive regulation of transcription, DNA-dependent'
PITG_00031	PITG_16856	3.67	0	0	0	0	0	0	3.67	0	0	0	0	0	0	0	0	0	0	0	0		1	0	0	0	0	0	0	0	0	0	GO:0000077:'DNA damage checkpoint'	GO:0045964:'positive regulation of dopamine metabolic process';GO:0051289:'protein homotetramerization';GO:0007417:'central nervous system development';GO:0007610:'behavior';GO:0046100:'hypoxanthine metabolic process';GO:0006164:'purine nucleotide biosynthetic process';GO:0006166:'purine ribonucleoside salvage';GO:0030182:'neuron differentiation'
PITG_00031	PITG_21309	3.67	0	0	0	0	0	0	3.67	0	0	0	0	0	0	0	0	0	0	0	0		1	0	0	0	0	0	0	0	0	0	GO:0000077:'DNA damage checkpoint'	GO:0007492:'endoderm development';GO:0070932:'histone H3 deacetylation';GO:0021766:'hippocampus development';GO:0010552:'positive regulation of transcription from RNA polymerase II promoter';GO:0045786:'negative regulation of cell cycle';GO:0010832:'negative regulation of myotube differentiation';GO:0043922:'negative regulation by host of viral transcription';GO:0008285:'negative regulation of ce…
PITG_00034	PITG_00172	2.15329	0	0	0	0	0	0	0	0	0	0	0	0	0	0	0	0	0.881739	1.27155	0		0	0	0	0	0	0	0	0	0	0	GO:0055114:'oxidation-reduction process'	GO:0006511:'ubiquitin-dependent protein catabolic process'
PITG_00034	PITG_00203	3.76327	0	0	0	0	0	0	0	0	0	0	0	0	0	0	0	0	1.3543	2.40897	0		0	0	0	0	0	0	0	0	0	1	GO:0055114:'oxidation-reduction process'	GO:0006508:'proteolysis'
PITG_00034	PITG_00229	2.29856	0	0	0	0	0	0	0	0	0	0	0	0	0	0	0	0	0.958206	1.34035	0		0	0	0	0	0	0	0	0	0	0	GO:0055114:'oxidation-reduction process'	GO:0006511:'ubiquitin-dependent protein catabolic process';GO:0009851:'auxin biosynthetic process'
PITG_00034	PITG_00804	3.24672	0	0	0	0	0	0	0	0	0	0	0	0	0	0	0	0	1.82501	1.42171	0		0	0	0	0	0	0	0	0	0	0	GO:0055114:'oxidation-reduction process'	GO:0009851:'auxin biosynthetic process';GO:0051085:'chaperone mediated protein folding requiring cofactor'
PITG_00034	PITG_00850	3.04441	0	0	0	0	0	0	0	0	0	0	0	0	0	0	0	0	0.593847	2.45057	0		0	0	0	0	0	0	0	0	0	0	GO:0055114:'oxidation-reduction process'	GO:0045454:'cell redox homeostasis';GO:0055114:'oxidation-reduction process'
PITG_00034	PITG_01181	2.27864	0	0	0	0	0	0	0	0	0	0	0	0	0	0	0	0	1.05059	1.22805	0		0	0	0	0	0	0	0	0	0	0	GO:0055114:'oxidation-reduction process'	GO:0045454:'cell redox homeostasis'
PITG_00034	PITG_01462	2.11696	0	0	0	0	0	0	0	0	0	0	0	0	0	0	0	0	0.78466	1.3323	0		0	0	0	0	0	0	0	1	0	0	GO:0055114:'oxidation-reduction process'	GO:0016104:'triterpenoid biosynthetic process';GO:0006952:'defense response';GO:0051707:'response to other organism';GO:0019760:'glucosinolate metabolic process'
PITG_00034	PITG_01607	2.49189	0	0	0	0	0	0	0	0	0	0	0	0	0	0	0	0	1.76662	0.725274	0		0	0	0	0	0	0	0	0	0	0	GO:0055114:'oxidation-reduction process'	GO:0016192:'vesicle-mediated transport'
PITG_00034	PITG_01846	2.37687	0	0	0	0	0	0	0	0	0	0	0	0	0	0	0	0	0.717639	1.65923	0		0	0	0	0	0	0	0	0	0	0	GO:0055114:'oxidation-reduction process'	GO:0030833:'regulation of actin filament polymerization'
PITG_00034	PITG_02003	2.19012	0	0	0	0	0	0	0	0	0	0	0	0	0	0	0	0	1.62758	0.562537	0		0	0	0	0	0	0	0	0	0	0	GO:0055114:'oxidation-reduction process'	GO:0006777:'Mo-molybdopterin cofactor biosynthetic process'
PITG_00034	PITG_02026	3.47427	0	0	0	0	0	0	0	0	0	0	0	0	0	0	0	0	1.58527	1.889	0		0	0	0	0	0	0	0	0	0	0	GO:0055114:'oxidation-reduction process'	GO:0046686:'response to cadmium ion';GO:0006099:'tricarboxylic acid cycle'
PITG_00034	PITG_02112	4.36765	0	0	0	0	0	0	0	0	0	0	0	0	0	0	0	0	1.27395	2.20786	0.885835		0	0	0	0	0	0	0	0	0	0	GO:0055114:'oxidation-reduction process'	GO:0008152:'metabolic process'
PITG_00034	PITG_02115	3.17607	0	0	0	0	0	0	0	0	0	0	0	0	0	0	0	0	1.40647	1.7696	0		0	0	0	0	0	0	0	0	0	0	GO:0055114:'oxidation-reduction process'	GO:0006633:'fatty acid biosynthetic process'
PITG_00034	PITG_02182	2.5719	0	0	0	0	0	0	0	0	0	0	0	0	0	0	0	0	1.2368	1.3351	0		0	0	0	0	0	0	0	0	0	0	GO:0055114:'oxidation-reduction process'	GO:0009088:'threonine biosynthetic process';GO:0009086:'methionine biosynthetic process';GO:0009097:'isoleucine biosynthetic process';GO:0055114:'oxidation-reduction process'
PITG_00034	PITG_02256	2.18889	0	0	0	0	0	0	0	0	0	0	0	0	0	0	0	0	0.629037	1.55986	0		0	0	0	0	0	0	0	0	0	0	GO:0055114:'oxidation-reduction process'	GO:0006107:'oxaloacetate metabolic process';GO:0015908:'fatty acid transport';GO:0006533:'aspartate catabolic process';GO:0019551:'glutamate catabolic process to 2-oxoglutarate';GO:0006532:'aspartate biosynthetic process';GO:0045471:'response to ethanol';GO:0019550:'glutamate catabolic process to aspartate'
PITG_00034	PITG_03081	3.50047	0	0	0	0	0	0	0	0	0	0	0	0	0	0	0	0	1.40671	2.09376	0		0	0	0	0	0	0	0	0	0	0	GO:0055114:'oxidation-reduction process'	GO:0051436:'negative regulation of ubiquitin-protein ligase activity involved in mitotic cell cycle';GO:0031145:'anaphase-promoting complex-dependent proteasomal ubiquitin-dependent protein catabolic process';GO:0051437:'positive regulation of ubiquitin-protein ligase activity involved in mitotic cell cycle';GO:0042176:'regulation of protein catabolic process'
PITG_00034	PITG_03150	3.01263	0	0	0	0	0	0	0	0	0	0	0	0	0	0	0	0	1.25095	1.76168	0		0	0	0	0	0	0	0	0	0	0	GO:0055114:'oxidation-reduction process'	GO:0051436:'negative regulation of ubiquitin-protein ligase activity involved in mitotic cell cycle';GO:0031145:'anaphase-promoting complex-dependent proteasomal ubiquitin-dependent protein catabolic process';GO:0051437:'positive regulation of ubiquitin-protein ligase activity involved in mitotic cell cycle'
PITG_00034	PITG_03220	2.45977	0	0	0	0	0	0	0	0	0	0	0	0	0	0	0	0	1.06994	1.38983	0		0	0	0	0	0	0	0	0	0	0	GO:0055114:'oxidation-reduction process'	GO:0051603:'proteolysis involved in cellular protein catabolic process'
PITG_00034	PITG_03549	2.23283	0	0	0	0	0	0	0	0	0	0	0	0	0	0	0	0	0.943209	1.28962	0		0	0	0	0	0	0	0	0	0	0	GO:0055114:'oxidation-reduction process'	GO:0016192:'vesicle-mediated transport';GO:0006886:'intracellular protein transport'
PITG_00034	PITG_03594	3.56513	0	0	0	0	0	0	0	0	0	0	0	0	0	0	0	0	0.953246	2.61189	0		0	0	0	0	0	0	0	0	0	0	GO:0055114:'oxidation-reduction process'	0
PITG_00034	PITG_03608	2.24232	0	0	0	0	0	0	0	0	0	0	0	0	0	0	0	0	1.14465	1.09767	0		0	0	0	0	0	0	0	0	0	0	GO:0055114:'oxidation-reduction process'	GO:0051291:'protein heterooligomerization';GO:0006913:'nucleocytoplasmic transport';GO:0043123:'positive regulation of I-kappaB kinase/NF-kappaB cascade';GO:0043278:'response to morphine';GO:0010017:'red or far-red light signaling pathway';GO:0006470:'protein dephosphorylation'
PITG_00034	PITG_03750	2.43691	0	0	0	0	0	0	0	0	0	0	0	0	0	0	0	0	0.726881	1.71002	0		0	0	0	0	0	0	0	1	0	0	GO:0055114:'oxidation-reduction process'	GO:0016998:'cell wall macromolecule catabolic process'
PITG_00034	PITG_03873	2.37055	0	0	0	0	0	0	0	0	0	0	0	0	0	0	0	0	1.27576	1.0948	0		0	0	0	0	0	0	0	0	0	0	GO:0055114:'oxidation-reduction process'	GO:0033554:'cellular response to stress';GO:0043087:'regulation of GTPase activity';GO:0016192:'vesicle-mediated transport';GO:0006886:'intracellular protein transport';GO:0007165:'signal transduction';GO:0007264:'small GTPase mediated signal transduction'
PITG_00034	PITG_04851	2.26539	0	0	0	0	0	0	0	0	0	0	0	0	0	0	0	0	0.465443	1.79995	0		0	0	0	0	0	0	0	0	0	0	GO:0055114:'oxidation-reduction process'	GO:0006525:'arginine metabolic process';GO:0009611:'response to wounding';GO:0007565:'female pregnancy'
PITG_00034	PITG_05141	2.35156	0	0	0	0	0	0	0	0	0	0	0	0	0	0	0	0	0.515305	1.83625	0		0	0	0	0	0	0	0	0	0	0	GO:0055114:'oxidation-reduction process'	GO:0030833:'regulation of actin filament polymerization';GO:0040010:'positive regulation of growth rate';GO:0009792:'embryo development ending in birth or egg hatching';GO:0016331:'morphogenesis of embryonic epithelium';GO:0010631:'epithelial cell migration';GO:0000003:'reproduction';GO:0034314:'Arp2/3 complex-mediated actin nucleation'
PITG_00034	PITG_05354	2.40635	0	0	0	0	0	0	0	0	0	0	0	0	0	0	0	0	1.22969	1.17667	0		0	0	0	0	0	0	0	0	0	0	GO:0055114:'oxidation-reduction process'	GO:0009851:'auxin biosynthetic process';GO:0006422:'aspartyl-tRNA aminoacylation';GO:0006421:'asparaginyl-tRNA aminoacylation'
PITG_00034	PITG_05520	2.57672	0	0	0	0	0	0	0	0	0	0	0	0	0	0	0	0	1.73757	0.83915	0		0	0	0	0	0	0	0	0	0	0	GO:0055114:'oxidation-reduction process'	GO:0009435:'NAD biosynthetic process'
PITG_00034	PITG_06415	3.68584	0	0	0	0	0	0	0	0	0	0	0	3.17	0	0	0	0	0.262522	0.253317	0		0	0	0	0	0	0	0	0	0	0	GO:0055114:'oxidation-reduction process'	GO:0006457:'protein folding';GO:0006950:'response to stress'
PITG_00034	PITG_06514	3.03308	0	0	0	0	0	0	0	0	0	0	0	0	0	0	0	0	1.21427	1.81881	0		0	0	0	0	0	0	0	0	0	0	GO:0055114:'oxidation-reduction process'	GO:0060316:'positive regulation of ryanodine-sensitive calcium-release channel activity';GO:0005513:'detection of calcium ion';GO:0050804:'regulation of synaptic transmission';GO:0051533:'positive regulation of NFAT protein import into nucleus';GO:0007052:'mitotic spindle organization';GO:0000082:'G1/S transition of mitotic cell cycle';GO:0016060:'metarhodopsin inactivation';GO:0060315:'negative …
PITG_00034	PITG_06604	3.7616	0	0	0	0	0	0	0	0	0	0	0	0	0	0	0	0	1.09161	2.03023	0.639755		0	0	0	0	0	0	0	0	0	0	GO:0055114:'oxidation-reduction process'	GO:0048873:'homeostasis of number of cells within a tissue';GO:0006106:'fumarate metabolic process';GO:0006108:'malate metabolic process';GO:0006099:'tricarboxylic acid cycle'
PITG_00034	PITG_06695	2.27356	0	0	0	0	0	0	0	0	0	0	0	0	0	0	0	0	1.40511	0.868443	0		0	0	0	0	0	0	0	0	0	0	GO:0055114:'oxidation-reduction process'	0
PITG_00034	PITG_06719	3.02795	0	0	0	0	0	0	0	0	0	0	0	0	0	0	0	0	0.87268	2.15527	0		0	0	0	0	0	0	0	0	0	0	GO:0055114:'oxidation-reduction process'	GO:0006072:'glycerol-3-phosphate metabolic process';GO:0055114:'oxidation-reduction process'
PITG_00034	PITG_06920	2.20519	0	0	0	0	0	0	0	0	0	0	0	0	0	0	0	0	1.06988	1.13532	0		0	0	0	0	0	0	0	0	0	0	GO:0055114:'oxidation-reduction process'	GO:0031101:'fin regeneration';GO:0009636:'response to toxin';GO:0006904:'vesicle docking involved in exocytosis';GO:0048193:'Golgi vesicle transport'
PITG_00034	PITG_07036	2.70678	0	0	0	0	0	0	0	0	0	0	0	0	0	0	0	0	1.17227	1.53451	0		0	0	0	0	0	0	0	0	0	0	GO:0055114:'oxidation-reduction process'	GO:0009851:'auxin biosynthetic process';GO:0006464:'protein modification process'
PITG_00034	PITG_07671	2.88725	0	0	0	0	0	0	0	0	0	0	0	0	0	0	0	0	1.17294	1.7143	0		0	0	0	0	0	0	0	0	0	0	GO:0055114:'oxidation-reduction process'	GO:0044249:'cellular biosynthetic process';GO:0055114:'oxidation-reduction process';GO:0006520:'cellular amino acid metabolic process'
PITG_00034	PITG_08609	3.14594	0	0	0	0	0	0	0	0	0	0	0	0	0	0	0	0	1.3159	1.83004	0		0	0	0	0	0	0	0	0	0	0	GO:0055114:'oxidation-reduction process'	0
PITG_00034	PITG_08676	2.24699	0	0	0	0	0	0	0	0	0	0	0	0	0	0	0	0	0.925021	1.32196	0		0	0	0	0	0	0	0	0	0	0	GO:0055114:'oxidation-reduction process'	GO:0006511:'ubiquitin-dependent protein catabolic process';GO:0009651:'response to salt stress'
PITG_00034	PITG_08881	2.88288	0	0	0	0	0	0	0	0	0	0	0	0	0	0	0	0	0.91385	1.32536	0.643672		0	0	0	0	0	0	0	0	0	0	GO:0055114:'oxidation-reduction process'	GO:0046686:'response to cadmium ion';GO:0006099:'tricarboxylic acid cycle'
PITG_00034	PITG_08919	2.52569	0	0	0	0	0	0	0	0	0	0	0	0	0	0	0	0	0.94949	1.5762	0		0	0	0	0	0	0	0	0	0	0	GO:0055114:'oxidation-reduction process'	0
PITG_00034	PITG_09388	2.17091	0	0	0	0	0	0	0	0	0	0	0	0	0	0	0	0	0.641365	1.52954	0		0	0	0	0	0	0	0	0	0	0	GO:0055114:'oxidation-reduction process'	0
PITG_00034	PITG_09402	2.52067	0	0	0	0	0	0	0	0	0	0	0	0	0	0	0	0	0.725562	1.79511	0		0	0	0	0	0	0	0	0	0	0	GO:0055114:'oxidation-reduction process'	GO:0016310:'phosphorylation';GO:0000003:'reproduction';GO:0006096:'glycolysis'
PITG_00034	PITG_09965	2.11381	0	0	0	0	0	0	0	0	0	0	0	0	0	0	0	0	0.579369	1.53444	0		0	0	0	0	0	0	0	0	0	0	GO:0055114:'oxidation-reduction process'	GO:0006888:'ER to Golgi vesicle-mediated transport';GO:0006886:'intracellular protein transport'
PITG_00034	PITG_10300	3.31944	0	0	0	0	0	0	0	0	0	0	0	0	0	0	0	0	0.86384	1.538	0.9176		0	0	0	0	0	0	0	0	0	0	GO:0055114:'oxidation-reduction process'	GO:0055114:'oxidation-reduction process'
PITG_00034	PITG_10883	3.17803	0	0	0	0	0	0	0	0	0	0	0	0	0	0	0	0	1.7458	1.43223	0		0	0	0	0	0	0	0	0	0	0	GO:0055114:'oxidation-reduction process'	GO:0051788:'response to misfolded protein';GO:0048455:'stamen formation';GO:0009744:'response to sucrose stimulus';GO:0043161:'proteasomal ubiquitin-dependent protein catabolic process';GO:0006974:'response to DNA damage stimulus';GO:0009651:'response to salt stress';GO:0080129:'proteasome core complex assembly';GO:0048767:'root hair elongation';GO:0010029:'regulation of seed germination';GO:0010…
PITG_00034	PITG_10967	3.4875	0	0	0	0	0	0	0	0	0	0	0	0	0	0	0	0	0.816245	2.67125	0		0	0	0	0	0	0	0	0	0	0	GO:0055114:'oxidation-reduction process'	GO:0006810:'transport'
PITG_00034	PITG_10973	2.46935	0	0	0	0	0	0	0	0	0	0	0	0	0	0	0	0	0.836068	1.63328	0		0	0	0	0	0	0	0	0	0	0	GO:0055114:'oxidation-reduction process'	GO:0006357:'regulation of transcription from RNA polymerase II promoter'
PITG_00034	PITG_11063	2.49061	0	0	0	0	0	0	0	0	0	0	0	0	0	0	0	0	0.819339	1.67127	0		0	0	0	0	0	0	0	0	0	0	GO:0055114:'oxidation-reduction process'	GO:0009965:'leaf morphogenesis';GO:0006511:'ubiquitin-dependent protein catabolic process';GO:0009793:'embryo development ending in seed dormancy'
PITG_00034	PITG_11603	3.11961	0	0	0	0	0	0	0	0	0	0	0	0	0	0	0	0	1.70722	1.4124	0		0	1	0	0	0	0	0	0	0	0	GO:0055114:'oxidation-reduction process'	GO:0006457:'protein folding';GO:0048364:'root development'
PITG_00034	PITG_11704	2.2269	0	0	0	0	0	0	0	0	0	0	0	0	0	0	0	0	1.21668	1.01021	0		0	0	0	0	0	0	0	0	0	0	GO:0055114:'oxidation-reduction process'	0
PITG_00034	PITG_12108	2.42432	0	0	0	0	0	0	0	0	0	0	0	0	0	0	0	0	0.711754	1.71257	0		0	1	0	0	0	0	0	0	0	0	GO:0055114:'oxidation-reduction process'	GO:0008104:'protein localization'
PITG_00034	PITG_12882	2.83646	0	0	0	0	0	0	0	0	0	0	0	0	0	0	0	0	0.487905	1.43096	0.9176		0	0	0	0	0	0	0	0	0	0	GO:0055114:'oxidation-reduction process'	GO:0008258:'head involution';GO:0007443:'Malpighian tubule morphogenesis';GO:0006119:'oxidative phosphorylation';GO:0002009:'morphogenesis of an epithelium';GO:0007424:'open tracheal system development'
PITG_00034	PITG_13722	2.40613	0	0	0	0	0	0	0	0	0	0	0	0	0	0	0	0	0.591346	1.81478	0		0	0	0	0	0	0	0	0	0	0	GO:0055114:'oxidation-reduction process'	GO:0005975:'carbohydrate metabolic process'
PITG_00034	PITG_13748	2.18806	0	0	0	0	0	0	0	0	0	0	0	0	0	0	0	0	1.521	0.667063	0		0	0	0	0	0	0	0	0	0	0	GO:0055114:'oxidation-reduction process'	GO:0051246:'regulation of protein metabolic process';GO:0043687:'post-translational protein modification'
PITG_00034	PITG_14008	2.16848	0	0	0	0	0	0	0	0	0	0	0	0	0	0	0	0	0.925619	1.24286	0		0	0	0	0	0	0	0	0	0	0	GO:0055114:'oxidation-reduction process'	0
PITG_00034	PITG_14854	2.89538	0	0	0	0	0	0	0	0	0	0	0	0	0	0	0	0	1.62481	1.27057	0		0	0	0	0	0	0	0	0	0	0	GO:0055114:'oxidation-reduction process'	0
PITG_00034	PITG_14936	3.94401	0	0	0	0	0	0	0	0	0	0	0	0	0	0	0	0	1.45096	1.81336	0.679686		0	0	0	0	0	0	0	0	0	0	GO:0055114:'oxidation-reduction process'	GO:0015986:'ATP synthesis coupled proton transport';GO:0006911:'phagocytosis, engulfment'
PITG_00034	PITG_15045	3.25158	0	0	0	0	0	0	0	0	0	0	0	0	0	0	0	0	1.41577	1.83582	0		0	0	0	0	0	0	0	0	0	0	GO:0055114:'oxidation-reduction process'	GO:0055114:'oxidation-reduction process';GO:0006631:'fatty acid metabolic process'
PITG_00034	PITG_15321	3.75687	0	0	0	0	0	0	0	0	0	0	0	0	0	0	0	0	1.89999	1.85687	0		0	0	0	0	0	0	0	0	0	0	GO:0055114:'oxidation-reduction process'	GO:0006546:'glycine catabolic process'
PITG_00034	PITG_15504	2.52279	0	0	0	0	0	0	0	0	0	0	0	0	0	0	0	0	0.353846	2.16895	0		0	0	0	0	0	0	0	0	0	0	GO:0055114:'oxidation-reduction process'	GO:0032496:'response to lipopolysaccharide';GO:0042744:'hydrogen peroxide catabolic process';GO:0010310:'regulation of hydrogen peroxide metabolic process';GO:0045581:'negative regulation of T cell differentiation';GO:0031665:'negative regulation of lipopolysaccharide-mediated signaling pathway';GO:0006916:'anti-apoptosis';GO:0032088:'negative regulation of NF-kappaB transcription factor activity…
PITG_00034	PITG_15705	2.2158	0	0	0	0	0	0	0	0	0	0	0	0	0	0	0	0	1.32997	0	0.885835		0	0	0	0	0	0	0	0	0	0	GO:0055114:'oxidation-reduction process'	GO:0006099:'tricarboxylic acid cycle'
PITG_00034	PITG_16311	3.17	0	0	0	0	0	0	0	0	0	0	0	3.17	0	0	0	0	0	0	0		0	0	0	0	0	0	0	0	0	0	GO:0055114:'oxidation-reduction process'	GO:0016567:'protein ubiquitination';GO:0045941:'positive regulation of transcription, DNA-dependent'
PITG_00034	PITG_17287	2.8782	0	0	0	0	0	0	0	0	0	0	0	0	0	0	0	0	1.53524	1.34296	0		0	0	0	0	0	0	0	0	0	0	GO:0055114:'oxidation-reduction process'	GO:0016192:'vesicle-mediated transport';GO:0006886:'intracellular protein transport'
PITG_00034	PITG_17593	2.56349	0	0	0	0	0	0	0	0	0	0	0	0	0	0	0	0	0.72096	1.84253	0		0	0	0	0	0	0	0	0	0	0	GO:0055114:'oxidation-reduction process'	0
PITG_00034	PITG_17786	3.01629	0	0	0	0	0	0	0	0	0	0	0	0	0	0	0	0	1.26684	1.74944	0		0	0	0	0	0	0	0	0	0	0	GO:0055114:'oxidation-reduction process'	GO:0019676:'ammonia assimilation cycle';GO:0006527:'arginine catabolic process';GO:0001889:'liver development';GO:0042450:'arginine biosynthetic process via ornithine';GO:0007626:'locomotory behavior';GO:0000050:'urea cycle';GO:0009791:'post-embryonic development';GO:0000053:'argininosuccinate metabolic process'
PITG_00034	PITG_18048	4.29613	0	0	0	0	0	0	0	0	0	0	0	0	0	0	0	0	1.37964	2.03066	0.885835		0	0	0	0	0	0	0	0	0	0	GO:0055114:'oxidation-reduction process'	GO:0006099:'tricarboxylic acid cycle'
PITG_00034	PITG_18089	2.2804	0	0	0	0	0	0	0	0	0	0	0	0	0	0	0	0	1.32704	0.953359	0		0	0	0	0	0	0	0	0	0	0	GO:0055114:'oxidation-reduction process'	GO:0055085:'transmembrane transport';GO:0015031:'protein transport'
PITG_00034	PITG_18354	2.45824	0	0	0	0	0	0	0	0	0	0	0	0	0	0	0	0	1.10566	0.466742	0.885835		0	0	0	0	0	0	0	0	0	0	GO:0055114:'oxidation-reduction process'	GO:0006099:'tricarboxylic acid cycle';GO:0006121:'mitochondrial electron transport, succinate to ubiquinone'
PITG_00034	PITG_19023	2.68068	0	0	0	0	0	0	0	0	0	0	0	0	0	0	0	0	0.588411	1.20643	0.885835		0	0	0	0	0	0	0	0	0	0	GO:0055114:'oxidation-reduction process'	GO:0055114:'oxidation-reduction process';GO:0009651:'response to salt stress'
PITG_00034	PITG_19886	2.776	0	0	0	0	0	0	0	0	0	0	0	0	0	0	0	0	0.941076	1.14791	0.687014		0	0	0	0	0	0	0	0	0	0	GO:0055114:'oxidation-reduction process'	GO:0007205:'activation of protein kinase C activity by G-protein coupled receptor protein signaling pathway'
PITG_00034	PITG_20288	2.52098	0	0	0	0	0	0	0	0	0	0	0	0	0	0	0	0	0.419816	2.10117	0		0	1	0	0	0	0	0	0	0	0	GO:0055114:'oxidation-reduction process'	0
PITG_00034	PITG_20378	2.92312	0	0	0	0	0	0	0	0	0	0	0	0	0	0	0	0	1.45089	1.47223	0		0	0	0	0	0	0	0	0	0	1	GO:0055114:'oxidation-reduction process'	GO:0009651:'response to salt stress';GO:0006508:'proteolysis'
PITG_00034	PITG_21378	2.81504	0	0	0	0	0	0	0	0	0	0	0	0	0	0	0	0	1.06758	1.74746	0		0	1	0	0	0	0	0	0	0	0	GO:0055114:'oxidation-reduction process'	GO:0045454:'cell redox homeostasis';GO:0018401:'peptidyl-proline hydroxylation to 4-hydroxy-L-proline'
PITG_00034	PITG_21395	2.10114	0	0	0	0	0	0	0	0	0	0	0	0	0	0	0	0	0.860303	1.24084	0		0	0	0	0	0	0	0	0	0	0	GO:0055114:'oxidation-reduction process'	GO:0009851:'auxin biosynthetic process';GO:0006468:'protein phosphorylation';GO:0007165:'signal transduction'
PITG_00034	PITG_21620	2.38378	0	0	0	0	0	0	0	0	0	0	0	0	0	0	0	0	0.773062	1.61072	0		0	0	0	0	0	0	0	0	0	0	GO:0055114:'oxidation-reduction process'	GO:0008152:'metabolic process'
PITG_00034	PITG_22200	3.54142	0	0	0	0	0	0	0	0	0	0	0	0	0	0	0	0	1.58782	1.9536	0		0	0	0	0	0	0	0	0	0	0	GO:0055114:'oxidation-reduction process'	0
PITG_00034	PITG_22839	2.15589	0	0	0	0	0	0	0	0	0	0	0	0	0	0	0	0	1.17601	0.979882	0		0	0	0	0	0	0	0	0	0	0	GO:0055114:'oxidation-reduction process'	GO:0050789:'regulation of biological process';GO:0050877:'neurological system process';GO:0006606:'protein import into nucleus'
PITG_00035	PITG_00065	3.28667	0	0	0	0	0	0	0	0	0	0	0	0	0	0	0	0	2.22496	1.06172	0		1	0	0	0	0	0	0	0	0	0	0	0
PITG_00035	PITG_00165	4.08796	0	0	0	2.82	0	0	0	0	0	0	0	0	0	0	0	0	0.878247	0.389716	0		1	0	0	0	0	0	0	0	0	0	0	0
PITG_00035	PITG_00227	4.85503	0	0	0	2.82	0	0	0	0	0	0	0	0	0	0	0	0	1.0911	0.943933	0		1	0	0	0	0	0	0	0	0	0	0	GO:0009851:'auxin biosynthetic process'
PITG_00035	PITG_00262	3.46219	0	0	0	0	0	0	0	0	0	0	0	3.17	0	0	0	0	0.169255	0.122937	0		1	0	0	0	0	0	0	0	0	0	0	GO:0006810:'transport'
PITG_00035	PITG_00424	2.18093	0	0	0	0	0	0	0	0	0	0	0	0	0	0	0	0	1.39273	0.788198	0		1	0	0	0	0	0	0	0	0	0	0	0
PITG_00035	PITG_00543	2.82	0	0	0	2.82	0	0	0	0	0	0	0	0	0	0	0	0	0	0	0		1	0	0	0	0	0	0	0	0	0	0	GO:0046653:'tetrahydrofolate metabolic process';GO:0006548:'histidine catabolic process';GO:0009117:'nucleotide metabolic process';GO:0006730:'one-carbon metabolic process';GO:0008652:'cellular amino acid biosynthetic process';GO:0009396:'folic acid-containing compound biosynthetic process'
PITG_00035	PITG_00597	2.94679	0	0	0	0	0	0	0	0	0	0	0	0	0	0	0	0	1.83181	1.11498	0		1	0	0	0	0	0	0	0	0	0	0	0
PITG_00035	PITG_00648	3.91992	0	0	0	0	0	0	0	0	0	0	0	0	0	0	0	0	1.627	2.29292	0		1	0	0	0	0	0	0	0	0	0	0	0
PITG_00035	PITG_00663	3.84011	0	0	0	2.82	0	0	0	0	0	0	0	0	0	0	0	0	1.02011	0	0		1	0	0	0	0	0	0	0	0	0	0	GO:0031167:'rRNA methylation'
PITG_00035	PITG_00748	2.64313	0	0	0	0	0	0	0	0	0	0	0	0	0	0	0	0	0.996957	1.64617	0		1	0	0	0	0	0	0	0	0	0	0	0
PITG_00035	PITG_00787	7.69455	0	0	0	0	0	0	3.67	0	0	0	0	3.17	4.02	0	0	0	0.00454691	0	0		1	0	0	0	0	0	0	0	0	0	0	GO:0009615:'response to virus';GO:0034504:'protein localization to nucleus';GO:0006611:'protein export from nucleus';GO:0042176:'regulation of protein catabolic process';GO:0010824:'regulation of centrosome duplication'
PITG_00035	PITG_00879	3.04	0	0	0	2.82	0	0	0	0	0	0	0	0	0	0	0	0	0.219997	0	0		1	0	0	0	0	0	0	0	0	0	0	GO:0006412:'translation'
PITG_00035	PITG_01030	2.95755	0	0	0	0	0	0	0	0	0	0	0	0	0	0	0	0	1.81909	1.13845	0		1	0	0	0	0	0	0	0	0	0	0	0
PITG_00035	PITG_01207	4.02732	0	0	0	2.82	0	0	0	0	0	0	0	0	0	0	0	0	1.20732	0	0		1	0	0	0	0	0	0	0	0	0	0	0
PITG_00035	PITG_01680	2.27367	0	0	0	0	0	0	0	0	0	0	0	0	0	0	0	0	1.61403	0.659636	0		1	0	0	0	0	0	0	0	0	0	0	0
PITG_00035	PITG_01725	2.82	0	0	0	2.82	0	0	0	0	0	0	0	0	0	0	0	0	0	0	0		1	0	0	0	0	0	0	0	0	0	0	GO:0009851:'auxin biosynthetic process'
PITG_00035	PITG_01813	2.67851	0	0	0	0	0	0	0	0	0	0	0	0	0	0	0	0	1.83633	0.842179	0		1	0	0	0	0	0	0	0	0	0	0	GO:0030488:'tRNA methylation'
PITG_00035	PITG_01833	2.98271	0	0	0	2.82	0	0	0	0	0	0	0	0	0	0	0	0	0.162715	0	0		1	0	0	0	0	0	0	0	0	0	0	GO:0006412:'translation'
PITG_00035	PITG_01943	2.85443	0	0	0	2.82	0	0	0	0	0	0	0	0	0	0	0	0	0.00613787	0.0282953	0		1	0	0	0	0	0	0	0	0	0	0	GO:0006610:'ribosomal protein import into nucleus';GO:0006414:'translational elongation'
PITG_00035	PITG_02193	2.23976	0	0	0	0	0	0	0	0	0	0	0	0	0	0	0	0	1.7159	0.523862	0		1	0	0	0	0	0	0	0	0	0	0	GO:0006412:'translation'
PITG_00035	PITG_02244	21.3438	0	0	0	2.82	5.08	6.14	0	0	0	0	0	3.17	4.02	5.22	5.66	0	0.295284	1.34847	0		1	0	0	0	0	0	0	0	0	0	0	0
PITG_00035	PITG_02339	3.18395	0	0	0	0	0	0	0	0	0	0	0	3.17	0	0	0	0	0.0139507	0	0		1	0	0	0	0	0	0	0	0	0	0	GO:0051436:'negative regulation of ubiquitin-protein ligase activity involved in mitotic cell cycle';GO:0031145:'anaphase-promoting complex-dependent proteasomal ubiquitin-dependent protein catabolic process';GO:0051437:'positive regulation of ubiquitin-protein ligase activity involved in mitotic cell cycle'
PITG_00035	PITG_02420	2.33108	0	0	0	0	0	0	0	0	0	0	0	0	0	0	0	0	1.75149	0.579589	0		1	0	0	0	0	0	0	0	0	0	0	GO:0006259:'DNA metabolic process';GO:0065007:'biological regulation';GO:0032774:'RNA biosynthetic process';GO:0006350:'transcription, DNA-dependent'
PITG_00035	PITG_02578	2.86071	0	0	0	2.82	0	0	0	0	0	0	0	0	0	0	0	0	0.0407128	0	0		1	0	0	0	0	0	0	0	0	0	0	GO:0006414:'translational elongation'
PITG_00035	PITG_02664	2.85886	0	0	0	2.82	0	0	0	0	0	0	0	0	0	0	0	0	0.0388604	0	0		1	1	0	0	0	0	0	0	0	0	0	GO:0016070:'RNA metabolic process';GO:0009851:'auxin biosynthetic process';GO:0042254:'ribosome biogenesis'
PITG_00035	PITG_02694	6.01348	0	0	0	2.82	0	0	0	0	0	0	0	3.17	0	0	0	0	0.00443343	0.0190511	0		1	0	0	0	0	0	0	0	0	0	0	GO:0006412:'translation'
PITG_00035	PITG_02752	6.75519	0	0	0	2.82	0	0	0	0	0	0	0	3.17	0	0	0	0	0.765191	0	0		1	0	0	0	0	0	0	0	0	0	0	GO:0008284:'positive regulation of cell proliferation';GO:0006364:'rRNA processing'
PITG_00035	PITG_02780	3.42541	0	0	0	0	0	0	0	0	0	0	0	0	0	0	0	0	2.13529	1.29012	0		1	0	0	0	0	0	0	0	0	0	0	0
PITG_00035	PITG_02790	2.17444	0	0	0	0	0	0	0	0	0	0	0	0	0	0	0	0	1.52529	0.649152	0		1	0	0	0	0	0	0	0	0	0	0	0
PITG_00035	PITG_02808	4.08591	0	0	0	2.82	0	0	0	0	0	0	0	0	0	0	0	0	0.415322	0.850585	0		1	0	0	0	0	0	0	0	0	0	0	0
PITG_00035	PITG_02839	2.26786	0	0	0	0	0	0	0	0	0	0	0	0	0	0	0	0	1.73931	0.528551	0		1	0	0	0	0	0	0	0	0	0	0	GO:0009851:'auxin biosynthetic process'
PITG_00035	PITG_02856	3.96341	0	0	0	0	0	0	0	0	0	0	0	3.17	0	0	0	0	0.373268	0.42014	0		1	0	0	0	0	0	0	0	0	0	0	GO:0009851:'auxin biosynthetic process'
PITG_00035	PITG_02889	3.35032	0	0	0	0	0	0	0	0	0	0	0	0	0	0	0	0	1.80729	1.54303	0		1	0	0	0	0	0	0	0	0	0	0	0
PITG_00035	PITG_03102	3.17	0	0	0	0	0	0	0	0	0	0	0	3.17	0	0	0	0	0	0	0		1	0	0	0	0	0	0	0	0	0	0	GO:0007264:'small GTPase mediated signal transduction'
PITG_00035	PITG_03156	2.26671	0	0	0	0	0	0	0	0	0	0	0	0	0	0	0	0	1.02197	1.24473	0		1	0	0	0	0	0	0	0	0	0	0	GO:0042254:'ribosome biogenesis'
PITG_00035	PITG_03178	3.00714	0	0	0	2.82	0	0	0	0	0	0	0	0	0	0	0	0	0.0707668	0.116371	0		1	0	0	0	0	0	0	0	0	0	0	GO:0000022:'mitotic spindle elongation';GO:0006412:'translation'
PITG_00035	PITG_03221	2.83814	0	0	0	2.82	0	0	0	0	0	0	0	0	0	0	0	0	0.0181353	0	0		1	0	0	0	0	0	0	0	0	0	0	GO:0007275:'multicellular organismal development';GO:0051726:'regulation of cell cycle';GO:0006417:'regulation of translation';GO:0006414:'translational elongation'
PITG_00035	PITG_03235	2.82	0	0	0	2.82	0	0	0	0	0	0	0	0	0	0	0	0	0	0	0		1	0	0	0	0	0	0	0	0	0	0	GO:0006412:'translation'
PITG_00035	PITG_03239	2.82	0	0	0	2.82	0	0	0	0	0	0	0	0	0	0	0	0	0	0	0		1	0	0	0	0	0	0	0	0	0	0	GO:0006412:'translation'
PITG_00035	PITG_03294	3.01055	0	0	0	2.82	0	0	0	0	0	0	0	0	0	0	0	0	0.109524	0.0810267	0		1	0	0	0	0	0	0	0	0	0	0	GO:0006412:'translation'
PITG_00035	PITG_03308	9.48937	0	0	0	2.82	0	0	0	0	0	0	0	3.17	0	0	0	0	1.43599	2.06338	0		1	0	0	0	0	0	0	0	0	0	0	0
PITG_00035	PITG_03336	2.1456	0	0	0	0	0	0	0	0	0	0	0	0	0	0	0	0	0.923343	1.22226	0		1	0	0	0	0	0	0	0	0	0	0	0
PITG_00035	PITG_03353	6.28846	0	0	0	2.82	0	0	0	0	0	0	0	3.17	0	0	0	0	0.112974	0.185481	0		1	0	0	0	0	0	0	0	0	0	0	GO:0006412:'translation'
PITG_00035	PITG_03452	4.39869	0	0	0	2.82	0	0	0	0	0	0	0	0	0	0	0	0	0.85702	0.721675	0		1	0	0	0	0	0	0	0	0	0	0	GO:0000463:'maturation of LSU-rRNA from tricistronic rRNA transcript (SSU-rRNA, 5.8S rRNA, LSU-rRNA)'
PITG_00035	PITG_03477	8.52221	0	0	0	2.82	0	0	0	0	0	0	0	3.17	4.02	5.22	0	0	0.266902	0.21531	0		1	0	0	0	0	0	0	0	0	0	0	GO:0042254:'ribosome biogenesis';GO:0006412:'translation'
PITG_00035	PITG_03555	2.3813	0	0	0	0	0	0	0	0	0	0	0	0	0	0	0	0	1.61854	0.762762	0		1	0	0	0	0	0	0	0	0	0	0	GO:0006886:'intracellular protein transport'
PITG_00035	PITG_03672	3.77825	0	0	0	0	0	0	0	0	0	0	0	0	0	0	0	0	1.63731	2.14094	0		1	0	0	0	0	0	0	0	0	0	0	GO:0006468:'protein phosphorylation'
PITG_00035	PITG_03675	2.82	0	0	0	2.82	0	0	0	0	0	0	0	0	0	0	0	0	0	0	0		1	0	0	0	0	0	0	0	0	0	0	GO:0009851:'auxin biosynthetic process'
PITG_00035	PITG_03712	3.18457	0	0	0	0	0	0	0	0	0	0	0	3.17	0	0	0	0	0.00331162	0.0112582	0		1	0	0	0	0	0	0	0	0	0	0	GO:0009851:'auxin biosynthetic process';GO:0006333:'chromatin assembly or disassembly'
PITG_00035	PITG_03762	2.82	0	0	0	2.82	0	0	0	0	0	0	0	0	0	0	0	0	0	0	0		1	0	0	0	0	0	0	0	0	0	0	GO:0042254:'ribosome biogenesis';GO:0006412:'translation'
PITG_00035	PITG_03771	3.17	0	0	0	0	0	0	0	0	0	0	0	3.17	0	0	0	0	0	0	0		1	0	0	0	0	0	0	0	0	0	0	0
PITG_00035	PITG_03802	6.21728	0	0	0	2.82	0	0	0	0	0	0	0	3.17	0	0	0	0	0.0747664	0.152512	0		1	0	0	0	0	0	0	0	0	0	0	GO:0042256:'mature ribosome assembly';GO:0007229:'integrin-mediated signaling pathway'
PITG_00035	PITG_04334	3.31043	0	0	0	2.82	0	0	0	0	0	0	0	0	0	0	0	0	0.490435	0	0		1	0	0	0	0	0	0	0	0	0	0	GO:0006396:'RNA processing'
PITG_00035	PITG_04384	2.21691	0	0	0	0	0	0	0	0	0	0	0	0	0	0	0	0	1.50404	0.712865	0		1	0	0	0	0	0	0	0	0	0	0	GO:0042254:'ribosome biogenesis'
PITG_00035	PITG_04448	2.88666	0	0	0	0	0	0	0	0	0	0	0	0	0	0	0	0	1.7029	1.18376	0		1	0	0	0	0	0	0	0	0	0	0	GO:0010468:'regulation of gene expression';GO:0090304:'nucleic acid metabolic process';GO:0016571:'histone methylation'
PITG_00035	PITG_04722	5.26926	0	0	0	2.82	0	0	0	0	0	0	0	0	0	0	0	0	0.936251	1.51301	0		1	0	0	0	0	0	0	0	0	0	0	GO:0006468:'protein phosphorylation'
PITG_00035	PITG_04843	2.82	0	0	0	2.82	0	0	0	0	0	0	0	0	0	0	0	0	0	0	0		1	0	0	0	0	0	0	0	0	0	0	GO:0006412:'translation'
PITG_00035	PITG_05234	6.0025	0	0	0	2.82	0	0	0	0	0	0	0	3.17	0	0	0	0	0.0124978	0	0		1	0	0	0	0	0	0	0	0	0	0	GO:0006909:'phagocytosis'
PITG_00035	PITG_05300	3.52984	0	0	0	0	0	0	0	0	0	0	0	0	0	0	0	0	1.889	1.64083	0		1	0	0	0	0	0	0	0	0	0	0	GO:0008152:'metabolic process'
PITG_00035	PITG_05690	4.72663	4.71	0	0	0	0	0	0	0	0	0	0	0	0	0	0	0	0.0166344	0	0		1	0	0	0	0	0	0	0	0	0	0	GO:0009851:'auxin biosynthetic process';GO:0006464:'protein modification process'
PITG_00035	PITG_05777	4.02401	0	0	0	0	0	0	0	0	0	0	0	3.17	4.02	0	0	0	0.00400532	0	0		1	0	0	0	0	0	0	0	0	0	0	GO:0006470:'protein dephosphorylation';GO:0033133:'positive regulation of glucokinase activity'
PITG_00035	PITG_05796	3.08438	0	0	0	0	0	0	0	0	0	0	0	0	0	0	0	0	0.964663	2.11971	0		1	0	0	0	0	0	0	0	0	0	0	0
PITG_00035	PITG_06205	2.82	0	0	0	2.82	0	0	0	0	0	0	0	0	0	0	0	0	0	0	0		1	0	0	0	0	0	0	0	0	0	0	GO:0033700:'phospholipid efflux';GO:0006979:'response to oxidative stress';GO:0043215:'daunorubicin transport';GO:0042908:'xenobiotic transport';GO:0015911:'plasma membrane long-chain fatty acid transport';GO:0009851:'auxin biosynthetic process';GO:0060326:'cell chemotaxis';GO:0006855:'drug transmembrane transport';GO:0034775:'glutathione transmembrane transport';GO:0046618:'drug export';GO:00303…
PITG_00035	PITG_06237	2.84803	0	0	0	2.82	0	0	0	0	0	0	0	0	0	0	0	0	0.0280254	0	0		1	0	0	0	0	0	0	0	0	0	0	GO:0009793:'embryo development ending in seed dormancy';GO:0006412:'translation'
PITG_00035	PITG_06263	3.14892	0	0	0	0	0	0	0	0	0	0	0	0	0	0	0	0	2.05514	1.09379	0		1	0	0	0	0	0	0	0	0	0	0	GO:0001522:'pseudouridine synthesis';GO:0006396:'RNA processing'
PITG_00035	PITG_06410	2.46066	0	0	0	0	0	0	0	0	0	0	0	0	0	0	0	0	1.29325	1.16741	0		1	0	0	0	0	0	0	0	0	0	0	GO:0006886:'intracellular protein transport'
PITG_00035	PITG_06427	2.89164	0	0	0	2.82	0	0	0	0	0	0	0	0	0	0	0	0	0.0716435	0	0		1	0	0	0	0	0	0	0	0	0	0	GO:0009626:'plant-type hypersensitive response';GO:0019464:'glycine decarboxylation via glycine cleavage system';GO:0009409:'response to cold';GO:0006730:'one-carbon metabolic process';GO:0006563:'L-serine metabolic process';GO:0009853:'photorespiration';GO:0046686:'response to cadmium ion'
PITG_00035	PITG_06799	2.82	0	0	0	2.82	0	0	0	0	0	0	0	0	0	0	0	0	0	0	0		1	0	0	0	0	0	0	0	0	0	0	GO:0006414:'translational elongation'
PITG_00035	PITG_06868	3.4587	0	0	0	2.82	0	0	0	0	0	0	0	0	0	0	0	0	0.638702	0	0		1	0	0	0	0	0	0	0	0	0	0	0
PITG_00035	PITG_06981	3.94667	0	0	0	2.82	0	0	0	0	0	0	0	0	0	0	0	0	1.12667	0	0		1	0	0	0	0	0	0	0	0	0	0	GO:0009851:'auxin biosynthetic process'
PITG_00035	PITG_06991	2.82	0	0	0	2.82	0	0	0	0	0	0	0	0	0	0	0	0	0	0	0		1	0	0	0	0	0	0	0	0	0	0	0
PITG_00035	PITG_07269	3.59408	0	0	0	2.82	0	0	0	0	0	0	0	0	0	0	0	0	0.457026	0.317053	0		1	0	0	0	0	0	0	0	0	0	0	GO:0051726:'regulation of cell cycle';GO:0006412:'translation'
PITG_00035	PITG_07300	2.82	0	0	0	2.82	0	0	0	0	0	0	0	0	0	0	0	0	0	0	0		1	0	0	0	0	0	0	0	0	0	0	GO:0006414:'translational elongation'
PITG_00035	PITG_07308	4.53515	0	0	0	2.82	0	0	0	0	0	0	0	0	0	0	0	0	1.71515	0	0		1	0	0	0	0	0	0	0	0	0	0	GO:0001510:'RNA methylation';GO:0006364:'rRNA processing';GO:0008033:'tRNA processing'
PITG_00035	PITG_08017	3.5868	0	0	0	2.82	0	0	0	0	0	0	0	0	0	0	0	0	0.158714	0.608083	0		1	0	0	0	0	0	0	0	0	0	0	GO:0007049:'cell cycle';GO:0051301:'cell division'
PITG_00035	PITG_08026	4.43146	0	0	0	2.82	0	0	0	0	0	0	0	0	0	0	0	0	1.61146	0	0		1	0	0	0	0	0	0	0	0	0	0	GO:0009851:'auxin biosynthetic process'
PITG_00035	PITG_08173	4.16126	0	0	0	0	0	0	0	0	0	0	0	0	0	0	0	0	2.18461	1.97664	0		1	0	0	0	0	0	0	0	0	0	0	GO:0032728:'positive regulation of interferon-beta production';GO:0045089:'positive regulation of innate immune response';GO:0006350:'transcription, DNA-dependent'
PITG_00035	PITG_08200	2.23074	0	0	0	0	0	0	0	0	0	0	0	0	0	0	0	0	1.36596	0.864782	0		1	0	0	0	0	0	0	0	0	0	0	0
PITG_00035	PITG_08234	3.70164	0	0	0	0	0	0	0	0	0	0	0	3.17	0	0	0	0	0.531638	0	0		1	0	0	0	0	0	0	0	0	0	0	GO:0006457:'protein folding'
PITG_00035	PITG_08441	2.82	0	0	0	2.82	0	0	0	0	0	0	0	0	0	0	0	0	0	0	0		1	0	0	0	0	0	0	0	0	0	0	0
PITG_00035	PITG_08676	4.02594	0	0	0	0	0	0	0	0	0	0	0	3.17	4.02	0	0	0	0.0059371	0	0		1	0	0	0	0	0	0	0	0	0	0	GO:0006511:'ubiquitin-dependent protein catabolic process';GO:0009651:'response to salt stress'
PITG_00035	PITG_08681	2.96409	0	0	0	0	0	0	0	0	0	0	0	0	0	0	0	0	1.89921	1.06487	0		1	0	0	0	0	0	0	0	0	0	0	GO:0046686:'response to cadmium ion';GO:0006414:'translational elongation'
PITG_00035	PITG_08703	3.02843	0	0	0	2.82	0	0	0	0	0	0	0	0	0	0	0	0	0.145842	0.0625875	0		1	0	0	0	0	0	0	0	0	0	0	GO:0006412:'translation'
PITG_00035	PITG_08708	3.40213	0	0	0	2.82	0	0	0	0	0	0	0	0	0	0	0	0	0.582125	0	0		1	0	0	0	0	0	0	0	0	0	0	0
PITG_00035	PITG_08809	6.84	0	0	0	2.82	0	0	0	0	0	0	0	3.17	4.02	0	0	0	0	0	0		1	0	0	0	0	0	0	0	0	0	0	GO:0006412:'translation';GO:0040010:'positive regulation of growth rate';GO:0009792:'embryo development ending in birth or egg hatching';GO:0000027:'ribosomal large subunit assembly';GO:0000003:'reproduction';GO:0032940:'secretion by cell';GO:0002119:'nematode larval development';GO:0006898:'receptor-mediated endocytosis'
PITG_00035	PITG_08996	4.14996	0	0	0	2.82	0	0	0	0	0	0	0	0	0	0	0	0	1.32996	0	0		1	0	0	0	0	0	0	0	0	0	0	0
PITG_00035	PITG_09289	2.30834	0	0	0	0	0	0	0	0	0	0	0	0	0	0	0	0	1.61328	0.695062	0		1	0	0	0	0	0	0	0	0	0	0	0
PITG_00035	PITG_09450	2.94687	0	0	0	0	0	0	0	0	0	0	0	0	0	0	0	0	1.5017	1.44518	0		1	0	0	0	0	0	0	0	0	0	0	GO:0006350:'transcription, DNA-dependent';GO:0046907:'intracellular transport'
PITG_00035	PITG_09540	2.82	0	0	0	2.82	0	0	0	0	0	0	0	0	0	0	0	0	0	0	0		1	0	0	0	0	0	0	0	0	0	0	GO:0000022:'mitotic spindle elongation';GO:0042254:'ribosome biogenesis';GO:0006412:'translation'
PITG_00035	PITG_09950	2.82	0	0	0	2.82	0	0	0	0	0	0	0	0	0	0	0	0	0	0	0		1	0	0	0	0	0	0	0	0	0	0	0
PITG_00035	PITG_10015	3.34021	0	0	0	0	0	0	0	0	0	0	0	0	0	0	0	0	1.67934	1.66087	0		1	0	0	0	0	0	0	0	0	0	0	0
PITG_00035	PITG_10200	3.35641	0	0	0	2.82	0	0	0	0	0	0	0	0	0	0	0	0	0.0502584	0.486153	0		1	0	0	0	0	0	0	0	0	0	0	0
PITG_00035	PITG_10660	2.39918	0	0	0	0	0	0	0	0	0	0	0	0	0	0	0	0	1.57456	0.824622	0		1	0	0	0	0	0	0	0	0	0	0	GO:0006855:'drug transmembrane transport'
PITG_00035	PITG_10725	2.88675	0	0	0	2.82	0	0	0	0	0	0	0	0	0	0	0	0	0.00528302	0.0614658	0		1	0	0	0	0	0	0	0	0	0	0	GO:0006364:'rRNA processing'
PITG_00035	PITG_10819	3.30612	0	0	0	2.82	0	0	0	0	0	0	0	0	0	0	0	0	0.145963	0.340156	0		1	0	0	0	0	0	0	0	0	0	0	GO:0009851:'auxin biosynthetic process'
PITG_00035	PITG_11099	2.86717	0	0	0	2.82	0	0	0	0	0	0	0	0	0	0	0	0	0.0471708	0	0		1	0	0	0	0	0	0	0	0	0	0	GO:0006412:'translation'
PITG_00035	PITG_11198	8.3769	0	0	0	2.82	0	0	0	0	0	0	0	3.17	0	0	0	0	1.22497	1.16193	0		1	0	0	0	0	0	0	0	0	0	0	GO:0008156:'negative regulation of DNA replication';GO:0030336:'negative regulation of cell migration';GO:0050821:'protein stabilization';GO:0000079:'regulation of cyclin-dependent protein kinase activity';GO:0008285:'negative regulation of cell proliferation';GO:0022408:'negative regulation of cell-cell adhesion';GO:0031397:'negative regulation of protein ubiquitination';GO:0033342:'negative reg…
PITG_00035	PITG_11247	3.17	0	0	0	0	0	0	0	0	0	0	0	3.17	0	0	0	0	0	0	0		1	0	0	0	0	0	0	0	0	0	0	GO:0006950:'response to stress';GO:0009851:'auxin biosynthetic process'
PITG_00035	PITG_11635	2.82	0	0	0	2.82	0	0	0	0	0	0	0	0	0	0	0	0	0	0	0		1	0	0	0	0	0	0	0	0	0	0	GO:0009851:'auxin biosynthetic process'
PITG_00035	PITG_12001	4.38562	0	0	0	0	0	0	0	0	0	0	0	0	0	0	0	0	2.52413	1.86149	0		1	0	0	0	0	0	0	0	0	0	0	0
PITG_00035	PITG_12165	3.04873	0	0	0	2.82	0	0	0	0	0	0	0	0	0	0	0	0	0.104416	0.124315	0		1	0	0	0	0	0	0	0	0	0	0	GO:0009851:'auxin biosynthetic process'
PITG_00035	PITG_12225	4.80766	0	0	0	2.82	0	0	0	0	0	0	0	0	0	0	0	0	0.811976	1.17568	0		1	0	0	0	0	0	0	0	0	0	0	0
PITG_00035	PITG_12678	5.46352	0	0	0	2.82	0	0	0	0	0	0	0	0	0	0	0	0	1.24446	1.39906	0		1	0	0	0	0	0	0	0	0	0	0	GO:0009793:'embryo development ending in seed dormancy'
PITG_00035	PITG_12932	4.14982	0	0	0	0	0	0	0	0	0	0	0	0	0	0	0	0	1.46377	2.68605	0		1	0	0	0	0	0	0	0	0	0	0	GO:0006364:'rRNA processing'
PITG_00035	PITG_13014	8.80535	0	0	0	2.82	0	0	0	0	0	0	0	3.17	4.02	5.22	5.66	5.81	0.175345	0	0		1	0	0	0	0	0	0	0	0	1	0	GO:0009987:'cellular process';GO:0006508:'proteolysis'
PITG_00035	PITG_13016	5.00851	0	0	0	2.82	0	0	0	0	0	0	0	0	0	0	0	0	1.46954	0.718967	0		1	0	0	0	0	0	0	0	0	0	0	GO:0008283:'cell proliferation';GO:0006364:'rRNA processing'
PITG_00035	PITG_13131	5.05149	0	0	0	2.82	0	0	0	0	0	0	0	0	0	0	0	0	0.978762	1.25273	0		1	0	0	0	0	0	0	0	0	0	0	0
PITG_00035	PITG_13250	3.54024	0	0	0	0	0	0	0	0	0	0	0	0	0	0	0	0	1.79184	1.74839	0		1	0	0	0	0	0	0	0	0	0	0	GO:0055085:'transmembrane transport';GO:0006820:'anion transport'
PITG_00035	PITG_13262	3.22145	0	0	0	0	0	0	0	0	0	0	0	3.17	0	0	0	0	0.0514498	0	0		1	0	0	0	0	0	0	0	0	0	0	GO:0043506:'regulation of JUN kinase activity';GO:0019448:'L-cysteine catabolic process';GO:0051593:'response to folic acid';GO:0019343:'cysteine biosynthetic process via cystathionine';GO:0043418:'homocysteine catabolic process';GO:0006535:'cysteine biosynthetic process from serine';GO:0070814:'hydrogen sulfide biosynthetic process';GO:0006565:'L-serine catabolic process';GO:0001958:'endochondra…
PITG_00035	PITG_13371	2.82	0	0	0	2.82	0	0	0	0	0	0	0	0	0	0	0	0	0	0	0		1	0	0	0	0	0	0	0	0	0	0	GO:0006414:'translational elongation'
PITG_00035	PITG_13380	2.82	0	0	0	2.82	0	0	0	0	0	0	0	0	0	0	0	0	0	0	0		1	0	0	0	0	0	0	0	0	0	0	0
PITG_00035	PITG_13429	2.10652	0	0	0	0	0	0	0	0	0	0	0	0	0	0	0	0	0.942658	1.16386	0		1	0	0	0	0	0	0	0	0	0	0	GO:0008652:'cellular amino acid biosynthetic process'
PITG_00035	PITG_13459	2.18294	0	0	0	0	0	0	0	0	0	0	0	0	0	0	0	0	1.38008	0.802865	0		1	0	0	0	0	0	0	0	0	0	0	0
PITG_00035	PITG_14248	3.84796	0	0	0	2.82	0	0	0	0	0	0	0	0	0	0	0	0	1.02796	0	0		1	0	0	0	0	0	0	0	0	0	0	0
PITG_00035	PITG_14380	2.84097	0	0	0	2.82	0	0	0	0	0	0	0	0	0	0	0	0	0.0209684	0	0		1	0	0	0	0	0	0	0	0	0	0	GO:0009851:'auxin biosynthetic process';GO:0006508:'proteolysis'
PITG_00035	PITG_14613	2.44554	0	0	0	0	0	0	0	0	0	0	0	0	0	0	0	0	1.39401	1.05154	0		1	0	0	0	0	0	0	0	0	0	0	0
PITG_00035	PITG_14912	2.82	0	0	0	2.82	0	0	0	0	0	0	0	0	0	0	0	0	0	0	0		1	0	0	0	0	0	0	0	0	0	0	GO:0042255:'ribosome assembly'
PITG_00035	PITG_15329	2.19934	0	0	0	0	0	0	0	0	0	0	0	0	0	0	0	0	1.18356	1.01578	0		1	0	0	0	0	0	0	0	0	0	0	0
PITG_00035	PITG_15697	3.02302	0	0	0	2.82	0	0	0	0	0	0	0	0	0	0	0	0	0.0223347	0.180685	0		1	0	0	0	0	0	0	0	0	0	0	GO:0006412:'translation'
PITG_00035	PITG_15723	2.82	0	0	0	2.82	0	0	0	0	0	0	0	0	0	0	0	0	0	0	0		1	0	0	0	0	0	0	0	0	0	0	GO:0006412:'translation'
PITG_00035	PITG_16047	3.17	0	0	0	0	0	0	0	0	0	0	0	3.17	0	0	0	0	0	0	0		1	0	0	0	0	0	0	0	0	0	0	GO:0055114:'oxidation-reduction process';GO:0006096:'glycolysis'
PITG_00035	PITG_16107	5.74572	0	0	0	2.82	0	0	0	0	0	0	0	0	0	0	0	0	1.21258	1.71315	0		1	0	0	0	0	0	0	0	0	0	0	GO:0006397:'mRNA processing'
PITG_00035	PITG_16198	5.99	0	0	0	2.82	0	0	0	0	0	0	0	3.17	0	0	0	0	0	0	0		1	0	0	0	0	0	0	0	0	0	0	GO:0006412:'translation'
PITG_00035	PITG_16311	3.17	0	0	0	0	0	0	0	0	0	0	0	3.17	0	0	0	0	0	0	0		1	0	0	0	0	0	0	0	0	0	0	GO:0016567:'protein ubiquitination';GO:0045941:'positive regulation of transcription, DNA-dependent'
PITG_00035	PITG_16792	3.87886	0	0	0	2.82	0	0	0	0	0	0	0	0	0	0	0	0	1.05886	0	0		1	0	0	0	0	0	0	0	0	0	0	0
PITG_00035	PITG_16899	2.33763	0	0	0	0	0	0	0	0	0	0	0	0	0	0	0	0	1.16083	1.1768	0		1	0	0	0	0	0	0	0	0	0	0	0
PITG_00035	PITG_17093	5.99	0	0	0	2.82	0	0	0	0	0	0	0	3.17	0	0	0	0	0	0	0		1	0	0	0	0	0	0	0	0	0	0	GO:0006412:'translation'
PITG_00035	PITG_17261	7.44211	0	0	0	2.82	0	0	0	0	0	0	0	3.17	4.02	0	0	0	0.60211	0	0		1	0	0	0	0	0	0	0	0	0	0	GO:0042254:'ribosome biogenesis';GO:0006414:'translational elongation'
PITG_00035	PITG_17272	2.93837	0	0	0	0	0	0	0	0	0	0	0	0	0	0	0	0	1.08155	1.85682	0		1	0	0	0	0	0	0	0	0	0	0	0
PITG_00035	PITG_17512	3.181	0	0	0	0	0	0	0	0	0	0	0	3.17	0	0	0	0	0.00149158	0.00950573	0		1	0	0	0	0	0	0	0	0	0	0	GO:0009851:'auxin biosynthetic process';GO:0045132:'meiotic chromosome segregation';GO:0005978:'glycogen biosynthetic process';GO:0006468:'protein phosphorylation'
PITG_00035	PITG_17788	3.18449	0	0	0	0	0	0	0	0	0	0	0	3.17	0	0	0	0	0.0144931	0	0		1	0	0	0	0	0	0	0	0	0	0	0
PITG_00035	PITG_18014	5.57212	0	0	0	2.82	0	0	0	0	0	0	0	0	0	0	0	0	1.49621	1.25591	0		1	0	0	0	0	0	0	0	0	0	0	0
PITG_00035	PITG_18052	6.84	0	0	0	2.82	0	0	0	0	0	0	0	3.17	4.02	0	0	0	0	0	0		1	0	0	0	0	0	0	0	0	0	0	GO:0006412:'translation'
PITG_00035	PITG_18246	3.62557	0	0	0	2.82	0	0	0	0	0	0	0	0	0	0	0	0	0.303797	0.501776	0		1	0	0	0	0	0	0	0	0	0	0	0
PITG_00035	PITG_18421	20.315	0	0	0	2.82	5.08	6.14	0	0	0	0	0	3.17	4.02	5.22	5.66	5.81	0.464973	0	0		1	0	0	0	0	0	0	0	0	0	0	0
PITG_00035	PITG_18755	8.55089	0	0	0	2.82	0	0	0	0	0	0	0	0	0	0	0	0	2.91261	2.81828	0		1	0	0	0	0	0	0	0	0	0	0	0
PITG_00035	PITG_18912	4.03097	0	0	0	0	0	0	0	0	0	0	0	3.17	4.02	0	0	0	0.0109713	0	0		1	0	0	0	0	0	0	0	0	0	0	GO:0009851:'auxin biosynthetic process';GO:0000184:'nuclear-transcribed mRNA catabolic process, nonsense-mediated decay'
PITG_00035	PITG_19121	6.18314	0	0	0	0	0	0	0	0	0	0	0	3.17	4.02	5.22	5.66	5.81	0.230672	0.142469	0		1	0	0	0	0	0	0	0	0	0	0	GO:0006412:'translation'
PITG_00035	PITG_19163	4.10254	0	0	0	2.82	0	0	0	0	0	0	0	0	0	0	0	0	0.874418	0.408126	0		1	0	0	0	0	0	0	0	0	0	0	GO:0009851:'auxin biosynthetic process';GO:0006364:'rRNA processing'
PITG_00035	PITG_19608	3.06763	0	0	0	0	0	0	0	0	0	0	0	0	0	0	0	0	2.04528	1.02235	0		1	0	0	0	0	0	0	0	0	0	0	GO:0031118:'rRNA pseudouridine synthesis'
PITG_00035	PITG_19876	3.17	0	0	0	0	0	0	0	0	0	0	0	3.17	0	0	0	0	0	0	0		1	0	0	0	0	0	0	0	0	0	0	0
PITG_00035	PITG_19999	2.83932	0	0	0	2.82	0	0	0	0	0	0	0	0	0	0	0	0	0.00539856	0.0139247	0		1	0	0	0	0	0	0	0	0	0	0	GO:0006412:'translation'
PITG_00035	PITG_20188	6.13778	0	0	0	2.82	0	0	0	0	0	0	0	3.17	0	0	0	0	0.147784	0	0		1	0	0	0	0	0	0	0	0	0	0	GO:0006412:'translation'
PITG_00035	PITG_20593	3.05663	0	0	0	0	0	0	0	0	0	0	0	0	0	0	0	0	1.89551	1.16112	0		1	0	0	0	0	0	0	0	0	0	0	0
PITG_00035	PITG_20688	9.45191	0	0	0	2.82	0	0	0	0	0	0	0	3.17	0	0	0	0	1.74437	1.71754	0		1	0	0	0	0	0	0	0	0	0	0	GO:0042254:'ribosome biogenesis'
PITG_00035	PITG_20795	2.82	0	0	0	2.82	0	0	0	0	0	0	0	0	0	0	0	0	0	0	0		1	1	0	0	0	0	0	0	0	0	0	GO:0006414:'translational elongation'
PITG_00035	PITG_20965	2.62501	0	0	0	0	0	0	0	0	0	0	0	0	0	0	0	0	1.14584	1.47916	0		1	0	0	0	0	0	0	0	0	0	0	GO:0000105:'histidine biosynthetic process'
PITG_00035	PITG_21179	2.57046	0	0	0	0	0	0	0	0	0	0	0	0	0	0	0	0	1.36769	1.20277	0		1	0	0	0	0	0	0	0	0	0	0	0
PITG_00035	PITG_22135	3.15486	0	0	0	2.82	0	0	0	0	0	0	0	0	0	0	0	0	0.108967	0.225893	0		1	0	0	0	0	0	0	0	0	0	0	GO:0006412:'translation';GO:0006396:'RNA processing'
PITG_00035	PITG_22958	2.29098	0	0	0	0	0	0	0	0	0	0	0	0	0	0	0	0	1.35894	0.932045	0		1	0	0	0	0	0	0	0	0	0	0	GO:0008283:'cell proliferation';GO:0007165:'signal transduction'
PITG_00036	PITG_00052	19.85	0	0	0	2.82	5.08	6.14	0	0	0	0	0	3.17	4.02	5.22	5.66	5.81	0	0	0		0	0	0	0	0	0	0	0	0	0	GO:0006396:'RNA processing'	0
PITG_00036	PITG_00142	14.6998	0	0	0	2.82	0	6.14	0	0	0	0	0	3.17	4.02	5.22	0	0	0	0	0.519828		0	0	0	0	0	0	0	0	0	0	GO:0006396:'RNA processing'	GO:0042254:'ribosome biogenesis';GO:0000747:'conjugation with cellular fusion'
PITG_00036	PITG_00172	2.82	0	0	0	2.82	0	0	0	0	0	0	0	0	0	0	0	0	0	0	0		0	0	0	0	0	0	0	0	0	0	GO:0006396:'RNA processing'	GO:0006511:'ubiquitin-dependent protein catabolic process'
PITG_00036	PITG_00194	2.82	0	0	0	2.82	0	0	0	0	0	0	0	0	0	0	0	0	0	0	0		0	0	0	0	0	0	0	0	0	0	GO:0006396:'RNA processing'	GO:0009851:'auxin biosynthetic process';GO:0006468:'protein phosphorylation'
PITG_00036	PITG_00266	2.82	0	0	0	2.82	0	0	0	0	0	0	0	0	0	0	0	0	0	0	0		0	0	0	0	0	0	0	0	0	0	GO:0006396:'RNA processing'	GO:0000054:'ribosomal subunit export from nucleus';GO:0006412:'translation'
PITG_00036	PITG_00410	19.7	0	0	0	2.82	5.08	6.14	0	0	0	0	0	3.17	4.02	5.22	5.66	0	0	0	0		0	0	0	0	0	0	0	0	0	0	GO:0006396:'RNA processing'	GO:0007155:'cell adhesion';GO:0007565:'female pregnancy'
PITG_00036	PITG_00499	2.82	0	0	0	2.82	0	0	0	0	0	0	0	0	0	0	0	0	0	0	0		0	0	0	0	0	0	0	0	0	0	GO:0006396:'RNA processing'	GO:0009851:'auxin biosynthetic process';GO:0042254:'ribosome biogenesis'
PITG_00036	PITG_00597	6.14	0	0	0	0	0	6.14	0	0	0	0	0	0	0	0	0	0	0	0	0		0	0	0	0	0	0	0	0	0	0	GO:0006396:'RNA processing'	0
PITG_00036	PITG_00748	19.26	0	0	0	2.82	5.08	6.14	0	0	0	0	0	3.17	4.02	5.22	0	0	0	0	0		0	0	0	0	0	0	0	0	0	0	GO:0006396:'RNA processing'	0
PITG_00036	PITG_00879	2.82	0	0	0	2.82	0	0	0	0	0	0	0	0	0	0	0	0	0	0	0		0	0	0	0	0	0	0	0	0	0	GO:0006396:'RNA processing'	GO:0006412:'translation'
PITG_00036	PITG_01255	3.17	0	0	0	0	0	0	0	0	0	0	0	3.17	0	0	0	0	0	0	0		0	0	0	0	0	0	0	0	0	0	GO:0006396:'RNA processing'	GO:0006413:'translational initiation';GO:0045941:'positive regulation of transcription, DNA-dependent'
PITG_00036	PITG_01680	17.21	0	0	0	2.82	5.08	6.14	0	0	0	0	0	3.17	0	0	0	0	0	0	0		0	0	0	0	0	0	0	0	0	0	GO:0006396:'RNA processing'	0
PITG_00036	PITG_01833	2.82	0	0	0	2.82	0	0	0	0	0	0	0	0	0	0	0	0	0	0	0		0	0	0	0	0	0	0	0	0	0	GO:0006396:'RNA processing'	GO:0006412:'translation'
PITG_00036	PITG_01924	4.71	4.71	0	0	0	0	0	0	0	0	0	0	0	0	0	0	0	0	0	0		0	0	0	0	0	0	0	0	0	0	GO:0006396:'RNA processing'	GO:0009987:'cellular process'
PITG_00036	PITG_02053	5.99	0	0	0	2.82	0	0	0	0	0	0	0	3.17	0	0	0	0	0	0	0		0	0	0	0	0	0	0	0	0	0	GO:0006396:'RNA processing'	GO:0006412:'translation'
PITG_00036	PITG_02450	19.26	0	0	0	2.82	5.08	6.14	0	0	0	0	0	3.17	4.02	5.22	0	0	0	0	0		0	0	0	0	0	0	0	0	0	0	GO:0006396:'RNA processing'	GO:0006364:'rRNA processing'
PITG_00036	PITG_02536	19.85	0	0	0	2.82	5.08	6.14	0	0	0	0	0	3.17	4.02	5.22	5.66	5.81	0	0	0		0	0	0	0	0	0	0	0	0	0	GO:0006396:'RNA processing'	0
PITG_00036	PITG_02578	2.82	0	0	0	2.82	0	0	0	0	0	0	0	0	0	0	0	0	0	0	0		0	0	0	0	0	0	0	0	0	0	GO:0006396:'RNA processing'	GO:0006414:'translational elongation'
PITG_00036	PITG_02593	14.18	0	0	0	2.82	0	6.14	0	0	0	0	0	3.17	4.02	5.22	0	0	0	0	0		0	0	0	0	0	0	0	0	0	0	GO:0006396:'RNA processing'	0
PITG_00036	PITG_02725	19.7	0	0	0	2.82	5.08	6.14	0	0	0	0	0	3.17	4.02	5.22	5.66	0	0	0	0		0	0	0	0	0	0	0	0	0	0	GO:0006396:'RNA processing'	0
PITG_00036	PITG_02745	2.82	0	0	0	2.82	0	0	0	0	0	0	0	0	0	0	0	0	0	0	0		0	0	0	0	0	0	0	0	0	0	GO:0006396:'RNA processing'	GO:0042325:'regulation of phosphorylation';GO:0050790:'regulation of catalytic activity';GO:0006468:'protein phosphorylation'
PITG_00036	PITG_02808	14.18	0	0	0	2.82	0	6.14	0	0	0	0	0	3.17	4.02	5.22	0	0	0	0	0		0	0	0	0	0	0	0	0	0	0	GO:0006396:'RNA processing'	0
PITG_00036	PITG_02839	2.82	0	0	0	2.82	0	0	0	0	0	0	0	0	0	0	0	0	0	0	0		0	0	0	0	0	0	0	0	0	0	GO:0006396:'RNA processing'	GO:0009851:'auxin biosynthetic process'
PITG_00036	PITG_02887	12.13	0	0	0	2.82	0	6.14	0	0	0	0	0	3.17	0	0	0	0	0	0	0		0	0	0	0	0	0	0	0	0	0	GO:0006396:'RNA processing'	GO:0042254:'ribosome biogenesis'
PITG_00036	PITG_02889	2.82	0	0	0	2.82	0	0	0	0	0	0	0	0	0	0	0	0	0	0	0		0	0	0	0	0	0	0	0	0	0	GO:0006396:'RNA processing'	0
PITG_00036	PITG_03156	2.82	0	0	0	2.82	0	0	0	0	0	0	0	0	0	0	0	0	0	0	0		0	0	0	0	0	0	0	0	0	0	GO:0006396:'RNA processing'	GO:0042254:'ribosome biogenesis'
PITG_00036	PITG_03221	3.33983	0	0	0	2.82	0	0	0	0	0	0	0	0	0	0	0	0	0	0	0.519828		0	0	0	0	0	0	0	0	0	0	GO:0006396:'RNA processing'	GO:0007275:'multicellular organismal development';GO:0051726:'regulation of cell cycle';GO:0006417:'regulation of translation';GO:0006414:'translational elongation'
PITG_00036	PITG_03235	2.82	0	0	0	2.82	0	0	0	0	0	0	0	0	0	0	0	0	0	0	0		0	0	0	0	0	0	0	0	0	0	GO:0006396:'RNA processing'	GO:0006412:'translation'
PITG_00036	PITG_03239	2.82	0	0	0	2.82	0	0	0	0	0	0	0	0	0	0	0	0	0	0	0		0	0	0	0	0	0	0	0	0	0	GO:0006396:'RNA processing'	GO:0006412:'translation'
PITG_00036	PITG_03294	2.82	0	0	0	2.82	0	0	0	0	0	0	0	0	0	0	0	0	0	0	0		0	0	0	0	0	0	0	0	0	0	GO:0006396:'RNA processing'	GO:0006412:'translation'
PITG_00036	PITG_03353	2.82	0	0	0	2.82	0	0	0	0	0	0	0	0	0	0	0	0	0	0	0		0	0	0	0	0	0	0	0	0	0	GO:0006396:'RNA processing'	GO:0006412:'translation'
PITG_00036	PITG_03468	2.82	0	0	0	2.82	0	0	0	0	0	0	0	0	0	0	0	0	0	0	0		0	0	0	0	0	0	0	0	0	0	GO:0006396:'RNA processing'	GO:0006467:'protein thiol-disulfide exchange';GO:0055114:'oxidation-reduction process'
PITG_00036	PITG_03549	2.82	0	0	0	2.82	0	0	0	0	0	0	0	0	0	0	0	0	0	0	0		0	0	0	0	0	0	0	0	0	0	GO:0006396:'RNA processing'	GO:0016192:'vesicle-mediated transport';GO:0006886:'intracellular protein transport'
PITG_00036	PITG_03660	2.82	0	0	0	2.82	0	0	0	0	0	0	0	0	0	0	0	0	0	0	0		0	0	0	0	0	0	0	0	0	0	GO:0006396:'RNA processing'	GO:0006412:'translation'
PITG_00036	PITG_03672	2.82	0	0	0	2.82	0	0	0	0	0	0	0	0	0	0	0	0	0	0	0		0	0	0	0	0	0	0	0	0	0	GO:0006396:'RNA processing'	GO:0006468:'protein phosphorylation'
PITG_00036	PITG_03818	13.71	0	0	0	2.82	5.08	0	0	0	0	0	0	3.17	4.02	5.22	5.66	5.81	0	0	0		0	0	0	0	0	0	0	0	0	0	GO:0006396:'RNA processing'	GO:0006364:'rRNA processing'
PITG_00036	PITG_03876	19.26	0	0	0	2.82	5.08	6.14	0	0	0	0	0	3.17	4.02	5.22	0	0	0	0	0		0	0	0	0	0	0	0	0	0	0	GO:0006396:'RNA processing'	0
PITG_00036	PITG_03955	19.26	0	0	0	2.82	5.08	6.14	0	0	0	0	0	3.17	4.02	5.22	0	0	0	0	0		0	0	0	0	0	0	0	0	0	0	GO:0006396:'RNA processing'	GO:0006364:'rRNA processing'
PITG_00036	PITG_04845	8.96	0	0	0	2.82	0	6.14	0	0	0	0	0	0	0	0	0	0	0	0	0		0	0	0	0	0	0	0	0	0	0	GO:0006396:'RNA processing'	0
PITG_00036	PITG_04862	2.82	0	0	0	2.82	0	0	0	0	0	0	0	0	0	0	0	0	0	0	0		0	0	0	0	0	0	0	0	0	0	GO:0006396:'RNA processing'	0
PITG_00036	PITG_05226	2.82	0	0	0	2.82	0	0	0	0	0	0	0	0	0	0	0	0	0	0	0		0	0	0	0	0	0	0	0	0	0	GO:0006396:'RNA processing'	0
PITG_00036	PITG_05240	2.82	0	0	0	2.82	0	0	0	0	0	0	0	0	0	0	0	0	0	0	0		0	0	0	0	0	0	0	0	0	0	GO:0006396:'RNA processing'	GO:0009851:'auxin biosynthetic process';GO:0006468:'protein phosphorylation'
PITG_00036	PITG_05445	8.96	0	0	0	2.82	0	6.14	0	0	0	0	0	0	0	0	0	0	0	0	0		0	0	0	0	0	0	0	0	0	0	GO:0006396:'RNA processing'	GO:0006364:'rRNA processing'
PITG_00036	PITG_05534	9.31	0	0	0	0	0	6.14	0	0	0	0	0	3.17	0	0	0	0	0	0	0		0	0	0	0	0	0	0	0	0	0	GO:0006396:'RNA processing'	0
PITG_00036	PITG_05630	12.13	0	0	0	2.82	0	6.14	0	0	0	0	0	3.17	0	0	0	0	0	0	0		0	0	0	0	0	0	0	0	0	0	GO:0006396:'RNA processing'	GO:0006364:'rRNA processing'
PITG_00036	PITG_06048	2.82	0	0	0	2.82	0	0	0	0	0	0	0	0	0	0	0	0	0	0	0		0	0	0	0	0	0	0	0	0	0	GO:0006396:'RNA processing'	GO:0017148:'negative regulation of translation';GO:0009851:'auxin biosynthetic process';GO:0006364:'rRNA processing';GO:0008380:'RNA splicing';GO:0006397:'mRNA processing';GO:0000184:'nuclear-transcribed mRNA catabolic process, nonsense-mediated decay';GO:0051028:'mRNA transport'
PITG_00036	PITG_06262	14.18	0	0	0	2.82	0	6.14	0	0	0	0	0	3.17	4.02	5.22	0	0	0	0	0		0	0	0	0	0	0	0	0	0	0	GO:0006396:'RNA processing'	GO:0006417:'regulation of translation';GO:0006364:'rRNA processing'
PITG_00036	PITG_06263	2.82	0	0	0	2.82	0	0	0	0	0	0	0	0	0	0	0	0	0	0	0		0	0	0	0	0	0	0	0	0	0	GO:0006396:'RNA processing'	GO:0001522:'pseudouridine synthesis';GO:0006396:'RNA processing'
PITG_00036	PITG_06440	2.82	0	0	0	2.82	0	0	0	0	0	0	0	0	0	0	0	0	0	0	0		0	0	0	0	0	0	0	0	0	0	GO:0006396:'RNA processing'	GO:0019538:'protein metabolic process'
PITG_00036	PITG_06667	19.26	0	0	0	2.82	5.08	6.14	0	0	0	0	0	3.17	4.02	5.22	0	0	0	0	0		0	0	0	0	0	0	0	0	0	0	GO:0006396:'RNA processing'	0
PITG_00036	PITG_06679	2.82	0	0	0	2.82	0	0	0	0	0	0	0	0	0	0	0	0	0	0	0		0	0	0	0	0	0	0	0	0	0	GO:0006396:'RNA processing'	GO:0006468:'protein phosphorylation';GO:0042753:'positive regulation of circadian rhythm';GO:0048573:'photoperiodism, flowering'
PITG_00036	PITG_06771	2.82	0	0	0	2.82	0	0	0	0	0	0	0	0	0	0	0	0	0	0	0		0	0	0	0	0	0	0	0	0	0	GO:0006396:'RNA processing'	GO:0006412:'translation'
PITG_00036	PITG_07296	19.26	0	0	0	2.82	5.08	6.14	0	0	0	0	0	3.17	4.02	5.22	0	0	0	0	0		0	0	0	0	0	0	0	0	0	0	GO:0006396:'RNA processing'	0
PITG_00036	PITG_07308	12.98	0	0	0	2.82	0	6.14	0	0	0	0	0	3.17	4.02	0	0	0	0	0	0		0	0	0	0	0	0	0	0	0	0	GO:0006396:'RNA processing'	GO:0001510:'RNA methylation';GO:0006364:'rRNA processing';GO:0008033:'tRNA processing'
PITG_00036	PITG_07311	19.26	0	0	0	2.82	5.08	6.14	0	0	0	0	0	3.17	4.02	5.22	0	0	0	0	0		0	0	0	0	0	0	0	0	0	0	GO:0006396:'RNA processing'	GO:0009851:'auxin biosynthetic process'
PITG_00036	PITG_08045	12.6498	0	0	0	2.82	0	6.14	0	0	0	0	0	3.17	0	0	0	0	0	0	0.519828		0	0	0	0	0	0	0	0	0	0	GO:0006396:'RNA processing'	GO:0000154:'rRNA modification'
PITG_00036	PITG_08200	6.14	0	0	0	0	0	6.14	0	0	0	0	0	0	0	0	0	0	0	0	0		0	0	0	0	0	0	0	0	0	0	GO:0006396:'RNA processing'	0
PITG_00036	PITG_08338	19.7	0	0	0	2.82	5.08	6.14	0	0	0	0	0	3.17	4.02	5.22	5.66	0	0	0	0		0	0	0	0	0	0	0	0	0	0	GO:0006396:'RNA processing'	0
PITG_00036	PITG_08685	4.71	4.71	0	0	0	0	0	0	0	0	0	0	0	0	0	0	0	0	0	0		0	0	0	0	0	0	0	0	0	0	GO:0006396:'RNA processing'	0
PITG_00036	PITG_08703	2.82	0	0	0	2.82	0	0	0	0	0	0	0	0	0	0	0	0	0	0	0		0	0	0	0	0	0	0	0	0	0	GO:0006396:'RNA processing'	GO:0006412:'translation'
PITG_00036	PITG_08761	2.82	0	0	0	2.82	0	0	0	0	0	0	0	0	0	0	0	0	0	0	0		0	0	0	0	0	0	0	0	0	0	GO:0006396:'RNA processing'	GO:0007155:'cell adhesion';GO:0006241:'CTP biosynthetic process';GO:0009851:'auxin biosynthetic process';GO:0006355:'regulation of transcription, DNA-dependent';GO:0008285:'negative regulation of cell proliferation';GO:0045618:'positive regulation of keratinocyte differentiation';GO:0006183:'GTP biosynthetic process';GO:0006228:'UTP biosynthetic process';GO:0050679:'positive regulation of epithel…
PITG_00036	PITG_08959	2.82	0	0	0	2.82	0	0	0	0	0	0	0	0	0	0	0	0	0	0	0		0	0	0	0	0	0	0	0	0	0	GO:0006396:'RNA processing'	GO:0006412:'translation';GO:0009651:'response to salt stress'
PITG_00036	PITG_09222	2.82	0	0	0	2.82	0	0	0	0	0	0	0	0	0	0	0	0	0	0	0		0	0	0	0	0	0	0	0	0	0	GO:0006396:'RNA processing'	0
PITG_00036	PITG_09345	2.82	0	0	0	2.82	0	0	0	0	0	0	0	0	0	0	0	0	0	0	0		0	0	0	0	0	0	0	0	0	0	GO:0006396:'RNA processing'	GO:0006412:'translation'
PITG_00036	PITG_09374	19.7	0	0	0	2.82	5.08	6.14	0	0	0	0	0	3.17	4.02	5.22	5.66	0	0	0	0		0	0	0	0	0	0	0	0	0	0	GO:0006396:'RNA processing'	0
PITG_00036	PITG_09432	19.26	0	0	0	2.82	5.08	6.14	0	0	0	0	0	3.17	4.02	5.22	0	0	0	0	0		0	0	0	0	0	0	0	0	0	0	GO:0006396:'RNA processing'	GO:0006608:'snRNP protein import into nucleus';GO:0016049:'cell growth';GO:0006364:'rRNA processing'
PITG_00036	PITG_09442	2.82	0	0	0	2.82	0	0	0	0	0	0	0	0	0	0	0	0	0	0	0		0	0	0	0	0	0	0	0	0	0	GO:0006396:'RNA processing'	GO:0006412:'translation'
PITG_00036	PITG_09540	2.82	0	0	0	2.82	0	0	0	0	0	0	0	0	0	0	0	0	0	0	0		0	0	0	0	0	0	0	0	0	0	GO:0006396:'RNA processing'	GO:0000022:'mitotic spindle elongation';GO:0042254:'ribosome biogenesis';GO:0006412:'translation'
PITG_00036	PITG_09563	6.50983	0	0	0	2.82	0	0	0	0	0	0	0	3.17	0	0	0	0	0	0	0.519828		0	0	0	0	0	0	0	0	0	0	GO:0006396:'RNA processing'	GO:0006412:'translation'
PITG_00036	PITG_09596	2.82	0	0	0	2.82	0	0	0	0	0	0	0	0	0	0	0	0	0	0	0		0	0	0	0	0	0	0	0	0	0	GO:0006396:'RNA processing'	GO:0007155:'cell adhesion';GO:0006241:'CTP biosynthetic process';GO:0009851:'auxin biosynthetic process';GO:0006355:'regulation of transcription, DNA-dependent';GO:0008285:'negative regulation of cell proliferation';GO:0045618:'positive regulation of keratinocyte differentiation';GO:0006183:'GTP biosynthetic process';GO:0006228:'UTP biosynthetic process';GO:0050679:'positive regulation of epithel…
PITG_00036	PITG_10887	2.82	0	0	0	2.82	0	0	0	0	0	0	0	0	0	0	0	0	0	0	0		0	0	0	0	0	0	0	0	0	0	GO:0006396:'RNA processing'	GO:0006414:'translational elongation'
PITG_00036	PITG_10922	2.82	0	0	0	2.82	0	0	0	0	0	0	0	0	0	0	0	0	0	0	0		0	0	0	0	0	0	0	0	0	0	GO:0006396:'RNA processing'	GO:0006633:'fatty acid biosynthetic process';GO:0009059:'macromolecule biosynthetic process';GO:0055114:'oxidation-reduction process'
PITG_00036	PITG_10926	2.82	0	0	0	2.82	0	0	0	0	0	0	0	0	0	0	0	0	0	0	0		0	0	0	0	0	0	0	0	0	0	GO:0006396:'RNA processing'	GO:0006633:'fatty acid biosynthetic process';GO:0009059:'macromolecule biosynthetic process';GO:0055114:'oxidation-reduction process'
PITG_00036	PITG_11111	2.82	0	0	0	2.82	0	0	0	0	0	0	0	0	0	0	0	0	0	0	0		0	0	0	0	0	0	0	0	0	0	GO:0006396:'RNA processing'	GO:0009851:'auxin biosynthetic process';GO:0006429:'leucyl-tRNA aminoacylation'
PITG_00036	PITG_11124	19.26	0	0	0	2.82	5.08	6.14	0	0	0	0	0	3.17	4.02	5.22	0	0	0	0	0		0	0	0	0	0	0	0	0	0	0	GO:0006396:'RNA processing'	0
PITG_00036	PITG_11244	3.17	0	0	0	0	0	0	0	0	0	0	0	3.17	0	0	0	0	0	0	0		0	0	0	0	0	0	0	0	0	0	GO:0006396:'RNA processing'	GO:0009851:'auxin biosynthetic process';GO:0010171:'body morphogenesis';GO:0002119:'nematode larval development';GO:0000003:'reproduction';GO:0008340:'determination of adult lifespan';GO:0040011:'locomotion';GO:0009792:'embryo development ending in birth or egg hatching';GO:0040007:'growth';GO:0006898:'receptor-mediated endocytosis';GO:0009408:'response to heat'
PITG_00036	PITG_11247	5.99	0	0	0	2.82	0	0	0	0	0	0	0	3.17	0	0	0	0	0	0	0		0	0	0	0	0	0	0	0	0	0	GO:0006396:'RNA processing'	GO:0006950:'response to stress';GO:0009851:'auxin biosynthetic process'
PITG_00036	PITG_11766	6.84	0	0	0	2.82	0	0	0	0	0	0	0	3.17	4.02	0	0	0	0	0	0		0	0	0	0	0	0	0	0	0	0	GO:0006396:'RNA processing'	GO:0006412:'translation'
PITG_00036	PITG_12162	14.5598	0	0	0	2.82	5.08	6.14	0	0	0	0	0	0	0	0	0	0	0	0	0.519828		0	0	0	0	0	0	0	0	0	0	GO:0006396:'RNA processing'	GO:0048547:'digestive tract morphogenesis'
PITG_00036	PITG_12165	2.82	0	0	0	2.82	0	0	0	0	0	0	0	0	0	0	0	0	0	0	0		0	0	0	0	0	0	0	0	0	0	GO:0006396:'RNA processing'	GO:0009851:'auxin biosynthetic process'
PITG_00036	PITG_12465	2.82	0	0	0	2.82	0	0	0	0	0	0	0	0	0	0	0	0	0	0	0		0	0	0	0	0	0	0	0	0	0	GO:0006396:'RNA processing'	GO:0030307:'positive regulation of cell growth';GO:0006367:'transcription initiation from RNA polymerase II promoter';GO:0006974:'response to DNA damage stimulus';GO:0010552:'positive regulation of transcription from RNA polymerase II promoter';GO:0032435:'negative regulation of proteasomal ubiquitin-dependent protein catabolic process';GO:0006368:'transcription elongation from RNA polymerase II …
PITG_00036	PITG_12745	2.82	0	0	0	2.82	0	0	0	0	0	0	0	0	0	0	0	0	0	0	0		0	0	0	0	0	0	0	0	0	0	GO:0006396:'RNA processing'	GO:0006412:'translation'
PITG_00036	PITG_12931	19.85	0	0	0	2.82	5.08	6.14	0	0	0	0	0	3.17	4.02	5.22	5.66	5.81	0	0	0		0	0	0	0	0	0	0	0	0	0	GO:0006396:'RNA processing'	GO:0006364:'rRNA processing'
PITG_00036	PITG_12932	19.85	0	0	0	2.82	5.08	6.14	0	0	0	0	0	3.17	4.02	5.22	5.66	5.81	0	0	0		0	0	0	0	0	0	0	0	0	0	GO:0006396:'RNA processing'	GO:0006364:'rRNA processing'
PITG_00036	PITG_13017	12.13	0	0	0	2.82	0	6.14	0	0	0	0	0	3.17	0	0	0	0	0	0	0		0	0	0	0	0	0	0	0	0	0	GO:0006396:'RNA processing'	GO:0009851:'auxin biosynthetic process'
PITG_00036	PITG_13300	3.33983	0	0	0	2.82	0	0	0	0	0	0	0	0	0	0	0	0	0	0	0.519828		0	0	0	0	0	0	0	0	0	0	GO:0006396:'RNA processing'	0
PITG_00036	PITG_13312	2.82	0	0	0	2.82	0	0	0	0	0	0	0	0	0	0	0	0	0	0	0		0	0	0	0	0	0	0	0	0	0	GO:0006396:'RNA processing'	0
PITG_00036	PITG_13371	2.82	0	0	0	2.82	0	0	0	0	0	0	0	0	0	0	0	0	0	0	0		0	0	0	0	0	0	0	0	0	0	GO:0006396:'RNA processing'	GO:0006414:'translational elongation'
PITG_00036	PITG_13500	12.13	0	0	0	2.82	0	6.14	0	0	0	0	0	3.17	0	0	0	0	0	0	0		0	0	0	0	0	0	0	0	0	0	GO:0006396:'RNA processing'	GO:0009790:'embryo development';GO:0007420:'brain development';GO:0006412:'translation'
PITG_00036	PITG_14281	3.17	0	0	0	0	0	0	0	0	0	0	0	3.17	0	0	0	0	0	0	0		0	0	0	0	0	0	0	0	0	0	GO:0006396:'RNA processing'	0
PITG_00036	PITG_14730	17.21	0	0	0	2.82	5.08	6.14	0	0	0	0	0	3.17	0	0	0	0	0	0	0		0	0	0	0	0	0	0	0	0	0	GO:0006396:'RNA processing'	GO:0030490:'maturation of SSU-rRNA'
PITG_00036	PITG_14850	12.13	0	0	0	2.82	0	6.14	0	0	0	0	0	3.17	0	0	0	0	0	0	0		0	0	0	0	0	0	0	0	0	0	GO:0006396:'RNA processing'	GO:0051726:'regulation of cell cycle';GO:0006412:'translation'
PITG_00036	PITG_14913	3.33983	0	0	0	2.82	0	0	0	0	0	0	0	0	0	0	0	0	0	0	0.519828		0	0	0	0	0	0	0	0	0	0	GO:0006396:'RNA processing'	GO:0006412:'translation';GO:0009245:'lipid A biosynthetic process'
PITG_00036	PITG_15778	2.82	0	0	0	2.82	0	0	0	0	0	0	0	0	0	0	0	0	0	0	0		0	0	0	0	0	0	0	0	0	0	GO:0006396:'RNA processing'	GO:0019287:'isopentenyl diphosphate biosynthetic process, mevalonate pathway';GO:0016310:'phosphorylation';GO:0042493:'response to drug';GO:0016126:'sterol biosynthetic process'
PITG_00036	PITG_16107	6.84	0	0	0	2.82	0	0	0	0	0	0	0	3.17	4.02	0	0	0	0	0	0		0	0	0	0	0	0	0	0	0	0	GO:0006396:'RNA processing'	GO:0006397:'mRNA processing'
PITG_00036	PITG_16757	2.82	0	0	0	2.82	0	0	0	0	0	0	0	0	0	0	0	0	0	0	0		0	0	0	0	0	0	0	0	0	0	GO:0006396:'RNA processing'	GO:0006412:'translation'
PITG_00036	PITG_17261	3.17	0	0	0	0	0	0	0	0	0	0	0	3.17	0	0	0	0	0	0	0		0	0	0	0	0	0	0	0	0	0	GO:0006396:'RNA processing'	GO:0042254:'ribosome biogenesis';GO:0006414:'translational elongation'
PITG_00036	PITG_17272	3.17	0	0	0	0	0	0	0	0	0	0	0	3.17	0	0	0	0	0	0	0		0	0	0	0	0	0	0	0	0	0	GO:0006396:'RNA processing'	0
PITG_00036	PITG_17699	2.82	0	0	0	2.82	0	0	0	0	0	0	0	0	0	0	0	0	0	0	0		0	0	0	0	0	0	0	0	0	0	GO:0006396:'RNA processing'	0
PITG_00036	PITG_18011	3.17	0	0	0	0	0	0	0	0	0	0	0	3.17	0	0	0	0	0	0	0		0	0	0	0	0	0	0	0	0	0	GO:0006396:'RNA processing'	0
PITG_00036	PITG_18014	8.96	0	0	0	2.82	0	6.14	0	0	0	0	0	0	0	0	0	0	0	0	0		0	0	0	0	0	0	0	0	0	0	GO:0006396:'RNA processing'	0
PITG_00036	PITG_18708	3.17	0	0	0	0	0	0	0	0	0	0	0	3.17	0	0	0	0	0	0	0		0	0	0	0	0	0	0	0	0	0	GO:0006396:'RNA processing'	GO:0005981:'regulation of glycogen catabolic process';GO:0030324:'lung development';GO:0007143:'female meiosis';GO:0051301:'cell division';GO:0005979:'regulation of glycogen biosynthetic process';GO:0006417:'regulation of translation';GO:0048754:'branching morphogenesis of a tube';GO:0006470:'protein dephosphorylation'
PITG_00036	PITG_19037	2.82	0	0	0	2.82	0	0	0	0	0	0	0	0	0	0	0	0	0	0	0		0	0	0	0	0	0	0	0	0	0	GO:0006396:'RNA processing'	GO:0006366:'transcription from RNA polymerase II promoter'
PITG_00036	PITG_19671	19.26	0	0	0	2.82	5.08	6.14	0	0	0	0	0	3.17	4.02	5.22	0	0	0	0	0		0	0	0	0	0	0	0	0	0	0	GO:0006396:'RNA processing'	0
PITG_00036	PITG_19999	2.82	0	0	0	2.82	0	0	0	0	0	0	0	0	0	0	0	0	0	0	0		0	0	0	0	0	0	0	0	0	0	GO:0006396:'RNA processing'	GO:0006412:'translation'
PITG_00036	PITG_20264	12.6498	0	0	0	2.82	0	6.14	0	0	0	0	0	3.17	0	0	0	0	0	0	0.519828		0	0	0	0	0	0	0	0	0	0	GO:0006396:'RNA processing'	GO:0000911:'cytokinesis by cell plate formation';GO:0006412:'translation';GO:0010090:'trichome morphogenesis'
PITG_00036	PITG_20384	3.17	0	0	0	0	0	0	0	0	0	0	0	3.17	0	0	0	0	0	0	0		0	0	0	0	0	0	0	0	0	0	GO:0006396:'RNA processing'	GO:0007126:'meiosis';GO:0007283:'spermatogenesis'
PITG_00036	PITG_20593	6.14	0	0	0	0	0	6.14	0	0	0	0	0	0	0	0	0	0	0	0	0		0	0	0	0	0	0	0	0	0	0	GO:0006396:'RNA processing'	0
PITG_00036	PITG_20795	2.82	0	0	0	2.82	0	0	0	0	0	0	0	0	0	0	0	0	0	0	0		0	1	0	0	0	0	0	0	0	0	GO:0006396:'RNA processing'	GO:0006414:'translational elongation'
PITG_00036	PITG_22135	2.82	0	0	0	2.82	0	0	0	0	0	0	0	0	0	0	0	0	0	0	0		0	0	0	0	0	0	0	0	0	0	GO:0006396:'RNA processing'	GO:0006412:'translation';GO:0006396:'RNA processing'
PITG_00037	PITG_14362	4.71	4.71	0	0	0	0	0	0	0	0	0	0	0	0	0	0	0	0	0	0		0	0	0	0	0	0	0	0	0	0	0	GO:0071472:'cellular response to salt stress';GO:0031669:'cellular response to nutrient levels';GO:0015986:'ATP synthesis coupled proton transport'
PITG_00037	PITG_16661	4.71	4.71	0	0	0	0	0	0	0	0	0	0	0	0	0	0	0	0	0	0		0	0	0	0	0	0	0	0	0	0	0	GO:0055085:'transmembrane transport'
PITG_00037	PITG_19870	3.67	0	0	0	0	0	0	3.67	0	0	0	0	0	0	0	0	0	0	0	0		0	0	0	0	0	0	0	0	0	0	0	0
PITG_00038	PITG_17921	2.18711	0	0	0	0	0	0	0	0	0	0	0	0	0	0	0	0	2.18711	0	0		0	0	0	0	0	0	0	0	0	0	GO:0006355:'regulation of transcription, DNA-dependent';GO:0006816:'calcium ion transport';GO:0000082:'G1/S transition of mitotic cell cycle';GO:0001701:'in utero embryonic development';GO:0048566:'embryonic digestive tract development'	GO:0009851:'auxin biosynthetic process';GO:0006754:'ATP biosynthetic process';GO:0006812:'cation transport'
PITG_00039	PITG_00828	5.3393	0	0	0	0	0	0	3.67	5.25	0	0	0	0	0	0	0	0	0.0893021	0	0		0	0	0	0	0	0	0	0	0	0	0	GO:0006468:'protein phosphorylation';GO:0000075:'cell cycle checkpoint';GO:0007275:'multicellular organismal development';GO:0090304:'nucleic acid metabolic process';GO:0042770:'signal transduction in response to DNA damage';GO:0048856:'anatomical structure development';GO:0022402:'cell cycle process';GO:0007165:'signal transduction';GO:0048522:'positive regulation of cellular process'
PITG_00039	PITG_01599	5.94732	4.71	0	0	0	0	0	0	0	0	0	0	0	0	0	0	0	0.816094	0.421229	0		0	0	0	0	0	0	0	0	0	0	0	0
PITG_00039	PITG_02047	5.51818	0	0	0	0	0	0	3.67	5.25	0	0	0	0	0	0	0	0	0.0528665	0.21531	0		0	0	0	0	0	0	0	0	0	0	0	GO:0040008:'regulation of growth';GO:0043967:'histone H4 acetylation';GO:0006310:'DNA recombination';GO:0009851:'auxin biosynthetic process';GO:0006281:'DNA repair';GO:0043968:'histone H2A acetylation';GO:0006457:'protein folding';GO:0016481:'negative regulation of transcription, DNA-dependent'
PITG_00039	PITG_02495	5.25	0	0	0	0	0	0	3.67	5.25	0	0	0	0	0	0	0	0	0	0	0		0	0	0	0	0	0	0	0	0	0	0	0
PITG_00039	PITG_03445	3.70354	0	0	0	0	0	0	3.67	0	0	0	0	0	0	0	0	0	0.0335391	0	0		0	0	0	0	0	0	0	0	0	0	0	GO:0043967:'histone H4 acetylation';GO:0006357:'regulation of transcription from RNA polymerase II promoter';GO:0006310:'DNA recombination';GO:0009851:'auxin biosynthetic process';GO:0007283:'spermatogenesis';GO:0051301:'cell division';GO:0040008:'regulation of growth';GO:0007067:'mitosis';GO:0043968:'histone H2A acetylation'
PITG_00039	PITG_03571	4.1238	0	0	0	0	0	0	3.67	0	0	0	0	0	0	0	0	0	0.0660519	0.387752	0		0	0	0	0	0	0	0	0	0	0	0	0
PITG_00039	PITG_03607	5.25	0	0	0	0	0	0	3.67	5.25	0	0	0	0	0	0	0	0	0	0	0		0	0	0	0	0	0	0	0	0	0	0	0
PITG_00039	PITG_05423	5.25	0	0	0	0	0	0	3.67	5.25	0	0	0	0	0	0	0	0	0	0	0		0	0	0	0	0	0	0	0	0	0	0	GO:0030097:'hemopoiesis';GO:0006303:'double-strand break repair via nonhomologous end joining';GO:0050789:'regulation of biological process';GO:0030154:'cell differentiation'
PITG_00039	PITG_07887	3.76353	0	0	0	0	0	0	3.67	0	0	0	0	0	0	0	0	0	0.0935263	0	0		0	0	0	0	0	0	0	0	0	0	0	GO:0006511:'ubiquitin-dependent protein catabolic process'
PITG_00039	PITG_10393	3.67	0	0	0	0	0	0	3.67	0	0	0	0	0	0	0	0	0	0	0	0		0	0	0	0	0	0	0	0	0	0	0	0
PITG_00039	PITG_11191	3.72049	0	0	0	0	0	0	3.67	0	0	0	0	0	0	0	0	0	0.0504931	0	0		0	0	0	0	0	0	0	0	0	0	0	0
PITG_00039	PITG_12226	3.67147	0	0	0	0	0	0	3.67	0	0	0	0	0	0	0	0	0	0.00146521	0	0		0	0	0	0	0	0	0	0	0	0	0	0
PITG_00039	PITG_17400	3.67704	0	0	0	0	0	0	3.67	0	0	0	0	0	0	0	0	0	0.00703522	0	0		0	0	0	0	0	0	0	0	0	0	0	GO:0006457:'protein folding'
PITG_00039	PITG_17722	3.67	0	0	0	0	0	0	3.67	0	0	0	0	0	0	0	0	0	0	0	0		0	0	0	0	0	0	0	0	0	0	0	0
PITG_00039	PITG_20775	4.71	4.71	0	0	0	0	0	0	0	0	0	0	0	0	0	0	0	0	0	0		0	0	0	0	0	0	0	0	0	0	0	GO:0009165:'nucleotide biosynthetic process';GO:0006169:'adenosine salvage';GO:0080094:'response to trehalose-6-phosphate stimulus';GO:0007165:'signal transduction';GO:0046686:'response to cadmium ion';GO:0006163:'purine nucleotide metabolic process'
PITG_00042	PITG_01193	2.1753	0	0	0	0	0	0	0	0	0	0	0	0	0	0	0	0	2.1753	0	0		0	0	0	0	0	0	0	0	0	0	0	GO:0009793:'embryo development ending in seed dormancy';GO:0006571:'tyrosine biosynthetic process';GO:0009094:'L-phenylalanine biosynthetic process'
PITG_00043	PITG_00675	2.7005	0	0	0	0	0	0	0	0	0	0	0	0	0	0	0	0	1.47934	1.22116	0		0	0	0	0	0	0	0	0	0	0	0	0
PITG_00043	PITG_03753	2.2654	0	0	0	0	0	0	0	0	0	0	0	0	0	0	0	0	1.09638	1.16901	0		0	0	0	0	0	0	0	0	0	0	0	0
PITG_00043	PITG_04059	2.74702	0	0	0	0	0	0	0	0	0	0	0	0	0	0	0	0	1.33143	1.41559	0		0	0	0	0	0	0	0	0	0	0	0	0
PITG_00043	PITG_05593	2.39249	0	0	0	0	0	0	0	0	0	0	0	0	0	0	0	0	1.16786	1.22463	0		0	0	0	0	0	0	0	0	0	0	0	0
PITG_00043	PITG_10868	2.99018	0	0	0	0	0	0	0	0	0	0	0	0	0	0	0	0	1.52165	1.46852	0		0	0	0	0	0	0	0	0	0	0	0	0
PITG_00043	PITG_13551	2.14663	0	0	0	0	0	0	0	0	0	0	0	0	0	0	0	0	0.495833	1.6508	0		0	0	0	0	0	0	0	0	0	0	0	0
PITG_00043	PITG_14744	2.89583	0	0	0	0	0	0	0	0	0	0	0	0	0	0	0	0	1.52202	1.37381	0		0	0	0	0	0	0	0	0	0	0	0	0
PITG_00043	PITG_16343	2.4575	0	0	0	0	0	0	0	0	0	0	0	0	0	0	0	0	1.42739	1.03011	0		0	0	0	0	0	0	0	0	0	0	0	0
PITG_00043	PITG_20745	2.5063	0	0	0	0	0	0	0	0	0	0	0	0	0	0	0	0	1.47245	1.03385	0		0	0	0	0	0	0	0	0	0	0	0	GO:0007275:'multicellular organismal development';GO:0009653:'anatomical structure morphogenesis';GO:0042073:'intraflagellar transport'
PITG_00043	PITG_20945	2.33963	0	0	0	0	0	0	0	0	0	0	0	0	0	0	0	0	1.01304	1.32659	0		0	0	0	0	0	0	0	0	0	0	0	0
PITG_00045	PITG_00183	2.82	0	0	0	2.82	0	0	0	0	0	0	0	0	0	0	0	0	0	0	0		0	0	0	0	0	0	0	0	0	0	GO:0048767:'root hair elongation';GO:0060151:'peroxisome localization';GO:0032880:'regulation of protein localization';GO:0051646:'mitochondrion localization';GO:0051645:'Golgi localization';GO:0015031:'protein transport'	GO:0007006:'mitochondrial membrane organization';GO:0043653:'mitochondrial fragmentation involved in apoptosis';GO:0007275:'multicellular organismal development';GO:0007154:'cell communication'
PITG_00045	PITG_00681	9.2	0	0	3.39	0	0	0	0	0	0	0	0	3.17	4.02	5.22	5.66	5.81	0	0	0		0	0	0	0	0	0	0	0	0	0	GO:0048767:'root hair elongation';GO:0060151:'peroxisome localization';GO:0032880:'regulation of protein localization';GO:0051646:'mitochondrion localization';GO:0051645:'Golgi localization';GO:0015031:'protein transport'	GO:0016192:'vesicle-mediated transport';GO:0007264:'small GTPase mediated signal transduction';GO:0015031:'protein transport'
PITG_00045	PITG_01576	3.67	0	0	0	0	0	0	3.67	0	0	0	0	0	0	0	0	0	0	0	0		0	0	0	0	0	0	0	0	0	0	GO:0048767:'root hair elongation';GO:0060151:'peroxisome localization';GO:0032880:'regulation of protein localization';GO:0051646:'mitochondrion localization';GO:0051645:'Golgi localization';GO:0015031:'protein transport'	GO:0009851:'auxin biosynthetic process';GO:0006468:'protein phosphorylation'
PITG_00045	PITG_01950	3.67	0	0	0	0	0	0	3.67	0	0	0	0	0	0	0	0	0	0	0	0		0	0	0	0	0	0	0	0	0	0	GO:0048767:'root hair elongation';GO:0060151:'peroxisome localization';GO:0032880:'regulation of protein localization';GO:0051646:'mitochondrion localization';GO:0051645:'Golgi localization';GO:0015031:'protein transport'	GO:0009851:'auxin biosynthetic process';GO:0006468:'protein phosphorylation';GO:0007154:'cell communication'
PITG_00045	PITG_02429	3.67	0	0	0	0	0	0	3.67	0	0	0	0	0	0	0	0	0	0	0	0		0	0	0	0	0	0	0	0	0	0	GO:0048767:'root hair elongation';GO:0060151:'peroxisome localization';GO:0032880:'regulation of protein localization';GO:0051646:'mitochondrion localization';GO:0051645:'Golgi localization';GO:0015031:'protein transport'	GO:0009851:'auxin biosynthetic process';GO:0006468:'protein phosphorylation'
PITG_00045	PITG_03148	4.71	4.71	0	0	0	0	0	0	0	0	0	0	0	0	0	0	0	0	0	0		0	0	0	0	0	0	0	0	0	0	GO:0048767:'root hair elongation';GO:0060151:'peroxisome localization';GO:0032880:'regulation of protein localization';GO:0051646:'mitochondrion localization';GO:0051645:'Golgi localization';GO:0015031:'protein transport'	GO:0007264:'small GTPase mediated signal transduction';GO:0006897:'endocytosis';GO:0006886:'intracellular protein transport';GO:0045453:'bone resorption'
PITG_00045	PITG_03392	9.2	0	0	3.39	0	0	0	0	0	0	0	0	3.17	4.02	5.22	5.66	5.81	0	0	0		0	0	0	0	0	0	0	0	0	0	GO:0048767:'root hair elongation';GO:0060151:'peroxisome localization';GO:0032880:'regulation of protein localization';GO:0051646:'mitochondrion localization';GO:0051645:'Golgi localization';GO:0015031:'protein transport'	GO:0032482:'Rab protein signal transduction';GO:0006886:'intracellular protein transport';GO:0006888:'ER to Golgi vesicle-mediated transport'
PITG_00045	PITG_03644	5.81	0	0	0	0	0	0	0	0	0	0	0	3.17	4.02	5.22	5.66	5.81	0	0	0		0	0	0	0	0	0	0	0	0	0	GO:0048767:'root hair elongation';GO:0060151:'peroxisome localization';GO:0032880:'regulation of protein localization';GO:0051646:'mitochondrion localization';GO:0051645:'Golgi localization';GO:0015031:'protein transport'	GO:0007264:'small GTPase mediated signal transduction';GO:0006355:'regulation of transcription, DNA-dependent';GO:0015031:'protein transport'
PITG_00045	PITG_03754	3.67	0	0	0	0	0	0	3.67	0	0	0	0	0	0	0	0	0	0	0	0		0	0	0	0	0	0	0	0	0	0	GO:0048767:'root hair elongation';GO:0060151:'peroxisome localization';GO:0032880:'regulation of protein localization';GO:0051646:'mitochondrion localization';GO:0051645:'Golgi localization';GO:0015031:'protein transport'	GO:0009851:'auxin biosynthetic process';GO:0006468:'protein phosphorylation';GO:0007154:'cell communication'
PITG_00045	PITG_04682	3.67	0	0	0	0	0	0	3.67	0	0	0	0	0	0	0	0	0	0	0	0		0	0	0	0	0	0	0	0	0	0	GO:0048767:'root hair elongation';GO:0060151:'peroxisome localization';GO:0032880:'regulation of protein localization';GO:0051646:'mitochondrion localization';GO:0051645:'Golgi localization';GO:0015031:'protein transport'	GO:0009851:'auxin biosynthetic process';GO:0006468:'protein phosphorylation';GO:0007154:'cell communication'
PITG_00045	PITG_05521	3.67	0	0	0	0	0	0	3.67	0	0	0	0	0	0	0	0	0	0	0	0		0	0	0	0	0	0	0	0	0	0	GO:0048767:'root hair elongation';GO:0060151:'peroxisome localization';GO:0032880:'regulation of protein localization';GO:0051646:'mitochondrion localization';GO:0051645:'Golgi localization';GO:0015031:'protein transport'	GO:0000089:'mitotic metaphase';GO:0009651:'response to salt stress';GO:0045727:'positive regulation of translation';GO:0018105:'peptidyl-serine phosphorylation';GO:0009409:'response to cold';GO:0009408:'response to heat';GO:0001556:'oocyte maturation'
PITG_00045	PITG_06424	4.71	4.71	0	0	0	0	0	0	0	0	0	0	0	0	0	0	0	0	0	0		0	0	0	0	0	0	0	0	0	0	GO:0048767:'root hair elongation';GO:0060151:'peroxisome localization';GO:0032880:'regulation of protein localization';GO:0051646:'mitochondrion localization';GO:0051645:'Golgi localization';GO:0015031:'protein transport'	GO:0007424:'open tracheal system development';GO:0030036:'actin cytoskeleton organization'
PITG_00045	PITG_06514	18.44	0	0	0	2.82	0	6.14	3.67	0	0	0	0	3.17	4.02	5.22	5.66	5.81	0	0	0		0	0	0	0	0	0	0	0	0	0	GO:0048767:'root hair elongation';GO:0060151:'peroxisome localization';GO:0032880:'regulation of protein localization';GO:0051646:'mitochondrion localization';GO:0051645:'Golgi localization';GO:0015031:'protein transport'	GO:0060316:'positive regulation of ryanodine-sensitive calcium-release channel activity';GO:0005513:'detection of calcium ion';GO:0050804:'regulation of synaptic transmission';GO:0051533:'positive regulation of NFAT protein import into nucleus';GO:0007052:'mitotic spindle organization';GO:0000082:'G1/S transition of mitotic cell cycle';GO:0016060:'metarhodopsin inactivation';GO:0060315:'negative …
PITG_00045	PITG_06691	7.69	0	0	0	0	0	0	3.67	0	0	0	0	3.17	4.02	0	0	0	0	0	0		0	0	0	0	0	0	0	0	0	0	GO:0048767:'root hair elongation';GO:0060151:'peroxisome localization';GO:0032880:'regulation of protein localization';GO:0051646:'mitochondrion localization';GO:0051645:'Golgi localization';GO:0015031:'protein transport'	GO:0048814:'regulation of dendrite morphogenesis';GO:0048675:'axon extension';GO:0006954:'inflammatory response';GO:0030334:'regulation of cell migration';GO:0030838:'positive regulation of actin filament polymerization';GO:0042052:'rhabdomere development';GO:0045610:'regulation of hemocyte differentiation';GO:0050885:'neuromuscular process controlling balance';GO:0008258:'head involution';GO:004…
PITG_00045	PITG_10450	3.67	0	0	0	0	0	0	3.67	0	0	0	0	0	0	0	0	0	0	0	0		0	0	0	0	0	0	0	0	0	0	GO:0048767:'root hair elongation';GO:0060151:'peroxisome localization';GO:0032880:'regulation of protein localization';GO:0051646:'mitochondrion localization';GO:0051645:'Golgi localization';GO:0015031:'protein transport'	GO:0009851:'auxin biosynthetic process';GO:0009651:'response to salt stress';GO:0009409:'response to cold';GO:0009408:'response to heat';GO:0045727:'positive regulation of translation';GO:0006468:'protein phosphorylation'
PITG_00045	PITG_10899	3.67	0	0	0	0	0	0	3.67	0	0	0	0	0	0	0	0	0	0	0	0		0	0	0	0	0	0	0	0	0	0	GO:0048767:'root hair elongation';GO:0060151:'peroxisome localization';GO:0032880:'regulation of protein localization';GO:0051646:'mitochondrion localization';GO:0051645:'Golgi localization';GO:0015031:'protein transport'	GO:0009851:'auxin biosynthetic process';GO:0006468:'protein phosphorylation'
PITG_00045	PITG_10998	3.17	0	0	0	0	0	0	0	0	0	0	0	3.17	0	0	0	0	0	0	0		0	0	0	0	0	0	0	0	0	0	GO:0048767:'root hair elongation';GO:0060151:'peroxisome localization';GO:0032880:'regulation of protein localization';GO:0051646:'mitochondrion localization';GO:0051645:'Golgi localization';GO:0015031:'protein transport'	GO:0045892:'negative regulation of transcription, DNA-dependent';GO:0033138:'positive regulation of peptidyl-serine phosphorylation';GO:0030010:'establishment of cell polarity';GO:0050774:'negative regulation of dendrite morphogenesis';GO:0005977:'glycogen metabolic process';GO:0060070:'canonical Wnt receptor signaling pathway';GO:0016477:'cell migration';GO:0006916:'anti-apoptosis';GO:0046827:'p…
PITG_00045	PITG_11366	2.82	0	0	0	2.82	0	0	0	0	0	0	0	0	0	0	0	0	0	0	0		0	0	0	0	0	0	0	0	0	0	GO:0048767:'root hair elongation';GO:0060151:'peroxisome localization';GO:0032880:'regulation of protein localization';GO:0051646:'mitochondrion localization';GO:0051645:'Golgi localization';GO:0015031:'protein transport'	GO:0030032:'lamellipodium assembly';GO:0030036:'actin cytoskeleton organization';GO:0006928:'cellular component movement'
PITG_00045	PITG_13809	3.39	0	0	3.39	0	0	0	0	0	0	0	0	0	0	0	0	0	0	0	0		0	0	0	0	0	0	0	0	0	0	GO:0048767:'root hair elongation';GO:0060151:'peroxisome localization';GO:0032880:'regulation of protein localization';GO:0051646:'mitochondrion localization';GO:0051645:'Golgi localization';GO:0015031:'protein transport'	GO:0044238:'primary metabolic process';GO:0007264:'small GTPase mediated signal transduction';GO:0044260:'cellular macromolecule metabolic process';GO:0015031:'protein transport'
PITG_00045	PITG_14353	2.82	0	0	0	2.82	0	0	0	0	0	0	0	0	0	0	0	0	0	0	0		0	0	0	0	0	0	0	0	0	0	GO:0048767:'root hair elongation';GO:0060151:'peroxisome localization';GO:0032880:'regulation of protein localization';GO:0051646:'mitochondrion localization';GO:0051645:'Golgi localization';GO:0015031:'protein transport'	GO:0030036:'actin cytoskeleton organization'
PITG_00045	PITG_14413	3.67	0	0	0	0	0	0	3.67	0	0	0	0	0	0	0	0	0	0	0	0		0	0	0	0	0	0	0	0	0	0	GO:0048767:'root hair elongation';GO:0060151:'peroxisome localization';GO:0032880:'regulation of protein localization';GO:0051646:'mitochondrion localization';GO:0051645:'Golgi localization';GO:0015031:'protein transport'	GO:0006468:'protein phosphorylation'
PITG_00045	PITG_15078	17.84	4.71	4.5	0	2.82	0	0	0	0	0	0	0	3.17	4.02	5.22	5.66	5.81	0	0	0		0	0	0	0	0	0	0	0	0	0	GO:0048767:'root hair elongation';GO:0060151:'peroxisome localization';GO:0032880:'regulation of protein localization';GO:0051646:'mitochondrion localization';GO:0051645:'Golgi localization';GO:0015031:'protein transport'	GO:0009851:'auxin biosynthetic process'
PITG_00045	PITG_15089	3.67	0	0	0	0	0	0	3.67	0	0	0	0	0	0	0	0	0	0	0	0		0	0	0	0	0	0	0	0	0	0	GO:0048767:'root hair elongation';GO:0060151:'peroxisome localization';GO:0032880:'regulation of protein localization';GO:0051646:'mitochondrion localization';GO:0051645:'Golgi localization';GO:0015031:'protein transport'	GO:0006468:'protein phosphorylation';GO:0090304:'nucleic acid metabolic process';GO:0009851:'auxin biosynthetic process';GO:0050896:'response to stimulus'
PITG_00045	PITG_15117	17.84	4.71	4.5	0	2.82	0	0	0	0	0	0	0	3.17	4.02	5.22	5.66	5.81	0	0	0		0	0	0	0	0	0	0	0	0	0	GO:0048767:'root hair elongation';GO:0060151:'peroxisome localization';GO:0032880:'regulation of protein localization';GO:0051646:'mitochondrion localization';GO:0051645:'Golgi localization';GO:0015031:'protein transport'	GO:0009851:'auxin biosynthetic process'
PITG_00045	PITG_17136	5.81	0	0	0	0	0	0	0	0	0	0	0	3.17	4.02	5.22	5.66	5.81	0	0	0		0	0	0	0	0	0	0	0	0	0	GO:0048767:'root hair elongation';GO:0060151:'peroxisome localization';GO:0032880:'regulation of protein localization';GO:0051646:'mitochondrion localization';GO:0051645:'Golgi localization';GO:0015031:'protein transport'	GO:0007264:'small GTPase mediated signal transduction';GO:0006355:'regulation of transcription, DNA-dependent';GO:0015031:'protein transport'
PITG_00045	PITG_18067	3.67	0	0	0	0	0	0	3.67	0	0	0	0	0	0	0	0	0	0	0	0		0	0	0	0	0	0	0	0	0	0	GO:0048767:'root hair elongation';GO:0060151:'peroxisome localization';GO:0032880:'regulation of protein localization';GO:0051646:'mitochondrion localization';GO:0051645:'Golgi localization';GO:0015031:'protein transport'	GO:0009851:'auxin biosynthetic process';GO:0006468:'protein phosphorylation'
PITG_00045	PITG_18420	3.67	0	0	0	0	0	0	3.67	0	0	0	0	0	0	0	0	0	0	0	0		0	0	0	0	0	0	0	0	0	0	GO:0048767:'root hair elongation';GO:0060151:'peroxisome localization';GO:0032880:'regulation of protein localization';GO:0051646:'mitochondrion localization';GO:0051645:'Golgi localization';GO:0015031:'protein transport'	GO:0009851:'auxin biosynthetic process';GO:0006468:'protein phosphorylation'
PITG_00045	PITG_18540	2.82	0	0	0	2.82	0	0	0	0	0	0	0	0	0	0	0	0	0	0	0		0	0	0	0	0	0	0	0	0	0	GO:0048767:'root hair elongation';GO:0060151:'peroxisome localization';GO:0032880:'regulation of protein localization';GO:0051646:'mitochondrion localization';GO:0051645:'Golgi localization';GO:0015031:'protein transport'	GO:0030837:'negative regulation of actin filament polymerization';GO:0035220:'wing disc development';GO:0007294:'germarium-derived oocyte fate determination';GO:0010591:'regulation of lamellipodium assembly';GO:0006911:'phagocytosis, engulfment'
PITG_00045	PITG_21185	3.67	0	0	0	0	0	0	3.67	0	0	0	0	0	0	0	0	0	0	0	0		0	0	0	0	0	0	0	0	0	0	GO:0048767:'root hair elongation';GO:0060151:'peroxisome localization';GO:0032880:'regulation of protein localization';GO:0051646:'mitochondrion localization';GO:0051645:'Golgi localization';GO:0015031:'protein transport'	GO:0009851:'auxin biosynthetic process';GO:0006468:'protein phosphorylation';GO:0007154:'cell communication'
PITG_00045	PITG_21827	9.93	4.71	0	0	0	0	0	0	0	0	0	0	3.17	4.02	5.22	0	0	0	0	0		0	0	0	0	0	0	0	0	0	0	GO:0048767:'root hair elongation';GO:0060151:'peroxisome localization';GO:0032880:'regulation of protein localization';GO:0051646:'mitochondrion localization';GO:0051645:'Golgi localization';GO:0015031:'protein transport'	GO:0000910:'cytokinesis';GO:0007049:'cell cycle';GO:0007264:'small GTPase mediated signal transduction';GO:0048169:'regulation of long-term neuronal synaptic plasticity';GO:0051223:'regulation of protein transport';GO:0006184:'GTP catabolic process';GO:0006928:'cellular component movement';GO:0048227:'plasma membrane to endosome transport'
PITG_00046	PITG_02183	2.10274	0	0	0	0	0	0	0	0	0	0	0	0	0	0	0	0	2.10274	0	0		1	0	0	0	0	0	0	0	0	0	0	0
PITG_00046	PITG_02840	2.28881	0	0	0	0	0	0	0	0	0	0	0	0	0	0	0	0	2.28881	0	0		1	0	0	0	0	0	0	0	0	0	0	GO:0016049:'cell growth';GO:0010091:'trichome branching';GO:0007165:'signal transduction';GO:0042023:'DNA endoreduplication'
PITG_00046	PITG_11109	2.1696	0	0	0	0	0	0	0	0	0	0	0	0	0	0	0	0	2.1696	0	0		1	0	0	0	0	0	0	0	0	0	0	0
PITG_00046	PITG_11815	2.13247	0	0	0	0	0	0	0	0	0	0	0	0	0	0	0	0	2.13247	0	0		1	1	0	0	0	0	0	0	0	0	0	0
PITG_00046	PITG_12982	2.78615	0	0	0	0	0	0	0	0	0	0	0	0	0	0	0	0	2.78615	0	0		1	0	0	0	0	0	0	0	0	0	0	0
PITG_00047	PITG_17878	2.18662	0	0	0	0	0	0	0	0	0	0	0	0	0	0	0	0	1.08211	1.1045	0		0	0	0	0	0	0	0	0	0	0	GO:0007155:'cell adhesion'	0
PITG_00048	PITG_03388	2.21589	0	0	0	0	0	0	0	0	0	0	0	0	0	0	0	0	1.22014	0.995748	0		0	0	0	0	0	0	0	0	0	0	0	0
PITG_00048	PITG_07839	2.52966	0	0	0	0	0	0	0	0	0	0	0	0	0	0	0	0	1.89048	0.639176	0		0	0	0	0	0	0	0	0	0	0	0	GO:0006413:'translational initiation';GO:0006417:'regulation of translation';GO:0051716:'cellular response to stimulus';GO:0006950:'response to stress';GO:0010033:'response to organic substance'
PITG_00048	PITG_09442	2.73508	0	0	0	0	0	0	0	0	0	0	0	0	0	0	0	0	2.73508	0	0		0	0	0	0	0	0	0	0	0	0	0	GO:0006412:'translation'
PITG_00048	PITG_12149	2.6463	0	0	0	0	0	0	0	0	0	0	0	0	0	0	0	0	0.863991	1.78231	0		0	0	0	0	0	0	0	0	0	0	0	0
PITG_00049	PITG_01604	2.61419	0	0	0	0	0	0	0	0	0	0	0	0	0	0	0	0	1.56957	1.04462	0		0	0	0	0	0	0	0	0	0	0	0	GO:0009555:'pollen development';GO:0046512:'sphingosine biosynthetic process';GO:0009640:'photomorphogenesis'
PITG_00051	PITG_00863	2.82	0	0	0	2.82	0	0	0	0	0	0	0	0	0	0	0	0	0	0	0		0	0	0	0	0	0	0	0	0	0	GO:0032728:'positive regulation of interferon-beta production';GO:0045089:'positive regulation of innate immune response';GO:0006350:'transcription, DNA-dependent'	GO:0009851:'auxin biosynthetic process'
PITG_00051	PITG_01456	3.93578	0	0	0	0	0	0	3.67	0	0	0	0	0	0	0	0	0	0.0423161	0.223465	0		0	0	0	0	0	0	0	0	0	0	GO:0032728:'positive regulation of interferon-beta production';GO:0045089:'positive regulation of innate immune response';GO:0006350:'transcription, DNA-dependent'	GO:0006333:'chromatin assembly or disassembly';GO:0045449:'regulation of transcription, DNA-dependent'
PITG_00051	PITG_01996	5.99	0	0	0	2.82	0	0	0	0	0	0	0	3.17	0	0	0	0	0	0	0		0	0	0	0	0	0	0	0	0	0	GO:0032728:'positive regulation of interferon-beta production';GO:0045089:'positive regulation of innate immune response';GO:0006350:'transcription, DNA-dependent'	GO:0006351:'transcription, DNA-dependent'
PITG_00051	PITG_02420	6.04326	0	0	0	2.82	0	0	0	0	0	0	0	3.17	0	0	0	0	0.0136628	0.0396008	0		0	0	0	0	0	0	0	0	0	0	GO:0032728:'positive regulation of interferon-beta production';GO:0045089:'positive regulation of innate immune response';GO:0006350:'transcription, DNA-dependent'	GO:0006259:'DNA metabolic process';GO:0065007:'biological regulation';GO:0032774:'RNA biosynthetic process';GO:0006350:'transcription, DNA-dependent'
PITG_00051	PITG_02621	4.71402	4.71	0	0	0	0	0	0	0	0	0	0	0	0	0	0	0	0.00401579	0	0		0	0	0	0	0	0	0	0	0	0	GO:0032728:'positive regulation of interferon-beta production';GO:0045089:'positive regulation of innate immune response';GO:0006350:'transcription, DNA-dependent'	GO:0006221:'pyrimidine nucleotide biosynthetic process'
PITG_00051	PITG_02785	2.82	0	0	0	2.82	0	0	0	0	0	0	0	0	0	0	0	0	0	0	0		0	0	0	0	0	0	0	0	0	0	GO:0032728:'positive regulation of interferon-beta production';GO:0045089:'positive regulation of innate immune response';GO:0006350:'transcription, DNA-dependent'	GO:0006096:'glycolysis'
PITG_00051	PITG_03550	2.82	0	0	0	2.82	0	0	0	0	0	0	0	0	0	0	0	0	0	0	0		0	0	0	0	0	0	0	0	0	0	GO:0032728:'positive regulation of interferon-beta production';GO:0045089:'positive regulation of innate immune response';GO:0006350:'transcription, DNA-dependent'	GO:0006334:'nucleosome assembly'
PITG_00051	PITG_03553	3.17	0	0	0	0	0	0	0	0	0	0	0	3.17	0	0	0	0	0	0	0		0	0	0	0	0	0	0	0	0	0	GO:0032728:'positive regulation of interferon-beta production';GO:0045089:'positive regulation of innate immune response';GO:0006350:'transcription, DNA-dependent'	GO:0009851:'auxin biosynthetic process';GO:0006270:'DNA-dependent DNA replication initiation';GO:0006277:'DNA amplification';GO:0008283:'cell proliferation'
PITG_00051	PITG_03611	2.82	0	0	0	2.82	0	0	0	0	0	0	0	0	0	0	0	0	0	0	0		0	0	0	0	0	0	0	0	0	0	GO:0032728:'positive regulation of interferon-beta production';GO:0045089:'positive regulation of innate immune response';GO:0006350:'transcription, DNA-dependent'	GO:0006334:'nucleosome assembly'
PITG_00051	PITG_03855	2.90419	0	0	0	2.82	0	0	0	0	0	0	0	0	0	0	0	0	0.0451389	0.0390522	0		0	0	0	0	0	0	0	0	0	0	GO:0032728:'positive regulation of interferon-beta production';GO:0045089:'positive regulation of innate immune response';GO:0006350:'transcription, DNA-dependent'	GO:0006350:'transcription, DNA-dependent'
PITG_00051	PITG_03881	2.82	0	0	0	2.82	0	0	0	0	0	0	0	0	0	0	0	0	0	0	0		0	0	0	0	0	0	0	0	0	0	GO:0032728:'positive regulation of interferon-beta production';GO:0045089:'positive regulation of innate immune response';GO:0006350:'transcription, DNA-dependent'	GO:0006334:'nucleosome assembly'
PITG_00051	PITG_03882	2.82	0	0	0	2.82	0	0	0	0	0	0	0	0	0	0	0	0	0	0	0		0	0	0	0	0	0	0	0	0	0	GO:0032728:'positive regulation of interferon-beta production';GO:0045089:'positive regulation of innate immune response';GO:0006350:'transcription, DNA-dependent'	GO:0006334:'nucleosome assembly'
PITG_00051	PITG_05854	13.3381	0	0	0	2.82	0	6.14	0	0	0	0	0	3.17	4.02	0	0	0	0.209832	0.148248	0		0	0	0	0	0	0	0	0	0	0	GO:0032728:'positive regulation of interferon-beta production';GO:0045089:'positive regulation of innate immune response';GO:0006350:'transcription, DNA-dependent'	GO:0006350:'transcription, DNA-dependent'
PITG_00051	PITG_06706	2.83207	0	0	0	2.82	0	0	0	0	0	0	0	0	0	0	0	0	0.0120668	0	0		0	0	0	0	0	0	0	0	0	0	GO:0032728:'positive regulation of interferon-beta production';GO:0045089:'positive regulation of innate immune response';GO:0006350:'transcription, DNA-dependent'	GO:0045449:'regulation of transcription, DNA-dependent';GO:0006351:'transcription, DNA-dependent'
PITG_00051	PITG_07312	3.68038	0	0	0	0	0	0	3.67	0	0	0	0	0	0	0	0	0	0.0103772	0	0		0	0	0	0	0	0	0	0	0	0	GO:0032728:'positive regulation of interferon-beta production';GO:0045089:'positive regulation of innate immune response';GO:0006350:'transcription, DNA-dependent'	GO:0006367:'transcription initiation from RNA polymerase II promoter';GO:0006355:'regulation of transcription, DNA-dependent'
PITG_00051	PITG_08173	19.9909	0	0	0	2.82	5.08	6.14	0	0	0	0	0	3.17	4.02	5.22	5.66	5.81	0.0900278	0.0508578	0		0	0	0	0	0	0	0	0	0	0	GO:0032728:'positive regulation of interferon-beta production';GO:0045089:'positive regulation of innate immune response';GO:0006350:'transcription, DNA-dependent'	GO:0032728:'positive regulation of interferon-beta production';GO:0045089:'positive regulation of innate immune response';GO:0006350:'transcription, DNA-dependent'
PITG_00051	PITG_08383	19.85	0	0	0	2.82	5.08	6.14	0	0	0	0	0	3.17	4.02	5.22	5.66	5.81	0	0	0		0	0	0	0	0	0	0	0	0	0	GO:0032728:'positive regulation of interferon-beta production';GO:0045089:'positive regulation of innate immune response';GO:0006350:'transcription, DNA-dependent'	GO:0006383:'transcription from RNA polymerase III promoter'
PITG_00051	PITG_08708	4.715	4.71	0	0	0	0	0	0	0	0	0	0	0	0	0	0	0	0.00499648	0	0		0	0	0	0	0	0	0	0	0	0	GO:0032728:'positive regulation of interferon-beta production';GO:0045089:'positive regulation of innate immune response';GO:0006350:'transcription, DNA-dependent'	0
PITG_00051	PITG_09425	19.26	0	0	0	2.82	5.08	6.14	0	0	0	0	0	3.17	4.02	5.22	0	0	0	0	0		0	0	0	0	0	0	0	0	0	0	GO:0032728:'positive regulation of interferon-beta production';GO:0045089:'positive regulation of innate immune response';GO:0006350:'transcription, DNA-dependent'	0
PITG_00051	PITG_09712	14.1824	0	0	0	2.82	0	6.14	0	0	0	0	0	3.17	4.02	5.22	0	0	0.00235535	0	0		0	0	0	0	0	0	0	0	0	0	GO:0032728:'positive regulation of interferon-beta production';GO:0045089:'positive regulation of innate immune response';GO:0006350:'transcription, DNA-dependent'	GO:0006350:'transcription, DNA-dependent'
PITG_00051	PITG_10333	8.04	0	0	0	2.82	0	0	0	0	0	0	0	3.17	4.02	5.22	0	0	0	0	0		0	0	0	0	0	0	0	0	0	0	GO:0032728:'positive regulation of interferon-beta production';GO:0045089:'positive regulation of innate immune response';GO:0006350:'transcription, DNA-dependent'	0
PITG_00051	PITG_10445	14.6339	0	0	0	2.82	0	6.14	0	0	0	0	0	3.17	4.02	5.22	5.66	0	0.00338919	0.0104759	0		0	0	0	0	0	0	0	0	0	0	GO:0032728:'positive regulation of interferon-beta production';GO:0045089:'positive regulation of innate immune response';GO:0006350:'transcription, DNA-dependent'	GO:0009792:'embryo development ending in birth or egg hatching';GO:0006367:'transcription initiation from RNA polymerase II promoter';GO:0040035:'hermaphrodite genitalia development';GO:0008380:'RNA splicing';GO:0006368:'transcription elongation from RNA polymerase II promoter'
PITG_00051	PITG_11244	3.37829	0	0	0	0	0	0	0	0	0	0	0	3.17	0	0	0	0	0.0452655	0.163022	0		0	0	0	0	0	0	0	0	0	0	GO:0032728:'positive regulation of interferon-beta production';GO:0045089:'positive regulation of innate immune response';GO:0006350:'transcription, DNA-dependent'	GO:0009851:'auxin biosynthetic process';GO:0010171:'body morphogenesis';GO:0002119:'nematode larval development';GO:0000003:'reproduction';GO:0008340:'determination of adult lifespan';GO:0040011:'locomotion';GO:0009792:'embryo development ending in birth or egg hatching';GO:0040007:'growth';GO:0006898:'receptor-mediated endocytosis';GO:0009408:'response to heat'
PITG_00051	PITG_11247	3.17	0	0	0	0	0	0	0	0	0	0	0	3.17	0	0	0	0	0	0	0		0	0	0	0	0	0	0	0	0	0	GO:0032728:'positive regulation of interferon-beta production';GO:0045089:'positive regulation of innate immune response';GO:0006350:'transcription, DNA-dependent'	GO:0006950:'response to stress';GO:0009851:'auxin biosynthetic process'
PITG_00051	PITG_11365	6.06469	0	0	0	2.82	0	0	0	0	0	0	0	3.17	0	0	0	0	0.0746895	0	0		0	0	0	0	0	0	0	0	0	0	GO:0032728:'positive regulation of interferon-beta production';GO:0045089:'positive regulation of innate immune response';GO:0006350:'transcription, DNA-dependent'	GO:0006350:'transcription, DNA-dependent'
PITG_00051	PITG_12877	13.0363	0	0	0	2.82	0	6.14	0	0	0	0	0	3.17	4.02	0	0	0	0.0563062	0	0		0	0	0	0	0	0	0	0	0	0	GO:0032728:'positive regulation of interferon-beta production';GO:0045089:'positive regulation of innate immune response';GO:0006350:'transcription, DNA-dependent'	GO:0006351:'transcription, DNA-dependent'
PITG_00051	PITG_13669	3.72356	0	0	0	0	0	0	3.67	0	0	0	0	0	0	0	0	0	0.00370231	0.0498593	0		0	0	0	0	0	0	0	0	0	0	GO:0032728:'positive regulation of interferon-beta production';GO:0045089:'positive regulation of innate immune response';GO:0006350:'transcription, DNA-dependent'	GO:0009851:'auxin biosynthetic process';GO:0006468:'protein phosphorylation'
PITG_00051	PITG_15097	6.84	0	0	0	2.82	0	0	0	0	0	0	0	3.17	4.02	0	0	0	0	0	0		0	0	0	0	0	0	0	0	0	0	GO:0032728:'positive regulation of interferon-beta production';GO:0045089:'positive regulation of innate immune response';GO:0006350:'transcription, DNA-dependent'	0
PITG_00051	PITG_16116	23.4711	0	0	0	2.82	5.08	6.14	3.67	0	0	0	0	3.17	4.02	5.22	5.66	0	0.101067	0	0		0	0	0	0	0	0	0	0	0	0	GO:0032728:'positive regulation of interferon-beta production';GO:0045089:'positive regulation of innate immune response';GO:0006350:'transcription, DNA-dependent'	GO:0006383:'transcription from RNA polymerase III promoter'
PITG_00051	PITG_16117	3.17	0	0	0	0	0	0	0	0	0	0	0	3.17	0	0	0	0	0	0	0		0	0	0	0	0	0	0	0	0	0	GO:0032728:'positive regulation of interferon-beta production';GO:0045089:'positive regulation of innate immune response';GO:0006350:'transcription, DNA-dependent'	GO:0008348:'negative regulation of antimicrobial humoral response';GO:0043388:'positive regulation of DNA binding';GO:0035218:'leg disc development';GO:0000122:'negative regulation of transcription from RNA polymerase II promoter';GO:0007379:'segment specification';GO:0006338:'chromatin remodeling'
PITG_00051	PITG_16526	14.18	0	0	0	2.82	0	6.14	0	0	0	0	0	3.17	4.02	5.22	0	0	0	0	0		0	0	0	0	0	0	0	0	0	0	GO:0032728:'positive regulation of interferon-beta production';GO:0045089:'positive regulation of innate immune response';GO:0006350:'transcription, DNA-dependent'	GO:0045449:'regulation of transcription, DNA-dependent'
PITG_00051	PITG_16658	19.85	0	0	0	2.82	5.08	6.14	0	0	0	0	0	3.17	4.02	5.22	5.66	5.81	0	0	0		0	0	0	0	0	0	0	0	0	0	GO:0032728:'positive regulation of interferon-beta production';GO:0045089:'positive regulation of innate immune response';GO:0006350:'transcription, DNA-dependent'	GO:0006383:'transcription from RNA polymerase III promoter';GO:0006360:'transcription from RNA polymerase I promoter'
PITG_00051	PITG_16659	19.85	0	0	0	2.82	5.08	6.14	0	0	0	0	0	3.17	4.02	5.22	5.66	5.81	0	0	0		0	0	0	0	0	0	0	0	0	0	GO:0032728:'positive regulation of interferon-beta production';GO:0045089:'positive regulation of innate immune response';GO:0006350:'transcription, DNA-dependent'	GO:0006383:'transcription from RNA polymerase III promoter';GO:0006360:'transcription from RNA polymerase I promoter'
PITG_00051	PITG_16669	4.02	0	0	0	0	0	0	0	0	0	0	0	3.17	4.02	0	0	0	0	0	0		0	0	0	0	0	0	0	0	0	0	GO:0032728:'positive regulation of interferon-beta production';GO:0045089:'positive regulation of innate immune response';GO:0006350:'transcription, DNA-dependent'	GO:0006413:'translational initiation';GO:0009303:'rRNA transcription';GO:0006384:'transcription initiation from RNA polymerase III promoter';GO:0001570:'vasculogenesis';GO:0006417:'regulation of translation';GO:0006355:'regulation of transcription, DNA-dependent';GO:0009304:'tRNA transcription';GO:0043488:'regulation of mRNA stability';GO:0000288:'nuclear-transcribed mRNA catabolic process, deade…
PITG_00051	PITG_17409	3.67	0	0	0	0	0	0	3.67	0	0	0	0	0	0	0	0	0	0	0	0		0	0	0	0	0	0	0	0	0	0	GO:0032728:'positive regulation of interferon-beta production';GO:0045089:'positive regulation of innate immune response';GO:0006350:'transcription, DNA-dependent'	0
PITG_00051	PITG_18014	4.72255	4.71	0	0	0	0	0	0	0	0	0	0	0	0	0	0	0	0.0125493	0	0		0	0	0	0	0	0	0	0	0	0	GO:0032728:'positive regulation of interferon-beta production';GO:0045089:'positive regulation of innate immune response';GO:0006350:'transcription, DNA-dependent'	0
PITG_00051	PITG_18578	2.82	0	0	0	2.82	0	0	0	0	0	0	0	0	0	0	0	0	0	0	0		0	0	0	0	0	0	0	0	0	0	GO:0032728:'positive regulation of interferon-beta production';GO:0045089:'positive regulation of innate immune response';GO:0006350:'transcription, DNA-dependent'	GO:0006470:'protein dephosphorylation'
PITG_00051	PITG_18777	19.85	0	0	0	2.82	5.08	6.14	0	0	0	0	0	3.17	4.02	5.22	5.66	5.81	0	0	0		0	0	0	0	0	0	0	0	0	0	GO:0032728:'positive regulation of interferon-beta production';GO:0045089:'positive regulation of innate immune response';GO:0006350:'transcription, DNA-dependent'	GO:0006383:'transcription from RNA polymerase III promoter';GO:0006360:'transcription from RNA polymerase I promoter'
PITG_00051	PITG_20629	19.7	0	0	0	2.82	5.08	6.14	0	0	0	0	0	3.17	4.02	5.22	5.66	0	0	0	0		0	0	0	0	0	0	0	0	0	0	GO:0032728:'positive regulation of interferon-beta production';GO:0045089:'positive regulation of innate immune response';GO:0006350:'transcription, DNA-dependent'	GO:0006383:'transcription from RNA polymerase III promoter'
PITG_00052	PITG_00142	14.62	0	0	0	2.82	0	6.14	0	0	0	0	0	3.17	4.02	5.22	5.66	0	0	0	0		0	0	0	0	0	0	0	0	0	0	0	GO:0042254:'ribosome biogenesis';GO:0000747:'conjugation with cellular fusion'
PITG_00052	PITG_00172	6.84	0	0	0	2.82	0	0	0	0	0	0	0	3.17	4.02	0	0	0	0	0	0		0	0	0	0	0	0	0	0	0	0	0	GO:0006511:'ubiquitin-dependent protein catabolic process'
PITG_00052	PITG_00194	2.82	0	0	0	2.82	0	0	0	0	0	0	0	0	0	0	0	0	0	0	0		0	0	0	0	0	0	0	0	0	0	0	GO:0009851:'auxin biosynthetic process';GO:0006468:'protein phosphorylation'
PITG_00052	PITG_00266	2.82	0	0	0	2.82	0	0	0	0	0	0	0	0	0	0	0	0	0	0	0		0	0	0	0	0	0	0	0	0	0	0	GO:0000054:'ribosomal subunit export from nucleus';GO:0006412:'translation'
PITG_00052	PITG_00397	2.82	0	0	0	2.82	0	0	0	0	0	0	0	0	0	0	0	0	0	0	0		0	0	0	0	0	0	0	0	0	0	0	GO:0006413:'translational initiation'
PITG_00052	PITG_00410	14.18	0	0	0	2.82	0	6.14	0	0	0	0	0	3.17	4.02	5.22	0	0	0	0	0		0	0	0	0	0	0	0	0	0	0	0	GO:0007155:'cell adhesion';GO:0007565:'female pregnancy'
PITG_00052	PITG_00499	6.84	0	0	0	2.82	0	0	0	0	0	0	0	3.17	4.02	0	0	0	0	0	0		0	0	0	0	0	0	0	0	0	0	0	GO:0009851:'auxin biosynthetic process';GO:0042254:'ribosome biogenesis'
PITG_00052	PITG_00543	2.82	0	0	0	2.82	0	0	0	0	0	0	0	0	0	0	0	0	0	0	0		0	0	0	0	0	0	0	0	0	0	0	GO:0046653:'tetrahydrofolate metabolic process';GO:0006548:'histidine catabolic process';GO:0009117:'nucleotide metabolic process';GO:0006730:'one-carbon metabolic process';GO:0008652:'cellular amino acid biosynthetic process';GO:0009396:'folic acid-containing compound biosynthetic process'
PITG_00052	PITG_00597	6.14	0	0	0	0	0	6.14	0	0	0	0	0	0	0	0	0	0	0	0	0		0	0	0	0	0	0	0	0	0	0	0	0
PITG_00052	PITG_00633	3.17	0	0	0	0	0	0	0	0	0	0	0	3.17	0	0	0	0	0	0	0		0	0	0	0	0	0	0	0	0	0	0	GO:0006511:'ubiquitin-dependent protein catabolic process'
PITG_00052	PITG_00748	19.7	0	0	0	2.82	5.08	6.14	0	0	0	0	0	3.17	4.02	5.22	5.66	0	0	0	0		0	0	0	0	0	0	0	0	0	0	0	0
PITG_00052	PITG_00879	2.82	0	0	0	2.82	0	0	0	0	0	0	0	0	0	0	0	0	0	0	0		0	0	0	0	0	0	0	0	0	0	0	GO:0006412:'translation'
PITG_00052	PITG_01680	18.06	0	0	0	2.82	5.08	6.14	0	0	0	0	0	3.17	4.02	0	0	0	0	0	0		0	0	0	0	0	0	0	0	0	0	0	0
PITG_00052	PITG_01833	5.99	0	0	0	2.82	0	0	0	0	0	0	0	3.17	0	0	0	0	0	0	0		0	0	0	0	0	0	0	0	0	0	0	GO:0006412:'translation'
PITG_00052	PITG_02053	2.82	0	0	0	2.82	0	0	0	0	0	0	0	0	0	0	0	0	0	0	0		0	0	0	0	0	0	0	0	0	0	0	GO:0006412:'translation'
PITG_00052	PITG_02093	4.02	0	0	0	0	0	0	0	0	0	0	0	3.17	4.02	0	0	0	0	0	0		0	0	0	0	0	0	0	0	0	0	0	GO:0042254:'ribosome biogenesis'
PITG_00052	PITG_02450	14.18	0	0	0	2.82	0	6.14	0	0	0	0	0	3.17	4.02	5.22	0	0	0	0	0		0	0	0	0	0	0	0	0	0	0	0	GO:0006364:'rRNA processing'
PITG_00052	PITG_02536	19.85	0	0	0	2.82	5.08	6.14	0	0	0	0	0	3.17	4.02	5.22	5.66	5.81	0	0	0		0	0	0	0	0	0	0	0	0	0	0	0
PITG_00052	PITG_02578	5.99	0	0	0	2.82	0	0	0	0	0	0	0	3.17	0	0	0	0	0	0	0		0	0	0	0	0	0	0	0	0	0	0	GO:0006414:'translational elongation'
PITG_00052	PITG_02593	14.77	0	0	0	2.82	0	6.14	0	0	0	0	0	3.17	4.02	5.22	5.66	5.81	0	0	0		0	0	0	0	0	0	0	0	0	0	0	0
PITG_00052	PITG_02725	19.7	0	0	0	2.82	5.08	6.14	0	0	0	0	0	3.17	4.02	5.22	5.66	0	0	0	0		0	0	0	0	0	0	0	0	0	0	0	0
PITG_00052	PITG_02745	2.82	0	0	0	2.82	0	0	0	0	0	0	0	0	0	0	0	0	0	0	0		0	0	0	0	0	0	0	0	0	0	0	GO:0042325:'regulation of phosphorylation';GO:0050790:'regulation of catalytic activity';GO:0006468:'protein phosphorylation'
PITG_00052	PITG_02808	14.62	0	0	0	2.82	0	6.14	0	0	0	0	0	3.17	4.02	5.22	5.66	0	0	0	0		0	0	0	0	0	0	0	0	0	0	0	0
PITG_00052	PITG_02839	6.84	0	0	0	2.82	0	0	0	0	0	0	0	3.17	4.02	0	0	0	0	0	0		0	0	0	0	0	0	0	0	0	0	0	GO:0009851:'auxin biosynthetic process'
PITG_00052	PITG_02887	14.62	0	0	0	2.82	0	6.14	0	0	0	0	0	3.17	4.02	5.22	5.66	0	0	0	0		0	0	0	0	0	0	0	0	0	0	0	GO:0042254:'ribosome biogenesis'
PITG_00052	PITG_02889	5.99	0	0	0	2.82	0	0	0	0	0	0	0	3.17	0	0	0	0	0	0	0		0	0	0	0	0	0	0	0	0	0	0	0
PITG_00052	PITG_03156	2.82	0	0	0	2.82	0	0	0	0	0	0	0	0	0	0	0	0	0	0	0		0	0	0	0	0	0	0	0	0	0	0	GO:0042254:'ribosome biogenesis'
PITG_00052	PITG_03221	2.82	0	0	0	2.82	0	0	0	0	0	0	0	0	0	0	0	0	0	0	0		0	0	0	0	0	0	0	0	0	0	0	GO:0007275:'multicellular organismal development';GO:0051726:'regulation of cell cycle';GO:0006417:'regulation of translation';GO:0006414:'translational elongation'
PITG_00052	PITG_03235	5.99	0	0	0	2.82	0	0	0	0	0	0	0	3.17	0	0	0	0	0	0	0		0	0	0	0	0	0	0	0	0	0	0	GO:0006412:'translation'
PITG_00052	PITG_03239	5.99	0	0	0	2.82	0	0	0	0	0	0	0	3.17	0	0	0	0	0	0	0		0	0	0	0	0	0	0	0	0	0	0	GO:0006412:'translation'
PITG_00052	PITG_03294	5.99	0	0	0	2.82	0	0	0	0	0	0	0	3.17	0	0	0	0	0	0	0		0	0	0	0	0	0	0	0	0	0	0	GO:0006412:'translation'
PITG_00052	PITG_03353	5.99	0	0	0	2.82	0	0	0	0	0	0	0	3.17	0	0	0	0	0	0	0		0	0	0	0	0	0	0	0	0	0	0	GO:0006412:'translation'
PITG_00052	PITG_03468	6.84	0	0	0	2.82	0	0	0	0	0	0	0	3.17	4.02	0	0	0	0	0	0		0	0	0	0	0	0	0	0	0	0	0	GO:0006467:'protein thiol-disulfide exchange';GO:0055114:'oxidation-reduction process'
PITG_00052	PITG_03493	3.17	0	0	0	0	0	0	0	0	0	0	0	3.17	0	0	0	0	0	0	0		0	0	0	0	0	0	0	0	0	0	0	GO:0008610:'lipid biosynthetic process';GO:0009152:'purine ribonucleotide biosynthetic process';GO:0009116:'nucleoside metabolic process';GO:0006536:'glutamate metabolic process';GO:0009113:'purine base biosynthetic process'
PITG_00052	PITG_03549	2.82	0	0	0	2.82	0	0	0	0	0	0	0	0	0	0	0	0	0	0	0		0	0	0	0	0	0	0	0	0	0	0	GO:0016192:'vesicle-mediated transport';GO:0006886:'intracellular protein transport'
PITG_00052	PITG_03660	5.99	0	0	0	2.82	0	0	0	0	0	0	0	3.17	0	0	0	0	0	0	0		0	0	0	0	0	0	0	0	0	0	0	GO:0006412:'translation'
PITG_00052	PITG_03672	2.82	0	0	0	2.82	0	0	0	0	0	0	0	0	0	0	0	0	0	0	0		0	0	0	0	0	0	0	0	0	0	0	GO:0006468:'protein phosphorylation'
PITG_00052	PITG_03818	13.71	0	0	0	2.82	5.08	0	0	0	0	0	0	3.17	4.02	5.22	5.66	5.81	0	0	0		0	0	0	0	0	0	0	0	0	0	0	GO:0006364:'rRNA processing'
PITG_00052	PITG_03876	24.41	4.71	0	0	2.82	5.08	6.14	0	0	0	0	0	3.17	4.02	5.22	5.66	0	0	0	0		0	0	0	0	0	0	0	0	0	0	0	0
PITG_00052	PITG_03881	4.02	0	0	0	0	0	0	0	0	0	0	0	3.17	4.02	0	0	0	0	0	0		0	0	0	0	0	0	0	0	0	0	0	GO:0006334:'nucleosome assembly'
PITG_00052	PITG_03882	4.02	0	0	0	0	0	0	0	0	0	0	0	3.17	4.02	0	0	0	0	0	0		0	0	0	0	0	0	0	0	0	0	0	GO:0006334:'nucleosome assembly'
PITG_00052	PITG_03955	19.7	0	0	0	2.82	5.08	6.14	0	0	0	0	0	3.17	4.02	5.22	5.66	0	0	0	0		0	0	0	0	0	0	0	0	0	0	0	GO:0006364:'rRNA processing'
PITG_00052	PITG_04843	5.99	0	0	0	2.82	0	0	0	0	0	0	0	3.17	0	0	0	0	0	0	0		0	0	0	0	0	0	0	0	0	0	0	GO:0006412:'translation'
PITG_00052	PITG_04845	12.98	0	0	0	2.82	0	6.14	0	0	0	0	0	3.17	4.02	0	0	0	0	0	0		0	0	0	0	0	0	0	0	0	0	0	0
PITG_00052	PITG_04862	2.82	0	0	0	2.82	0	0	0	0	0	0	0	0	0	0	0	0	0	0	0		0	0	0	0	0	0	0	0	0	0	0	0
PITG_00052	PITG_05226	2.82	0	0	0	2.82	0	0	0	0	0	0	0	0	0	0	0	0	0	0	0		0	0	0	0	0	0	0	0	0	0	0	0
PITG_00052	PITG_05240	2.82	0	0	0	2.82	0	0	0	0	0	0	0	0	0	0	0	0	0	0	0		0	0	0	0	0	0	0	0	0	0	0	GO:0009851:'auxin biosynthetic process';GO:0006468:'protein phosphorylation'
PITG_00052	PITG_05274	4.71	4.71	0	0	0	0	0	0	0	0	0	0	0	0	0	0	0	0	0	0		0	0	0	0	0	0	0	0	0	0	0	GO:0009987:'cellular process'
PITG_00052	PITG_05445	12.13	0	0	0	2.82	0	6.14	0	0	0	0	0	3.17	0	0	0	0	0	0	0		0	0	0	0	0	0	0	0	0	0	0	GO:0006364:'rRNA processing'
PITG_00052	PITG_05516	3.17	0	0	0	0	0	0	0	0	0	0	0	3.17	0	0	0	0	0	0	0		0	0	0	0	0	0	0	0	0	0	0	GO:0046686:'response to cadmium ion'
PITG_00052	PITG_05534	11.8	0	0	0	0	0	6.14	0	0	0	0	0	3.17	4.02	5.22	5.66	0	0	0	0		0	0	0	0	0	0	0	0	0	0	0	0
PITG_00052	PITG_05630	14.62	0	0	0	2.82	0	6.14	0	0	0	0	0	3.17	4.02	5.22	5.66	0	0	0	0		0	0	0	0	0	0	0	0	0	0	0	GO:0006364:'rRNA processing'
PITG_00052	PITG_05889	4.71	4.71	0	0	0	0	0	0	0	0	0	0	0	0	0	0	0	0	0	0		0	0	0	0	0	0	0	0	0	0	0	0
PITG_00052	PITG_06237	3.17	0	0	0	0	0	0	0	0	0	0	0	3.17	0	0	0	0	0	0	0		0	0	0	0	0	0	0	0	0	0	0	GO:0009793:'embryo development ending in seed dormancy';GO:0006412:'translation'
PITG_00052	PITG_06262	14.62	0	0	0	2.82	0	6.14	0	0	0	0	0	3.17	4.02	5.22	5.66	0	0	0	0		0	0	0	0	0	0	0	0	0	0	0	GO:0006417:'regulation of translation';GO:0006364:'rRNA processing'
PITG_00052	PITG_06263	6.84	0	0	0	2.82	0	0	0	0	0	0	0	3.17	4.02	0	0	0	0	0	0		0	0	0	0	0	0	0	0	0	0	0	GO:0001522:'pseudouridine synthesis';GO:0006396:'RNA processing'
PITG_00052	PITG_06415	3.17	0	0	0	0	0	0	0	0	0	0	0	3.17	0	0	0	0	0	0	0		0	0	0	0	0	0	0	0	0	0	0	GO:0006457:'protein folding';GO:0006950:'response to stress'
PITG_00052	PITG_06440	2.82	0	0	0	2.82	0	0	0	0	0	0	0	0	0	0	0	0	0	0	0		0	0	0	0	0	0	0	0	0	0	0	GO:0019538:'protein metabolic process'
PITG_00052	PITG_06667	19.7	0	0	0	2.82	5.08	6.14	0	0	0	0	0	3.17	4.02	5.22	5.66	0	0	0	0		0	0	0	0	0	0	0	0	0	0	0	0
PITG_00052	PITG_06679	2.82	0	0	0	2.82	0	0	0	0	0	0	0	0	0	0	0	0	0	0	0		0	0	0	0	0	0	0	0	0	0	0	GO:0006468:'protein phosphorylation';GO:0042753:'positive regulation of circadian rhythm';GO:0048573:'photoperiodism, flowering'
PITG_00052	PITG_06771	5.99	0	0	0	2.82	0	0	0	0	0	0	0	3.17	0	0	0	0	0	0	0		0	0	0	0	0	0	0	0	0	0	0	GO:0006412:'translation'
PITG_00052	PITG_06868	2.82	0	0	0	2.82	0	0	0	0	0	0	0	0	0	0	0	0	0	0	0		0	0	0	0	0	0	0	0	0	0	0	0
PITG_00052	PITG_07024	2.82	0	0	0	2.82	0	0	0	0	0	0	0	0	0	0	0	0	0	0	0		0	0	0	0	0	0	0	0	0	0	0	GO:0042066:'perineurial glial growth';GO:0007309:'oocyte axis specification';GO:0008595:'anterior/posterior axis specification, embryo';GO:0045610:'regulation of hemocyte differentiation';GO:0046673:'negative regulation of compound eye retinal cell programmed cell death';GO:0002168:'instar larval development';GO:0007369:'gastrulation';GO:0000082:'G1/S transition of mitotic cell cycle';GO:0007411:…
PITG_00052	PITG_07218	4.71	4.71	0	0	0	0	0	0	0	0	0	0	0	0	0	0	0	0	0	0		0	0	0	0	0	0	0	0	0	0	0	GO:0006886:'intracellular protein transport'
PITG_00052	PITG_07296	12.98	0	0	0	2.82	0	6.14	0	0	0	0	0	3.17	4.02	0	0	0	0	0	0		0	0	0	0	0	0	0	0	0	0	0	0
PITG_00052	PITG_07308	14.62	0	0	0	2.82	0	6.14	0	0	0	0	0	3.17	4.02	5.22	5.66	0	0	0	0		0	0	0	0	0	0	0	0	0	0	0	GO:0001510:'RNA methylation';GO:0006364:'rRNA processing';GO:0008033:'tRNA processing'
PITG_00052	PITG_07311	18.06	0	0	0	2.82	5.08	6.14	0	0	0	0	0	3.17	4.02	0	0	0	0	0	0		0	0	0	0	0	0	0	0	0	0	0	GO:0009851:'auxin biosynthetic process'
PITG_00052	PITG_08045	14.18	0	0	0	2.82	0	6.14	0	0	0	0	0	3.17	4.02	5.22	0	0	0	0	0		0	0	0	0	0	0	0	0	0	0	0	GO:0000154:'rRNA modification'
PITG_00052	PITG_08200	6.14	0	0	0	0	0	6.14	0	0	0	0	0	0	0	0	0	0	0	0	0		0	0	0	0	0	0	0	0	0	0	0	0
PITG_00052	PITG_08338	19.7	0	0	0	2.82	5.08	6.14	0	0	0	0	0	3.17	4.02	5.22	5.66	0	0	0	0		0	0	0	0	0	0	0	0	0	0	0	0
PITG_00052	PITG_08703	5.99	0	0	0	2.82	0	0	0	0	0	0	0	3.17	0	0	0	0	0	0	0		0	0	0	0	0	0	0	0	0	0	0	GO:0006412:'translation'
PITG_00052	PITG_08708	2.82	0	0	0	2.82	0	0	0	0	0	0	0	0	0	0	0	0	0	0	0		0	0	0	0	0	0	0	0	0	0	0	0
PITG_00052	PITG_08761	2.82	0	0	0	2.82	0	0	0	0	0	0	0	0	0	0	0	0	0	0	0		0	0	0	0	0	0	0	0	0	0	0	GO:0007155:'cell adhesion';GO:0006241:'CTP biosynthetic process';GO:0009851:'auxin biosynthetic process';GO:0006355:'regulation of transcription, DNA-dependent';GO:0008285:'negative regulation of cell proliferation';GO:0045618:'positive regulation of keratinocyte differentiation';GO:0006183:'GTP biosynthetic process';GO:0006228:'UTP biosynthetic process';GO:0050679:'positive regulation of epithel…
PITG_00052	PITG_08959	5.99	0	0	0	2.82	0	0	0	0	0	0	0	3.17	0	0	0	0	0	0	0		0	0	0	0	0	0	0	0	0	0	0	GO:0006412:'translation';GO:0009651:'response to salt stress'
PITG_00052	PITG_09222	5.99	0	0	0	2.82	0	0	0	0	0	0	0	3.17	0	0	0	0	0	0	0		0	0	0	0	0	0	0	0	0	0	0	0
PITG_00052	PITG_09345	6.84	0	0	0	2.82	0	0	0	0	0	0	0	3.17	4.02	0	0	0	0	0	0		0	0	0	0	0	0	0	0	0	0	0	GO:0006412:'translation'
PITG_00052	PITG_09374	19.85	0	0	0	2.82	5.08	6.14	0	0	0	0	0	3.17	4.02	5.22	5.66	5.81	0	0	0		0	0	0	0	0	0	0	0	0	0	0	0
PITG_00052	PITG_09432	19.7	0	0	0	2.82	5.08	6.14	0	0	0	0	0	3.17	4.02	5.22	5.66	0	0	0	0		0	0	0	0	0	0	0	0	0	0	0	GO:0006608:'snRNP protein import into nucleus';GO:0016049:'cell growth';GO:0006364:'rRNA processing'
PITG_00052	PITG_09442	2.82	0	0	0	2.82	0	0	0	0	0	0	0	0	0	0	0	0	0	0	0		0	0	0	0	0	0	0	0	0	0	0	GO:0006412:'translation'
PITG_00052	PITG_09540	5.99	0	0	0	2.82	0	0	0	0	0	0	0	3.17	0	0	0	0	0	0	0		0	0	0	0	0	0	0	0	0	0	0	GO:0000022:'mitotic spindle elongation';GO:0042254:'ribosome biogenesis';GO:0006412:'translation'
PITG_00052	PITG_09563	6.84	0	0	0	2.82	0	0	0	0	0	0	0	3.17	4.02	0	0	0	0	0	0		0	0	0	0	0	0	0	0	0	0	0	GO:0006412:'translation'
PITG_00052	PITG_09596	2.82	0	0	0	2.82	0	0	0	0	0	0	0	0	0	0	0	0	0	0	0		0	0	0	0	0	0	0	0	0	0	0	GO:0007155:'cell adhesion';GO:0006241:'CTP biosynthetic process';GO:0009851:'auxin biosynthetic process';GO:0006355:'regulation of transcription, DNA-dependent';GO:0008285:'negative regulation of cell proliferation';GO:0045618:'positive regulation of keratinocyte differentiation';GO:0006183:'GTP biosynthetic process';GO:0006228:'UTP biosynthetic process';GO:0050679:'positive regulation of epithel…
PITG_00052	PITG_09943	8.04	0	0	0	2.82	0	0	0	0	0	0	0	3.17	4.02	5.22	0	0	0	0	0		0	0	0	0	0	0	0	0	0	0	0	GO:0009851:'auxin biosynthetic process'
PITG_00052	PITG_10513	3.17	0	0	0	0	0	0	0	0	0	0	0	3.17	0	0	0	0	0	0	0		0	0	0	0	0	0	0	0	0	0	0	GO:0051436:'negative regulation of ubiquitin-protein ligase activity involved in mitotic cell cycle';GO:0031145:'anaphase-promoting complex-dependent proteasomal ubiquitin-dependent protein catabolic process';GO:0051437:'positive regulation of ubiquitin-protein ligase activity involved in mitotic cell cycle'
PITG_00052	PITG_10887	2.82	0	0	0	2.82	0	0	0	0	0	0	0	0	0	0	0	0	0	0	0		0	0	0	0	0	0	0	0	0	0	0	GO:0006414:'translational elongation'
PITG_00052	PITG_10922	2.82	0	0	0	2.82	0	0	0	0	0	0	0	0	0	0	0	0	0	0	0		0	0	0	0	0	0	0	0	0	0	0	GO:0006633:'fatty acid biosynthetic process';GO:0009059:'macromolecule biosynthetic process';GO:0055114:'oxidation-reduction process'
PITG_00052	PITG_10926	2.82	0	0	0	2.82	0	0	0	0	0	0	0	0	0	0	0	0	0	0	0		0	0	0	0	0	0	0	0	0	0	0	GO:0006633:'fatty acid biosynthetic process';GO:0009059:'macromolecule biosynthetic process';GO:0055114:'oxidation-reduction process'
PITG_00052	PITG_11111	2.82	0	0	0	2.82	0	0	0	0	0	0	0	0	0	0	0	0	0	0	0		0	0	0	0	0	0	0	0	0	0	0	GO:0009851:'auxin biosynthetic process';GO:0006429:'leucyl-tRNA aminoacylation'
PITG_00052	PITG_11124	14.77	0	0	0	2.82	0	6.14	0	0	0	0	0	3.17	4.02	5.22	5.66	5.81	0	0	0		0	0	0	0	0	0	0	0	0	0	0	0
PITG_00052	PITG_11247	2.82	0	0	0	2.82	0	0	0	0	0	0	0	0	0	0	0	0	0	0	0		0	0	0	0	0	0	0	0	0	0	0	GO:0006950:'response to stress';GO:0009851:'auxin biosynthetic process'
PITG_00052	PITG_11766	5.99	0	0	0	2.82	0	0	0	0	0	0	0	3.17	0	0	0	0	0	0	0		0	0	0	0	0	0	0	0	0	0	0	GO:0006412:'translation'
PITG_00052	PITG_12162	14.04	0	0	0	2.82	5.08	6.14	0	0	0	0	0	0	0	0	0	0	0	0	0		0	0	0	0	0	0	0	0	0	0	0	GO:0048547:'digestive tract morphogenesis'
PITG_00052	PITG_12165	2.82	0	0	0	2.82	0	0	0	0	0	0	0	0	0	0	0	0	0	0	0		0	0	0	0	0	0	0	0	0	0	0	GO:0009851:'auxin biosynthetic process'
PITG_00052	PITG_12465	2.82	0	0	0	2.82	0	0	0	0	0	0	0	0	0	0	0	0	0	0	0		0	0	0	0	0	0	0	0	0	0	0	GO:0030307:'positive regulation of cell growth';GO:0006367:'transcription initiation from RNA polymerase II promoter';GO:0006974:'response to DNA damage stimulus';GO:0010552:'positive regulation of transcription from RNA polymerase II promoter';GO:0032435:'negative regulation of proteasomal ubiquitin-dependent protein catabolic process';GO:0006368:'transcription elongation from RNA polymerase II …
PITG_00052	PITG_12745	5.99	0	0	0	2.82	0	0	0	0	0	0	0	3.17	0	0	0	0	0	0	0		0	0	0	0	0	0	0	0	0	0	0	GO:0006412:'translation'
PITG_00052	PITG_12931	24.56	4.71	0	0	2.82	5.08	6.14	0	0	0	0	0	3.17	4.02	5.22	5.66	5.81	0	0	0		0	0	0	0	0	0	0	0	0	0	0	GO:0006364:'rRNA processing'
PITG_00052	PITG_12932	24.56	4.71	0	0	2.82	5.08	6.14	0	0	0	0	0	3.17	4.02	5.22	5.66	5.81	0	0	0		0	0	0	0	0	0	0	0	0	0	0	GO:0006364:'rRNA processing'
PITG_00052	PITG_13017	14.62	0	0	0	2.82	0	6.14	0	0	0	0	0	3.17	4.02	5.22	5.66	0	0	0	0		0	0	0	0	0	0	0	0	0	0	0	GO:0009851:'auxin biosynthetic process'
PITG_00052	PITG_13300	2.82	0	0	0	2.82	0	0	0	0	0	0	0	0	0	0	0	0	0	0	0		0	0	0	0	0	0	0	0	0	0	0	0
PITG_00052	PITG_13312	2.82	0	0	0	2.82	0	0	0	0	0	0	0	0	0	0	0	0	0	0	0		0	0	0	0	0	0	0	0	0	0	0	0
PITG_00052	PITG_13371	2.82	0	0	0	2.82	0	0	0	0	0	0	0	0	0	0	0	0	0	0	0		0	0	0	0	0	0	0	0	0	0	0	GO:0006414:'translational elongation'
PITG_00052	PITG_13500	14.18	0	0	0	2.82	0	6.14	0	0	0	0	0	3.17	4.02	5.22	0	0	0	0	0		0	0	0	0	0	0	0	0	0	0	0	GO:0009790:'embryo development';GO:0007420:'brain development';GO:0006412:'translation'
PITG_00052	PITG_14730	14.18	0	0	0	2.82	0	6.14	0	0	0	0	0	3.17	4.02	5.22	0	0	0	0	0		0	0	0	0	0	0	0	0	0	0	0	GO:0030490:'maturation of SSU-rRNA'
PITG_00052	PITG_14850	12.98	0	0	0	2.82	0	6.14	0	0	0	0	0	3.17	4.02	0	0	0	0	0	0		0	0	0	0	0	0	0	0	0	0	0	GO:0051726:'regulation of cell cycle';GO:0006412:'translation'
PITG_00052	PITG_14913	6.84	0	0	0	2.82	0	0	0	0	0	0	0	3.17	4.02	0	0	0	0	0	0		0	0	0	0	0	0	0	0	0	0	0	GO:0006412:'translation';GO:0009245:'lipid A biosynthetic process'
PITG_00052	PITG_15697	5.99	0	0	0	2.82	0	0	0	0	0	0	0	3.17	0	0	0	0	0	0	0		0	0	0	0	0	0	0	0	0	0	0	GO:0006412:'translation'
PITG_00052	PITG_15778	6.84	0	0	0	2.82	0	0	0	0	0	0	0	3.17	4.02	0	0	0	0	0	0		0	0	0	0	0	0	0	0	0	0	0	GO:0019287:'isopentenyl diphosphate biosynthetic process, mevalonate pathway';GO:0016310:'phosphorylation';GO:0042493:'response to drug';GO:0016126:'sterol biosynthetic process'
PITG_00052	PITG_16107	6.84	0	0	0	2.82	0	0	0	0	0	0	0	3.17	4.02	0	0	0	0	0	0		0	0	0	0	0	0	0	0	0	0	0	GO:0006397:'mRNA processing'
PITG_00052	PITG_16311	3.17	0	0	0	0	0	0	0	0	0	0	0	3.17	0	0	0	0	0	0	0		0	0	0	0	0	0	0	0	0	0	0	GO:0016567:'protein ubiquitination';GO:0045941:'positive regulation of transcription, DNA-dependent'
PITG_00052	PITG_16757	6.84	0	0	0	2.82	0	0	0	0	0	0	0	3.17	4.02	0	0	0	0	0	0		0	0	0	0	0	0	0	0	0	0	0	GO:0006412:'translation'
PITG_00052	PITG_17258	3.17	0	0	0	0	0	0	0	0	0	0	0	3.17	0	0	0	0	0	0	0		0	0	0	0	0	0	0	0	0	0	0	0
PITG_00052	PITG_17272	3.17	0	0	0	0	0	0	0	0	0	0	0	3.17	0	0	0	0	0	0	0		0	0	0	0	0	0	0	0	0	0	0	0
PITG_00052	PITG_17365	4.02	0	0	0	0	0	0	0	0	0	0	0	3.17	4.02	0	0	0	0	0	0		0	0	0	0	0	0	0	0	0	0	0	GO:0006917:'induction of apoptosis';GO:0006364:'rRNA processing';GO:0050768:'negative regulation of neurogenesis';GO:0048011:'nerve growth factor receptor signaling pathway'
PITG_00052	PITG_17699	6.84	0	0	0	2.82	0	0	0	0	0	0	0	3.17	4.02	0	0	0	0	0	0		0	0	0	0	0	0	0	0	0	0	0	0
PITG_00052	PITG_18014	12.98	0	0	0	2.82	0	6.14	0	0	0	0	0	3.17	4.02	0	0	0	0	0	0		0	0	0	0	0	0	0	0	0	0	0	0
PITG_00052	PITG_19037	2.82	0	0	0	2.82	0	0	0	0	0	0	0	0	0	0	0	0	0	0	0		0	0	0	0	0	0	0	0	0	0	0	GO:0006366:'transcription from RNA polymerase II promoter'
PITG_00052	PITG_19129	2.82	0	0	0	2.82	0	0	0	0	0	0	0	0	0	0	0	0	0	0	0		0	0	0	0	0	0	0	0	0	0	0	GO:0009851:'auxin biosynthetic process';GO:0006412:'translation'
PITG_00052	PITG_19163	3.17	0	0	0	0	0	0	0	0	0	0	0	3.17	0	0	0	0	0	0	0		0	0	0	0	0	0	0	0	0	0	0	GO:0009851:'auxin biosynthetic process';GO:0006364:'rRNA processing'
PITG_00052	PITG_19671	14.62	0	0	0	2.82	0	6.14	0	0	0	0	0	3.17	4.02	5.22	5.66	0	0	0	0		0	0	0	0	0	0	0	0	0	0	0	0
PITG_00052	PITG_19999	5.99	0	0	0	2.82	0	0	0	0	0	0	0	3.17	0	0	0	0	0	0	0		0	0	0	0	0	0	0	0	0	0	0	GO:0006412:'translation'
PITG_00052	PITG_20188	3.17	0	0	0	0	0	0	0	0	0	0	0	3.17	0	0	0	0	0	0	0		0	0	0	0	0	0	0	0	0	0	0	GO:0006412:'translation'
PITG_00052	PITG_20264	14.18	0	0	0	2.82	0	6.14	0	0	0	0	0	3.17	4.02	5.22	0	0	0	0	0		0	0	0	0	0	0	0	0	0	0	0	GO:0000911:'cytokinesis by cell plate formation';GO:0006412:'translation';GO:0010090:'trichome morphogenesis'
PITG_00052	PITG_20386	2.82	0	0	0	2.82	0	0	0	0	0	0	0	0	0	0	0	0	0	0	0		0	0	0	0	0	0	0	0	0	0	0	0
PITG_00052	PITG_20593	6.14	0	0	0	0	0	6.14	0	0	0	0	0	0	0	0	0	0	0	0	0		0	0	0	0	0	0	0	0	0	0	0	0
PITG_00052	PITG_20795	6.84	0	0	0	2.82	0	0	0	0	0	0	0	3.17	4.02	0	0	0	0	0	0		0	1	0	0	0	0	0	0	0	0	0	GO:0006414:'translational elongation'
PITG_00052	PITG_22135	2.82	0	0	0	2.82	0	0	0	0	0	0	0	0	0	0	0	0	0	0	0		0	0	0	0	0	0	0	0	0	0	0	GO:0006412:'translation';GO:0006396:'RNA processing'
PITG_00053	PITG_00295	3.67291	0	0	0	0	0	0	3.67	0	0	0	0	0	0	0	0	0	0.00290577	0	0		0	0	0	0	0	0	0	0	0	0	GO:0051568:'histone H3-K4 methylation';GO:0001501:'skeletal system development'	0
PITG_00053	PITG_00300	2.94289	0	0	0	0	0	0	0	0	0	0	0	0	0	0	0	0	0.370401	2.57249	0		0	0	0	0	0	0	0	0	0	0	GO:0051568:'histone H3-K4 methylation';GO:0001501:'skeletal system development'	GO:0009058:'biosynthetic process'
PITG_00053	PITG_00484	4.5	0	4.5	0	0	0	0	0	0	0	0	0	0	0	0	0	0	0	0	0		0	0	0	0	0	0	0	0	0	0	GO:0051568:'histone H3-K4 methylation';GO:0001501:'skeletal system development'	GO:0044260:'cellular macromolecule metabolic process';GO:0090304:'nucleic acid metabolic process';GO:0006730:'one-carbon metabolic process';GO:0040029:'regulation of gene expression, epigenetic';GO:0043412:'macromolecule modification'
PITG_00053	PITG_00527	4.50964	0	4.5	0	0	0	0	0	0	0	0	0	0	0	0	0	0	0.00963943	0	0		0	1	0	0	0	0	0	0	0	0	GO:0051568:'histone H3-K4 methylation';GO:0001501:'skeletal system development'	GO:0009851:'auxin biosynthetic process';GO:0006950:'response to stress';GO:0055114:'oxidation-reduction process'
PITG_00053	PITG_00683	4.6536	0	4.5	0	0	0	0	0	0	0	0	0	0	0	0	0	0	0.0261903	0.127405	0		0	0	0	0	0	0	0	0	0	0	GO:0051568:'histone H3-K4 methylation';GO:0001501:'skeletal system development'	GO:0006352:'transcription initiation, DNA-dependent'
PITG_00053	PITG_01456	4.53942	0	4.5	0	0	0	0	0	0	0	0	0	0	0	0	0	0	0.00261797	0.0368065	0		0	0	0	0	0	0	0	0	0	0	GO:0051568:'histone H3-K4 methylation';GO:0001501:'skeletal system development'	GO:0006333:'chromatin assembly or disassembly';GO:0045449:'regulation of transcription, DNA-dependent'
PITG_00053	PITG_01606	4.5	0	4.5	0	0	0	0	0	0	0	0	0	0	0	0	0	0	0	0	0		0	0	0	0	0	0	0	0	0	0	GO:0051568:'histone H3-K4 methylation';GO:0001501:'skeletal system development'	0
PITG_00053	PITG_01897	4.50206	0	4.5	0	0	0	0	0	0	0	0	0	0	0	0	0	0	0.00205642	0	0		0	0	0	0	0	0	0	0	0	0	GO:0051568:'histone H3-K4 methylation';GO:0001501:'skeletal system development'	GO:0007492:'endoderm development';GO:0070932:'histone H3 deacetylation';GO:0021766:'hippocampus development';GO:0010552:'positive regulation of transcription from RNA polymerase II promoter';GO:0045786:'negative regulation of cell cycle';GO:0010832:'negative regulation of myotube differentiation';GO:0043922:'negative regulation by host of viral transcription';GO:0008285:'negative regulation of ce…
PITG_00053	PITG_01924	4.71146	4.71	0	0	0	0	0	0	0	0	0	0	0	0	0	0	0	0.00146011	0	0		0	0	0	0	0	0	0	0	0	0	GO:0051568:'histone H3-K4 methylation';GO:0001501:'skeletal system development'	GO:0009987:'cellular process'
PITG_00053	PITG_02043	4.57092	0	4.5	0	0	0	0	0	0	0	0	0	0	0	0	0	0	0.0709172	0	0		0	0	0	0	0	0	0	0	0	0	GO:0051568:'histone H3-K4 methylation';GO:0001501:'skeletal system development'	GO:0008285:'negative regulation of cell proliferation';GO:0030154:'cell differentiation';GO:0001835:'blastocyst hatching';GO:0006338:'chromatin remodeling'
PITG_00053	PITG_02286	4.62103	0	4.5	0	0	0	0	0	0	0	0	0	0	0	0	0	0	0.121032	0	0		0	0	0	0	0	0	0	0	0	0	GO:0051568:'histone H3-K4 methylation';GO:0001501:'skeletal system development'	GO:0043044:'ATP-dependent chromatin remodeling'
PITG_00053	PITG_02520	3.78437	0	0	0	0	0	0	3.67	0	0	0	0	0	0	0	0	0	0.041979	0.0723894	0		0	0	0	0	0	0	0	0	0	0	GO:0051568:'histone H3-K4 methylation';GO:0001501:'skeletal system development'	0
PITG_00053	PITG_02547	4.59126	0	4.5	0	0	0	0	0	0	0	0	0	0	0	0	0	0	0.0144486	0.0768123	0		0	0	0	0	0	0	0	0	0	0	GO:0051568:'histone H3-K4 methylation';GO:0001501:'skeletal system development'	GO:0006355:'regulation of transcription, DNA-dependent';GO:0007049:'cell cycle'
PITG_00053	PITG_03081	3.17	0	0	0	0	0	0	0	0	0	0	0	3.17	0	0	0	0	0	0	0		0	0	0	0	0	0	0	0	0	0	GO:0051568:'histone H3-K4 methylation';GO:0001501:'skeletal system development'	GO:0051436:'negative regulation of ubiquitin-protein ligase activity involved in mitotic cell cycle';GO:0031145:'anaphase-promoting complex-dependent proteasomal ubiquitin-dependent protein catabolic process';GO:0051437:'positive regulation of ubiquitin-protein ligase activity involved in mitotic cell cycle';GO:0042176:'regulation of protein catabolic process'
PITG_00053	PITG_03300	4.50139	0	4.5	0	0	0	0	0	0	0	0	0	0	0	0	0	0	0.0013949	0	0		0	0	0	0	0	0	0	0	0	0	GO:0051568:'histone H3-K4 methylation';GO:0001501:'skeletal system development'	GO:0000244:'assembly of spliceosomal tri-snRNP'
PITG_00053	PITG_03333	3.17	0	0	0	0	0	0	0	0	0	0	0	3.17	0	0	0	0	0	0	0		0	0	0	0	0	0	0	0	0	0	GO:0051568:'histone H3-K4 methylation';GO:0001501:'skeletal system development'	0
PITG_00053	PITG_03359	19.074	0	4.5	0	2.82	0	6.14	0	0	0	0	0	3.17	4.02	5.22	0	0	0.124758	0.269272	0		0	0	0	0	0	0	0	0	0	0	GO:0051568:'histone H3-K4 methylation';GO:0001501:'skeletal system development'	0
PITG_00053	PITG_03424	6.02101	0	0	0	2.82	0	0	0	0	0	0	0	3.17	0	0	0	0	0.0120786	0.0189319	0		0	0	0	0	0	0	0	0	0	0	GO:0051568:'histone H3-K4 methylation';GO:0001501:'skeletal system development'	GO:0046686:'response to cadmium ion'
PITG_00053	PITG_03445	4.5	0	4.5	0	0	0	0	0	0	0	0	0	0	0	0	0	0	0	0	0		0	0	0	0	0	0	0	0	0	0	GO:0051568:'histone H3-K4 methylation';GO:0001501:'skeletal system development'	GO:0043967:'histone H4 acetylation';GO:0006357:'regulation of transcription from RNA polymerase II promoter';GO:0006310:'DNA recombination';GO:0009851:'auxin biosynthetic process';GO:0007283:'spermatogenesis';GO:0051301:'cell division';GO:0040008:'regulation of growth';GO:0007067:'mitosis';GO:0043968:'histone H2A acetylation'
PITG_00053	PITG_03492	4.74833	4.71	0	0	0	0	0	0	0	0	0	0	0	0	0	0	0	0.0176409	0.0206867	0		0	0	0	0	0	0	0	0	0	0	GO:0051568:'histone H3-K4 methylation';GO:0001501:'skeletal system development'	GO:0008283:'cell proliferation';GO:0006886:'intracellular protein transport'
PITG_00053	PITG_03551	10.48	0	0	0	0	0	0	3.67	5.25	5.53	6.46	5.74	3.17	4.02	0	0	0	0	0	0		0	0	0	0	0	0	0	0	0	0	GO:0051568:'histone H3-K4 methylation';GO:0001501:'skeletal system development'	GO:0006334:'nucleosome assembly'
PITG_00053	PITG_03978	5.35659	0	4.5	0	0	0	0	0	0	0	0	0	0	0	0	0	0	0.0155695	0	0.841021		0	0	0	0	0	0	0	0	0	0	GO:0051568:'histone H3-K4 methylation';GO:0001501:'skeletal system development'	GO:0006352:'transcription initiation, DNA-dependent';GO:0051090:'regulation of sequence-specific DNA binding transcription factor activity';GO:0009860:'pollen tube growth'
PITG_00053	PITG_04499	4.50204	0	4.5	0	0	0	0	0	0	0	0	0	0	0	0	0	0	0.00204339	0	0		0	0	0	0	0	0	0	0	0	0	GO:0051568:'histone H3-K4 methylation';GO:0001501:'skeletal system development'	GO:0007492:'endoderm development';GO:0070932:'histone H3 deacetylation';GO:0021766:'hippocampus development';GO:0010552:'positive regulation of transcription from RNA polymerase II promoter';GO:0045786:'negative regulation of cell cycle';GO:0010832:'negative regulation of myotube differentiation';GO:0043922:'negative regulation by host of viral transcription';GO:0008285:'negative regulation of ce…
PITG_00053	PITG_04722	3.67	0	0	0	0	0	0	3.67	0	0	0	0	0	0	0	0	0	0	0	0		0	0	0	0	0	0	0	0	0	0	GO:0051568:'histone H3-K4 methylation';GO:0001501:'skeletal system development'	GO:0006468:'protein phosphorylation'
PITG_00053	PITG_04860	4.61932	0	4.5	0	0	0	0	0	0	0	0	0	0	0	0	0	0	0.0678653	0.0514536	0		0	0	0	0	0	0	0	0	0	0	GO:0051568:'histone H3-K4 methylation';GO:0001501:'skeletal system development'	GO:0030307:'positive regulation of cell growth';GO:0006367:'transcription initiation from RNA polymerase II promoter';GO:0006974:'response to DNA damage stimulus';GO:0010552:'positive regulation of transcription from RNA polymerase II promoter';GO:0032435:'negative regulation of proteasomal ubiquitin-dependent protein catabolic process';GO:0006368:'transcription elongation from RNA polymerase II …
PITG_00053	PITG_05238	4.5	0	4.5	0	0	0	0	0	0	0	0	0	0	0	0	0	0	0	0	0		0	0	0	0	0	0	0	0	0	0	GO:0051568:'histone H3-K4 methylation';GO:0001501:'skeletal system development'	0
PITG_00053	PITG_05617	2.82	0	0	0	2.82	0	0	0	0	0	0	0	0	0	0	0	0	0	0	0		0	0	0	0	0	0	0	0	0	0	GO:0051568:'histone H3-K4 methylation';GO:0001501:'skeletal system development'	GO:0044237:'cellular metabolic process'
PITG_00053	PITG_06199	3.67	0	0	0	0	0	0	3.67	0	0	0	0	0	0	0	0	0	0	0	0		0	0	0	0	0	0	0	0	0	0	GO:0051568:'histone H3-K4 methylation';GO:0001501:'skeletal system development'	GO:0006511:'ubiquitin-dependent protein catabolic process';GO:0006281:'DNA repair';GO:0010100:'negative regulation of photomorphogenesis';GO:0007049:'cell cycle';GO:0000209:'protein polyubiquitination';GO:0009908:'flower development';GO:0009755:'hormone-mediated signaling pathway';GO:0048366:'leaf development';GO:0048825:'cotyledon development';GO:0048575:'short-day photoperiodism, flowering';GO:…
PITG_00053	PITG_06204	4.9282	0	4.5	0	0	0	0	0	0	0	0	0	0	0	0	0	0	0.195152	0.233049	0		0	0	0	0	0	0	0	0	0	0	GO:0051568:'histone H3-K4 methylation';GO:0001501:'skeletal system development'	GO:0006367:'transcription initiation from RNA polymerase II promoter'
PITG_00053	PITG_06415	7.7469	0	4.5	0	0	0	0	0	0	0	0	0	3.17	0	0	0	0	0.0317266	0.04517	0		0	0	0	0	0	0	0	0	0	0	GO:0051568:'histone H3-K4 methylation';GO:0001501:'skeletal system development'	GO:0006457:'protein folding';GO:0006950:'response to stress'
PITG_00053	PITG_06753	5.34942	0	4.5	0	0	0	0	0	0	0	0	0	0	0	0	0	0	0.0319464	0	0.817474		0	0	0	0	0	0	0	0	0	0	GO:0051568:'histone H3-K4 methylation';GO:0001501:'skeletal system development'	GO:0048523:'negative regulation of cellular process';GO:0006355:'regulation of transcription, DNA-dependent'
PITG_00053	PITG_06950	10.48	0	0	0	0	0	0	3.67	5.25	5.53	6.46	5.74	3.17	4.02	0	0	0	0	0	0		0	0	0	0	0	0	0	0	0	0	GO:0051568:'histone H3-K4 methylation';GO:0001501:'skeletal system development'	GO:0006334:'nucleosome assembly'
PITG_00053	PITG_06953	10.48	0	0	0	0	0	0	3.67	5.25	5.53	6.46	5.74	3.17	4.02	0	0	0	0	0	0		0	0	0	0	0	0	0	0	0	0	GO:0051568:'histone H3-K4 methylation';GO:0001501:'skeletal system development'	GO:0006334:'nucleosome assembly'
PITG_00053	PITG_06955	10.48	0	0	0	0	0	0	3.67	5.25	5.53	6.46	5.74	3.17	4.02	0	0	0	0	0	0		0	0	0	0	0	0	0	0	0	0	GO:0051568:'histone H3-K4 methylation';GO:0001501:'skeletal system development'	GO:0006334:'nucleosome assembly'
PITG_00053	PITG_07282	3.67722	0	0	0	0	0	0	3.67	0	0	0	0	0	0	0	0	0	0.00722367	0	0		0	0	0	0	0	0	0	0	0	0	GO:0051568:'histone H3-K4 methylation';GO:0001501:'skeletal system development'	0
PITG_00053	PITG_07312	4.50641	0	4.5	0	0	0	0	0	0	0	0	0	0	0	0	0	0	0.00640563	0	0		0	0	0	0	0	0	0	0	0	0	GO:0051568:'histone H3-K4 methylation';GO:0001501:'skeletal system development'	GO:0006367:'transcription initiation from RNA polymerase II promoter';GO:0006355:'regulation of transcription, DNA-dependent'
PITG_00053	PITG_08221	3.76823	0	0	0	0	0	0	3.67	0	0	0	0	0	0	0	0	0	0.0982325	0	0		0	0	0	0	0	0	0	0	0	0	GO:0051568:'histone H3-K4 methylation';GO:0001501:'skeletal system development'	0
PITG_00053	PITG_08823	2.82	0	0	0	2.82	0	0	0	0	0	0	0	0	0	0	0	0	0	0	0		0	0	0	0	0	0	0	0	0	0	GO:0051568:'histone H3-K4 methylation';GO:0001501:'skeletal system development'	GO:0008033:'tRNA processing'
PITG_00053	PITG_08996	3.67	0	0	0	0	0	0	3.67	0	0	0	0	0	0	0	0	0	0	0	0		0	0	0	0	0	0	0	0	0	0	GO:0051568:'histone H3-K4 methylation';GO:0001501:'skeletal system development'	0
PITG_00053	PITG_09447	3.68714	0	0	0	0	0	0	3.67	0	0	0	0	0	0	0	0	0	0.00371194	0.0134243	0		0	0	0	0	0	0	0	0	0	0	GO:0051568:'histone H3-K4 methylation';GO:0001501:'skeletal system development'	0
PITG_00053	PITG_09703	4.79512	4.71	0	0	0	0	0	0	0	0	0	0	0	0	0	0	0	0.003688	0.0814358	0		0	0	0	0	0	0	0	0	0	0	GO:0051568:'histone H3-K4 methylation';GO:0001501:'skeletal system development'	0
PITG_00053	PITG_10015	3.67	0	0	0	0	0	0	3.67	0	0	0	0	0	0	0	0	0	0	0	0		0	0	0	0	0	0	0	0	0	0	GO:0051568:'histone H3-K4 methylation';GO:0001501:'skeletal system development'	0
PITG_00053	PITG_10263	3.17	0	0	0	0	0	0	0	0	0	0	0	3.17	0	0	0	0	0	0	0		0	0	0	0	0	0	0	0	0	0	GO:0051568:'histone H3-K4 methylation';GO:0001501:'skeletal system development'	GO:0006508:'proteolysis';GO:0006412:'translation'
PITG_00053	PITG_10905	3.67	0	0	0	0	0	0	3.67	0	0	0	0	0	0	0	0	0	0	0	0		0	0	0	0	0	0	0	0	0	0	GO:0051568:'histone H3-K4 methylation';GO:0001501:'skeletal system development'	0
PITG_00053	PITG_11170	4.5	0	4.5	0	0	0	0	0	0	0	0	0	0	0	0	0	0	0	0	0		0	0	0	0	0	0	0	0	0	0	GO:0051568:'histone H3-K4 methylation';GO:0001501:'skeletal system development'	GO:0007049:'cell cycle';GO:0045449:'regulation of transcription, DNA-dependent';GO:0006260:'DNA replication';GO:0008285:'negative regulation of cell proliferation';GO:0006338:'chromatin remodeling'
PITG_00053	PITG_11244	4.6262	0	4.5	0	0	0	0	0	0	0	0	0	0	0	0	0	0	0.0283674	0.0978344	0		0	0	0	0	0	0	0	0	0	0	GO:0051568:'histone H3-K4 methylation';GO:0001501:'skeletal system development'	GO:0009851:'auxin biosynthetic process';GO:0010171:'body morphogenesis';GO:0002119:'nematode larval development';GO:0000003:'reproduction';GO:0008340:'determination of adult lifespan';GO:0040011:'locomotion';GO:0009792:'embryo development ending in birth or egg hatching';GO:0040007:'growth';GO:0006898:'receptor-mediated endocytosis';GO:0009408:'response to heat'
PITG_00053	PITG_11795	3.17209	0	0	0	0	0	0	0	0	0	0	0	3.17	0	0	0	0	0.00208849	0	0		0	0	0	0	0	0	0	0	0	0	GO:0051568:'histone H3-K4 methylation';GO:0001501:'skeletal system development'	0
PITG_00053	PITG_11919	2.82	0	0	0	2.82	0	0	0	0	0	0	0	0	0	0	0	0	0	0	0		0	0	0	0	0	0	0	0	0	0	GO:0051568:'histone H3-K4 methylation';GO:0001501:'skeletal system development'	GO:0006511:'ubiquitin-dependent protein catabolic process'
PITG_00053	PITG_12052	3.67	0	0	0	0	0	0	3.67	0	0	0	0	0	0	0	0	0	0	0	0		0	0	0	0	0	0	0	0	0	0	GO:0051568:'histone H3-K4 methylation';GO:0001501:'skeletal system development'	0
PITG_00053	PITG_13016	3.17	0	0	0	0	0	0	0	0	0	0	0	3.17	0	0	0	0	0	0	0		0	0	0	0	0	0	0	0	0	0	GO:0051568:'histone H3-K4 methylation';GO:0001501:'skeletal system development'	GO:0008283:'cell proliferation';GO:0006364:'rRNA processing'
PITG_00053	PITG_13276	4.50136	0	4.5	0	0	0	0	0	0	0	0	0	0	0	0	0	0	0.00135774	0	0		0	0	0	0	0	0	0	0	0	0	GO:0051568:'histone H3-K4 methylation';GO:0001501:'skeletal system development'	0
PITG_00053	PITG_13404	4.50188	0	4.5	0	0	0	0	0	0	0	0	0	0	0	0	0	0	0.0018782	0	0		0	0	0	0	0	0	0	0	0	0	GO:0051568:'histone H3-K4 methylation';GO:0001501:'skeletal system development'	GO:0009793:'embryo development ending in seed dormancy';GO:0006350:'transcription, DNA-dependent'
PITG_00053	PITG_13846	3.67	0	0	0	0	0	0	3.67	0	0	0	0	0	0	0	0	0	0	0	0		0	0	0	0	0	0	0	0	0	0	GO:0051568:'histone H3-K4 methylation';GO:0001501:'skeletal system development'	GO:0006357:'regulation of transcription from RNA polymerase II promoter';GO:0008284:'positive regulation of cell proliferation';GO:0016226:'iron-sulfur cluster assembly'
PITG_00053	PITG_13873	4.5	0	4.5	0	0	0	0	0	0	0	0	0	0	0	0	0	0	0	0	0		0	1	0	0	0	0	0	1	0	0	GO:0051568:'histone H3-K4 methylation';GO:0001501:'skeletal system development'	GO:0005975:'carbohydrate metabolic process'
PITG_00053	PITG_13905	4.5	0	4.5	0	0	0	0	0	0	0	0	0	0	0	0	0	0	0	0	0		0	0	0	0	0	0	0	0	0	0	GO:0051568:'histone H3-K4 methylation';GO:0001501:'skeletal system development'	GO:0000398:'nuclear mRNA splicing, via spliceosome'
PITG_00053	PITG_13977	4.5	0	4.5	0	0	0	0	0	0	0	0	0	0	0	0	0	0	0	0	0		0	0	0	0	0	0	0	0	0	0	GO:0051568:'histone H3-K4 methylation';GO:0001501:'skeletal system development'	0
PITG_00053	PITG_14594	4.98184	4.71	0	0	0	0	0	0	0	0	0	0	0	0	0	0	0	0.107426	0.164417	0		0	0	0	0	0	0	0	0	0	0	GO:0051568:'histone H3-K4 methylation';GO:0001501:'skeletal system development'	GO:0051246:'regulation of protein metabolic process';GO:0043687:'post-translational protein modification'
PITG_00053	PITG_15097	4.5	0	4.5	0	0	0	0	0	0	0	0	0	0	0	0	0	0	0	0	0		0	0	0	0	0	0	0	0	0	0	GO:0051568:'histone H3-K4 methylation';GO:0001501:'skeletal system development'	0
PITG_00053	PITG_16047	3.17	0	0	0	0	0	0	0	0	0	0	0	3.17	0	0	0	0	0	0	0		0	0	0	0	0	0	0	0	0	0	GO:0051568:'histone H3-K4 methylation';GO:0001501:'skeletal system development'	GO:0055114:'oxidation-reduction process';GO:0006096:'glycolysis'
PITG_00053	PITG_16458	2.27069	0	0	0	0	0	0	0	0	0	0	0	0	0	0	0	0	0.761304	1.50939	0		0	0	0	0	0	0	0	0	0	0	GO:0051568:'histone H3-K4 methylation';GO:0001501:'skeletal system development'	GO:0006457:'protein folding'
PITG_00053	PITG_17273	4.52038	0	4.5	0	0	0	0	0	0	0	0	0	0	0	0	0	0	0.00239841	0.0179857	0		0	0	0	0	0	0	0	0	0	0	GO:0051568:'histone H3-K4 methylation';GO:0001501:'skeletal system development'	GO:0043044:'ATP-dependent chromatin remodeling'
PITG_00053	PITG_17726	5.01669	0	4.5	0	0	0	0	0	0	0	0	0	0	0	0	0	0	0.51669	0	0		0	0	0	0	0	0	0	0	0	0	GO:0051568:'histone H3-K4 methylation';GO:0001501:'skeletal system development'	GO:0009737:'response to abscisic acid stimulus';GO:0009651:'response to salt stress'
PITG_00053	PITG_17928	4.54026	0	4.5	0	0	0	0	0	0	0	0	0	0	0	0	0	0	0.00519522	0.0350607	0		0	0	0	0	0	0	0	0	0	0	GO:0051568:'histone H3-K4 methylation';GO:0001501:'skeletal system development'	GO:0006493:'protein O-linked glycosylation'
PITG_00053	PITG_18718	4.5	0	4.5	0	0	0	0	0	0	0	0	0	0	0	0	0	0	0	0	0		0	0	0	0	0	0	0	0	0	0	GO:0051568:'histone H3-K4 methylation';GO:0001501:'skeletal system development'	GO:0045132:'meiotic chromosome segregation';GO:0007015:'actin filament organization';GO:0008360:'regulation of cell shape';GO:0006913:'nucleocytoplasmic transport';GO:0007155:'cell adhesion';GO:0007165:'signal transduction';GO:0006886:'intracellular protein transport'
PITG_00053	PITG_19037	4.5	0	4.5	0	0	0	0	0	0	0	0	0	0	0	0	0	0	0	0	0		0	0	0	0	0	0	0	0	0	0	GO:0051568:'histone H3-K4 methylation';GO:0001501:'skeletal system development'	GO:0006366:'transcription from RNA polymerase II promoter'
PITG_00053	PITG_19532	4.79888	0	4.5	0	0	0	0	0	0	0	0	0	0	0	0	0	0	0.177701	0.121182	0		0	0	0	0	0	0	0	0	0	0	GO:0051568:'histone H3-K4 methylation';GO:0001501:'skeletal system development'	GO:0031124:'mRNA 3'-end processing';GO:0035194:'posttranscriptional gene silencing by RNA'
PITG_00053	PITG_21067	3.67	0	0	0	0	0	0	3.67	0	0	0	0	0	0	0	0	0	0	0	0		0	0	0	0	0	0	0	0	0	0	GO:0051568:'histone H3-K4 methylation';GO:0001501:'skeletal system development'	GO:0000278:'mitotic cell cycle';GO:0000226:'microtubule cytoskeleton organization';GO:0048699:'generation of neurons';GO:0010970:'microtubule-based transport';GO:0000902:'cell morphogenesis';GO:0051301:'cell division';GO:0048468:'cell development';GO:0007610:'behavior';GO:0021987:'cerebral cortex development';GO:0006629:'lipid metabolic process';GO:0022402:'cell cycle process';GO:0019226:'transmi…
PITG_00053	PITG_21166	3.17	0	0	0	0	0	0	0	0	0	0	0	3.17	0	0	0	0	0	0	0		0	0	0	0	0	0	0	0	0	0	GO:0051568:'histone H3-K4 methylation';GO:0001501:'skeletal system development'	GO:0009058:'biosynthetic process'
PITG_00053	PITG_21309	4.5	0	4.5	0	0	0	0	0	0	0	0	0	0	0	0	0	0	0	0	0		0	0	0	0	0	0	0	0	0	0	GO:0051568:'histone H3-K4 methylation';GO:0001501:'skeletal system development'	GO:0007492:'endoderm development';GO:0070932:'histone H3 deacetylation';GO:0021766:'hippocampus development';GO:0010552:'positive regulation of transcription from RNA polymerase II promoter';GO:0045786:'negative regulation of cell cycle';GO:0010832:'negative regulation of myotube differentiation';GO:0043922:'negative regulation by host of viral transcription';GO:0008285:'negative regulation of ce…
PITG_00054	PITG_00505	4.71186	4.71	0	0	0	0	0	0	0	0	0	0	0	0	0	0	0	0.00185999	0	0		0	0	0	0	0	0	0	0	0	0	GO:0006457:'protein folding'	GO:0008054:'cyclin catabolic process';GO:0000070:'mitotic sister chromatid segregation';GO:0051246:'regulation of protein metabolic process';GO:0016567:'protein ubiquitination'
PITG_00054	PITG_01181	5.01465	4.71	0	0	0	0	0	0	0	0	0	0	0	0	0	0	0	0.304655	0	0		0	0	0	0	0	0	0	0	0	0	GO:0006457:'protein folding'	GO:0045454:'cell redox homeostasis'
PITG_00054	PITG_01382	4.71	4.71	0	0	0	0	0	0	0	0	0	0	0	0	0	0	0	0	0	0		0	0	0	0	0	0	0	0	0	0	GO:0006457:'protein folding'	0
PITG_00054	PITG_01453	4.82164	4.71	0	0	0	0	0	0	0	0	0	0	0	0	0	0	0	0.111636	0	0		0	0	0	0	0	0	0	0	0	0	GO:0006457:'protein folding'	GO:0006511:'ubiquitin-dependent protein catabolic process'
PITG_00054	PITG_01718	3.81775	0	0	0	0	0	0	3.67	0	0	0	0	0	0	0	0	0	0.147751	0	0		0	0	0	0	0	0	0	0	0	0	GO:0006457:'protein folding'	GO:0006281:'DNA repair'
PITG_00054	PITG_02867	4.83506	4.71	0	0	0	0	0	0	0	0	0	0	0	0	0	0	0	0.125064	0	0		0	0	0	0	0	0	0	0	0	0	GO:0006457:'protein folding'	GO:0016567:'protein ubiquitination';GO:0006511:'ubiquitin-dependent protein catabolic process'
PITG_00054	PITG_03612	3.67	0	0	0	0	0	0	3.67	0	0	0	0	0	0	0	0	0	0	0	0		0	0	0	0	0	0	0	0	0	0	GO:0006457:'protein folding'	GO:0008016:'regulation of heart contraction';GO:0030900:'forebrain development';GO:0010243:'response to organic nitrogen';GO:0031175:'neuron projection development';GO:0051926:'negative regulation of calcium ion transport';GO:0007626:'locomotory behavior';GO:0007568:'aging';GO:0043547:'positive regulation of GTPase activity';GO:0034097:'response to cytokine stimulus';GO:0007165:'signal transducti…
PITG_00054	PITG_03936	3.67	0	0	0	0	0	0	3.67	0	0	0	0	0	0	0	0	0	0	0	0		0	0	0	0	0	0	0	0	0	0	GO:0006457:'protein folding'	GO:0007165:'signal transduction';GO:0007264:'small GTPase mediated signal transduction'
PITG_00054	PITG_05479	4.71183	4.71	0	0	0	0	0	0	0	0	0	0	0	0	0	0	0	0.00183083	0	0		0	0	0	0	0	0	0	0	0	0	GO:0006457:'protein folding'	GO:0016925:'protein sumoylation';GO:0009793:'embryo development ending in seed dormancy'
PITG_00054	PITG_06118	5.01955	4.71	0	0	0	0	0	0	0	0	0	0	0	0	0	0	0	0.309549	0	0		0	0	0	0	0	0	0	0	0	0	GO:0006457:'protein folding'	GO:0015986:'ATP synthesis coupled proton transport'
PITG_00054	PITG_06749	4.71	4.71	0	0	0	0	0	0	0	0	0	0	0	0	0	0	0	0	0	0		0	0	0	0	0	0	0	0	0	0	GO:0006457:'protein folding'	GO:0006545:'glycine biosynthetic process';GO:0006231:'dTMP biosynthetic process'
PITG_00054	PITG_06790	4.71	4.71	0	0	0	0	0	0	0	0	0	0	0	0	0	0	0	0	0	0		0	0	0	0	0	0	0	0	0	0	GO:0006457:'protein folding'	0
PITG_00054	PITG_07163	4.71603	4.71	0	0	0	0	0	0	0	0	0	0	0	0	0	0	0	0.00603431	0	0		0	0	0	0	0	0	0	0	0	0	GO:0006457:'protein folding'	GO:0071569:'protein ufmylation'
PITG_00054	PITG_11323	4.71184	4.71	0	0	0	0	0	0	0	0	0	0	0	0	0	0	0	0.00183908	0	0		0	0	0	0	0	0	0	0	0	0	GO:0006457:'protein folding'	GO:0009987:'cellular process'
PITG_00054	PITG_11806	4.7462	4.71	0	0	0	0	0	0	0	0	0	0	0	0	0	0	0	0.0362009	0	0		0	0	0	0	0	0	0	0	0	0	GO:0006457:'protein folding'	GO:0007034:'vacuolar transport'
PITG_00054	PITG_12192	4.71	4.71	0	0	0	0	0	0	0	0	0	0	0	0	0	0	0	0	0	0		0	0	0	0	0	0	0	0	0	0	GO:0006457:'protein folding'	0
PITG_00054	PITG_12289	4.84146	4.71	0	0	0	0	0	0	0	0	0	0	0	0	0	0	0	0.131462	0	0		0	0	0	0	0	0	0	0	0	0	GO:0006457:'protein folding'	GO:0015986:'ATP synthesis coupled proton transport'
PITG_00054	PITG_14594	4.71	4.71	0	0	0	0	0	0	0	0	0	0	0	0	0	0	0	0	0	0		0	0	0	0	0	0	0	0	0	0	GO:0006457:'protein folding'	GO:0051246:'regulation of protein metabolic process';GO:0043687:'post-translational protein modification'
PITG_00054	PITG_16210	4.71	4.71	0	0	0	0	0	0	0	0	0	0	0	0	0	0	0	0	0	0		0	0	0	0	0	0	0	0	0	0	GO:0006457:'protein folding'	GO:0006464:'protein modification process'
PITG_00054	PITG_16735	4.71	4.71	0	0	0	0	0	0	0	0	0	0	0	0	0	0	0	0	0	0		0	0	0	0	0	0	0	0	0	0	GO:0006457:'protein folding'	GO:0007023:'post-chaperonin tubulin folding pathway';GO:0007021:'tubulin complex assembly'
PITG_00054	PITG_17455	4.71	4.71	0	0	0	0	0	0	0	0	0	0	0	0	0	0	0	0	0	0		0	0	0	0	0	0	0	0	0	0	GO:0006457:'protein folding'	GO:0009851:'auxin biosynthetic process'
PITG_00054	PITG_20560	4.73456	4.71	0	0	0	0	0	0	0	0	0	0	0	0	0	0	0	0.0245559	0	0		0	0	0	0	0	0	0	0	0	1	GO:0006457:'protein folding'	GO:0006511:'ubiquitin-dependent protein catabolic process'
PITG_00054	PITG_22958	4.78278	4.71	0	0	0	0	0	0	0	0	0	0	0	0	0	0	0	0.0727784	0	0		0	0	0	0	0	0	0	0	0	0	GO:0006457:'protein folding'	GO:0008283:'cell proliferation';GO:0007165:'signal transduction'
PITG_00056	PITG_00280	3.9221	0	0	0	0	0	0	0	0	0	0	0	0	0	0	0	0	2.27617	1.64593	0		0	0	0	0	0	0	0	0	0	0	0	0
PITG_00056	PITG_00546	4.99629	0	0	0	0	0	0	0	0	0	0	0	0	0	0	0	0	2.18101	2.81528	0		0	0	0	0	0	0	0	0	0	0	0	0
PITG_00056	PITG_00659	2.13444	0	0	0	0	0	0	0	0	0	0	0	0	0	0	0	0	2.13444	0	0		0	0	0	0	0	0	0	0	0	0	0	GO:0009987:'cellular process'
PITG_00056	PITG_01366	3.27385	0	0	0	0	0	0	0	0	0	0	0	0	0	0	0	0	2.11152	1.16232	0		0	0	0	0	0	0	0	0	0	0	0	0
PITG_00056	PITG_02789	2.49022	0	0	0	0	0	0	0	0	0	0	0	0	0	0	0	0	1.06074	1.42949	0		0	0	0	0	0	0	0	0	0	0	0	GO:0006281:'DNA repair'
PITG_00056	PITG_03802	2.14247	0	0	0	0	0	0	0	0	0	0	0	0	0	0	0	0	1.60487	0.537601	0		0	0	0	0	0	0	0	0	0	0	0	GO:0042256:'mature ribosome assembly';GO:0007229:'integrin-mediated signaling pathway'
PITG_00056	PITG_05156	2.17894	0	0	0	0	0	0	0	0	0	0	0	0	0	0	0	0	1.12899	1.04995	0		0	1	0	0	0	0	0	0	0	0	0	0
PITG_00056	PITG_06369	3.79474	0	0	0	0	0	0	0	0	0	0	0	0	0	0	0	0	1.87832	1.91642	0		0	0	0	0	0	0	0	0	0	0	0	GO:0032760:'positive regulation of tumor necrosis factor production';GO:0070374:'positive regulation of ERK1 and ERK2 cascade';GO:0006919:'activation of cysteine-type endopeptidase activity involved in apoptotic process';GO:0016045:'detection of bacterium';GO:0032874:'positive regulation of stress-activated MAPK cascade';GO:0043123:'positive regulation of I-kappaB kinase/NF-kappaB cascade';GO:000…
PITG_00056	PITG_06903	2.37393	0	0	0	0	0	0	0	0	0	0	0	0	0	0	0	0	1.16763	1.2063	0		0	0	0	0	0	0	0	0	0	0	0	GO:0044237:'cellular metabolic process';GO:0050896:'response to stimulus';GO:0044238:'primary metabolic process';GO:0048523:'negative regulation of cellular process';GO:0035466:'regulation of signal transduction'
PITG_00056	PITG_07399	2.72278	0	0	0	0	0	0	0	0	0	0	0	0	0	0	0	0	1.37981	1.34297	0		0	0	0	0	0	0	0	0	0	0	0	GO:0009851:'auxin biosynthetic process';GO:0006268:'DNA unwinding involved in replication';GO:0006270:'DNA-dependent DNA replication initiation'
PITG_00056	PITG_07445	2.58847	0	0	0	0	0	0	0	0	0	0	0	0	0	0	0	0	1.7933	0.795172	0		0	0	0	0	0	0	0	0	0	0	0	0
PITG_00056	PITG_07794	2.1709	0	0	0	0	0	0	0	0	0	0	0	0	0	0	0	0	0.623293	1.54761	0		0	0	0	0	0	0	0	0	0	0	0	0
PITG_00056	PITG_08953	2.29822	0	0	0	0	0	0	0	0	0	0	0	0	0	0	0	0	2.29822	0	0		0	0	0	0	0	0	0	0	0	0	0	GO:0009987:'cellular process'
PITG_00056	PITG_08984	3.43735	0	0	0	0	0	0	0	0	0	0	0	0	0	0	0	0	2.23173	1.20562	0		0	0	0	0	0	0	0	0	0	0	0	GO:0009851:'auxin biosynthetic process';GO:0006468:'protein phosphorylation';GO:0023034:'intracellular signal transduction'
PITG_00056	PITG_09250	3.51103	0	0	0	0	0	0	0	0	0	0	0	0	0	0	0	0	2.25791	1.25312	0		0	0	0	0	0	0	0	0	0	0	0	0
PITG_00056	PITG_11087	2.35142	0	0	0	0	0	0	0	0	0	0	0	0	0	0	0	0	1.77166	0.579765	0		0	0	0	0	0	0	0	0	0	0	0	0
PITG_00056	PITG_12695	2.48213	0	0	0	0	0	0	0	0	0	0	0	0	0	0	0	0	1.59964	0.882489	0		0	0	0	0	0	0	0	0	0	0	0	0
PITG_00056	PITG_12988	2.12739	0	0	0	0	0	0	0	0	0	0	0	0	0	0	0	0	2.12739	0	0		0	0	0	0	0	0	0	0	0	0	0	0
PITG_00056	PITG_14917	4.72002	0	0	0	0	0	0	0	0	0	0	0	0	0	0	0	0	2.22601	2.49401	0		0	0	0	0	0	0	0	0	0	0	0	GO:0045454:'cell redox homeostasis';GO:0055114:'oxidation-reduction process'
PITG_00056	PITG_14918	2.4559	0	0	0	0	0	0	0	0	0	0	0	0	0	0	0	0	1.33641	1.11949	0		0	0	0	0	0	0	0	0	0	0	0	GO:0009231:'riboflavin biosynthetic process'
PITG_00056	PITG_14935	2.69758	0	0	0	0	0	0	0	0	0	0	0	0	0	0	0	0	1.2746	1.42298	0		0	0	0	0	0	0	0	0	0	0	0	GO:0055085:'transmembrane transport'
PITG_00056	PITG_15195	2.27883	0	0	0	0	0	0	0	0	0	0	0	0	0	0	0	0	0.707047	1.57178	0		0	0	0	0	0	0	0	0	0	0	0	0
PITG_00056	PITG_17109	3.37143	0	0	0	0	0	0	0	0	0	0	0	0	0	0	0	0	2.28051	1.09092	0		0	0	0	0	0	0	0	0	0	0	0	GO:0043581:'mycelium development';GO:0033217:'regulation of transcription from RNA polymerase II promoter in response to iron ion starvation';GO:0032569:'transcription from RNA polymerase II promoter';GO:0006109:'regulation of carbohydrate metabolic process'
PITG_00056	PITG_17325	2.70651	0	0	0	0	0	0	0	0	0	0	0	0	0	0	0	0	1.76179	0.944723	0		0	1	0	0	0	0	0	0	0	0	0	0
PITG_00056	PITG_18174	2.57197	0	0	0	0	0	0	0	0	0	0	0	0	0	0	0	0	1.6202	0.951776	0		0	0	0	0	0	0	0	0	0	0	0	0
PITG_00056	PITG_20615	3.24951	0	0	0	0	0	0	0	0	0	0	0	0	0	0	0	0	1.75553	1.49398	0		0	1	0	0	0	0	0	0	0	0	0	0
PITG_00056	PITG_21872	2.35437	0	0	0	0	0	0	0	0	0	0	0	0	0	0	0	0	0.743582	1.61079	0		0	0	0	0	0	0	0	0	0	0	0	0
PITG_00058	PITG_00827	2.221	0	0	0	0	0	0	0	0	0	0	0	0	0	0	0	0	1.07021	1.1508	0		1	0	0	0	0	0	0	0	0	0	0	0
PITG_00058	PITG_01401	2.75517	0	0	0	0	0	0	0	0	0	0	0	0	0	0	0	0	1.79257	0.962592	0		1	0	0	0	0	0	0	0	0	0	0	GO:0006621:'protein retention in ER lumen'
PITG_00058	PITG_03759	2.66825	0	0	0	0	0	0	0	0	0	0	0	0	0	0	0	0	2.66825	0	0		1	1	0	0	0	0	0	0	0	0	0	0
PITG_00058	PITG_04538	2.12301	0	0	0	0	0	0	0	0	0	0	0	0	0	0	0	0	2.12301	0	0		1	0	0	0	0	0	0	0	0	0	0	GO:0006396:'RNA processing'
PITG_00062	PITG_03852	6.23905	0	0	0	0	0	0	0	0	0	0	0	3.17	4.02	5.22	0	0	0.0848525	0	0.934201		0	0	0	0	0	0	0	0	0	0	GO:0055085:'transmembrane transport';GO:0045039:'protein import into mitochondrial inner membrane'	GO:0015031:'protein transport'
PITG_00062	PITG_05496	4.14582	0	0	0	0	0	0	0	0	0	0	0	3.17	0	0	0	0	0	0	0.975822		0	0	0	0	0	0	0	0	0	0	GO:0055085:'transmembrane transport';GO:0045039:'protein import into mitochondrial inner membrane'	GO:0055114:'oxidation-reduction process'
PITG_00062	PITG_09445	2.96332	0	0	0	0	0	0	0	0	0	0	0	0	0	0	0	0	1.89045	0	1.07287		0	0	0	0	0	0	0	0	0	0	GO:0055085:'transmembrane transport';GO:0045039:'protein import into mitochondrial inner membrane'	GO:0006633:'fatty acid biosynthetic process';GO:0055114:'oxidation-reduction process'
PITG_00062	PITG_10016	2.23551	0	0	0	0	0	0	0	0	0	0	0	0	0	0	0	0	1.31791	0	0.9176		0	0	0	0	0	0	0	0	0	0	GO:0055085:'transmembrane transport';GO:0045039:'protein import into mitochondrial inner membrane'	GO:0009058:'biosynthetic process'
PITG_00062	PITG_12820	6.1542	0	0	0	0	0	0	0	0	0	0	0	3.17	4.02	5.22	0	0	0	0	0.934201		0	0	0	0	0	0	0	0	0	0	GO:0055085:'transmembrane transport';GO:0045039:'protein import into mitochondrial inner membrane'	GO:0015031:'protein transport'
PITG_00062	PITG_15705	2.20847	0	0	0	0	0	0	0	0	0	0	0	0	0	0	0	0	1.27444	0	0.934028		0	0	0	0	0	0	0	0	0	0	GO:0055085:'transmembrane transport';GO:0045039:'protein import into mitochondrial inner membrane'	GO:0006099:'tricarboxylic acid cycle'
PITG_00062	PITG_16736	2.33823	0	0	0	0	0	0	0	0	0	0	0	0	0	0	0	0	1.4042	0	0.934028		0	0	0	0	0	0	0	0	0	0	GO:0055085:'transmembrane transport';GO:0045039:'protein import into mitochondrial inner membrane'	GO:0006167:'AMP biosynthetic process';GO:0046686:'response to cadmium ion'
PITG_00062	PITG_22743	2.80418	0	0	0	0	0	0	0	0	0	0	0	0	0	0	0	0	1.87015	0	0.934028		0	0	0	0	0	0	0	0	0	0	GO:0055085:'transmembrane transport';GO:0045039:'protein import into mitochondrial inner membrane'	GO:0044237:'cellular metabolic process'
PITG_00063	PITG_00265	3.17	0	0	0	0	0	0	0	0	0	0	0	3.17	0	0	0	0	0	0	0		0	0	0	0	0	0	0	0	0	0	GO:0009851:'auxin biosynthetic process';GO:0006468:'protein phosphorylation';GO:0007275:'multicellular organismal development';GO:0007165:'signal transduction';GO:0007243:'intracellular protein kinase cascade'	GO:0055085:'transmembrane transport'
PITG_00063	PITG_00505	3.17	0	0	0	0	0	0	0	0	0	0	0	3.17	0	0	0	0	0	0	0		0	0	0	0	0	0	0	0	0	0	GO:0009851:'auxin biosynthetic process';GO:0006468:'protein phosphorylation';GO:0007275:'multicellular organismal development';GO:0007165:'signal transduction';GO:0007243:'intracellular protein kinase cascade'	GO:0008054:'cyclin catabolic process';GO:0000070:'mitotic sister chromatid segregation';GO:0051246:'regulation of protein metabolic process';GO:0016567:'protein ubiquitination'
PITG_00063	PITG_00686	2.42705	0	0	0	0	0	0	0	0	0	0	0	0	0	0	0	0	1.77002	0.657028	0		0	0	0	0	0	0	0	0	0	0	GO:0009851:'auxin biosynthetic process';GO:0006468:'protein phosphorylation';GO:0007275:'multicellular organismal development';GO:0007165:'signal transduction';GO:0007243:'intracellular protein kinase cascade'	GO:0006281:'DNA repair'
PITG_00063	PITG_01423	3.17	0	0	0	0	0	0	0	0	0	0	0	3.17	0	0	0	0	0	0	0		0	1	0	0	0	0	0	0	0	0	GO:0009851:'auxin biosynthetic process';GO:0006468:'protein phosphorylation';GO:0007275:'multicellular organismal development';GO:0007165:'signal transduction';GO:0007243:'intracellular protein kinase cascade'	GO:0006629:'lipid metabolic process'
PITG_00063	PITG_01858	3.30139	0	0	0	0	0	0	0	0	0	0	0	3.17	0	0	0	0	0.0451301	0.0862613	0		0	0	0	0	0	0	0	0	0	0	GO:0009851:'auxin biosynthetic process';GO:0006468:'protein phosphorylation';GO:0007275:'multicellular organismal development';GO:0007165:'signal transduction';GO:0007243:'intracellular protein kinase cascade'	0
PITG_00063	PITG_02252	3.17592	0	0	0	0	0	0	0	0	0	0	0	3.17	0	0	0	0	0.00592171	0	0		0	0	0	0	0	0	0	0	0	0	GO:0009851:'auxin biosynthetic process';GO:0006468:'protein phosphorylation';GO:0007275:'multicellular organismal development';GO:0007165:'signal transduction';GO:0007243:'intracellular protein kinase cascade'	0
PITG_00063	PITG_02567	3.17	0	0	0	0	0	0	0	0	0	0	0	3.17	0	0	0	0	0	0	0		0	0	0	0	0	0	0	0	0	0	GO:0009851:'auxin biosynthetic process';GO:0006468:'protein phosphorylation';GO:0007275:'multicellular organismal development';GO:0007165:'signal transduction';GO:0007243:'intracellular protein kinase cascade'	GO:0040010:'positive regulation of growth rate';GO:0009851:'auxin biosynthetic process';GO:0009792:'embryo development ending in birth or egg hatching';GO:0006457:'protein folding';GO:0040035:'hermaphrodite genitalia development';GO:0002119:'nematode larval development';GO:0040039:'inductive cell migration';GO:0006898:'receptor-mediated endocytosis'
PITG_00063	PITG_02576	3.38558	0	0	0	0	0	0	0	0	0	0	0	3.17	0	0	0	0	0.215583	0	0		0	0	0	0	0	0	0	0	0	0	GO:0009851:'auxin biosynthetic process';GO:0006468:'protein phosphorylation';GO:0007275:'multicellular organismal development';GO:0007165:'signal transduction';GO:0007243:'intracellular protein kinase cascade'	GO:0006470:'protein dephosphorylation';GO:0000173:'inactivation of MAPK activity involved in osmosensory signaling pathway';GO:0034605:'cellular response to heat'
PITG_00063	PITG_02840	3.60613	0	0	0	0	0	0	0	0	0	0	0	3.17	0	0	0	0	0.436132	0	0		0	0	0	0	0	0	0	0	0	0	GO:0009851:'auxin biosynthetic process';GO:0006468:'protein phosphorylation';GO:0007275:'multicellular organismal development';GO:0007165:'signal transduction';GO:0007243:'intracellular protein kinase cascade'	GO:0016049:'cell growth';GO:0010091:'trichome branching';GO:0007165:'signal transduction';GO:0042023:'DNA endoreduplication'
PITG_00063	PITG_03180	2.22575	0	0	0	0	0	0	0	0	0	0	0	0	0	0	0	0	1.62105	0.604691	0		0	0	0	0	0	0	0	0	0	0	GO:0009851:'auxin biosynthetic process';GO:0006468:'protein phosphorylation';GO:0007275:'multicellular organismal development';GO:0007165:'signal transduction';GO:0007243:'intracellular protein kinase cascade'	GO:0009851:'auxin biosynthetic process';GO:0007018:'microtubule-based movement'
PITG_00063	PITG_03553	3.17	0	0	0	0	0	0	0	0	0	0	0	3.17	0	0	0	0	0	0	0		0	0	0	0	0	0	0	0	0	0	GO:0009851:'auxin biosynthetic process';GO:0006468:'protein phosphorylation';GO:0007275:'multicellular organismal development';GO:0007165:'signal transduction';GO:0007243:'intracellular protein kinase cascade'	GO:0009851:'auxin biosynthetic process';GO:0006270:'DNA-dependent DNA replication initiation';GO:0006277:'DNA amplification';GO:0008283:'cell proliferation'
PITG_00063	PITG_03598	3.17	0	0	0	0	0	0	0	0	0	0	0	3.17	0	0	0	0	0	0	0		0	0	0	0	0	0	0	0	0	0	GO:0009851:'auxin biosynthetic process';GO:0006468:'protein phosphorylation';GO:0007275:'multicellular organismal development';GO:0007165:'signal transduction';GO:0007243:'intracellular protein kinase cascade'	GO:0006096:'glycolysis'
PITG_00063	PITG_03612	4.92415	0	0	0	0	0	0	0	0	0	0	0	3.17	4.02	0	0	0	0.580979	0.323167	0		0	0	0	0	0	0	0	0	0	0	GO:0009851:'auxin biosynthetic process';GO:0006468:'protein phosphorylation';GO:0007275:'multicellular organismal development';GO:0007165:'signal transduction';GO:0007243:'intracellular protein kinase cascade'	GO:0008016:'regulation of heart contraction';GO:0030900:'forebrain development';GO:0010243:'response to organic nitrogen';GO:0031175:'neuron projection development';GO:0051926:'negative regulation of calcium ion transport';GO:0007626:'locomotory behavior';GO:0007568:'aging';GO:0043547:'positive regulation of GTPase activity';GO:0034097:'response to cytokine stimulus';GO:0007165:'signal transducti…
PITG_00063	PITG_03614	3.17284	0	0	0	0	0	0	0	0	0	0	0	3.17	0	0	0	0	0.0028446	0	0		0	0	0	0	0	0	0	0	0	0	GO:0009851:'auxin biosynthetic process';GO:0006468:'protein phosphorylation';GO:0007275:'multicellular organismal development';GO:0007165:'signal transduction';GO:0007243:'intracellular protein kinase cascade'	GO:0006614:'SRP-dependent cotranslational protein targeting to membrane'
PITG_00063	PITG_04376	3.17	0	0	0	0	0	0	0	0	0	0	0	3.17	0	0	0	0	0	0	0		0	0	0	0	0	0	0	0	0	0	GO:0009851:'auxin biosynthetic process';GO:0006468:'protein phosphorylation';GO:0007275:'multicellular organismal development';GO:0007165:'signal transduction';GO:0007243:'intracellular protein kinase cascade'	0
PITG_00063	PITG_05517	3.177	0	0	0	0	0	0	0	0	0	0	0	3.17	0	0	0	0	0.00700061	0	0		0	0	0	0	0	0	0	0	0	0	GO:0009851:'auxin biosynthetic process';GO:0006468:'protein phosphorylation';GO:0007275:'multicellular organismal development';GO:0007165:'signal transduction';GO:0007243:'intracellular protein kinase cascade'	GO:0008361:'regulation of cell size';GO:0031669:'cellular response to nutrient levels';GO:0032008:'positive regulation of TOR signaling cascade'
PITG_00063	PITG_06222	3.17	0	0	0	0	0	0	0	0	0	0	0	3.17	0	0	0	0	0	0	0		0	0	0	0	0	0	0	0	0	0	GO:0009851:'auxin biosynthetic process';GO:0006468:'protein phosphorylation';GO:0007275:'multicellular organismal development';GO:0007165:'signal transduction';GO:0007243:'intracellular protein kinase cascade'	GO:0009851:'auxin biosynthetic process';GO:0006430:'lysyl-tRNA aminoacylation'
PITG_00063	PITG_06514	3.39	0	0	3.39	0	0	0	0	0	0	0	0	0	0	0	0	0	0	0	0		0	0	0	0	0	0	0	0	0	0	GO:0009851:'auxin biosynthetic process';GO:0006468:'protein phosphorylation';GO:0007275:'multicellular organismal development';GO:0007165:'signal transduction';GO:0007243:'intracellular protein kinase cascade'	GO:0060316:'positive regulation of ryanodine-sensitive calcium-release channel activity';GO:0005513:'detection of calcium ion';GO:0050804:'regulation of synaptic transmission';GO:0051533:'positive regulation of NFAT protein import into nucleus';GO:0007052:'mitotic spindle organization';GO:0000082:'G1/S transition of mitotic cell cycle';GO:0016060:'metarhodopsin inactivation';GO:0060315:'negative …
PITG_00063	PITG_06771	3.17	0	0	0	0	0	0	0	0	0	0	0	3.17	0	0	0	0	0	0	0		0	0	0	0	0	0	0	0	0	0	GO:0009851:'auxin biosynthetic process';GO:0006468:'protein phosphorylation';GO:0007275:'multicellular organismal development';GO:0007165:'signal transduction';GO:0007243:'intracellular protein kinase cascade'	GO:0006412:'translation'
PITG_00063	PITG_07546	4.02	0	0	0	0	0	0	0	0	0	0	0	3.17	4.02	0	0	0	0	0	0		0	0	0	0	0	0	0	0	0	0	GO:0009851:'auxin biosynthetic process';GO:0006468:'protein phosphorylation';GO:0007275:'multicellular organismal development';GO:0007165:'signal transduction';GO:0007243:'intracellular protein kinase cascade'	GO:0006289:'nucleotide-excision repair';GO:0006260:'DNA replication'
PITG_00063	PITG_08392	3.19603	0	0	0	0	0	0	0	0	0	0	0	3.17	0	0	0	0	0.0260257	0	0		0	0	0	0	0	0	0	0	0	1	GO:0009851:'auxin biosynthetic process';GO:0006468:'protein phosphorylation';GO:0007275:'multicellular organismal development';GO:0007165:'signal transduction';GO:0007243:'intracellular protein kinase cascade'	GO:0001672:'regulation of chromatin assembly or disassembly'
PITG_00063	PITG_08460	3.17	0	0	0	0	0	0	0	0	0	0	0	3.17	0	0	0	0	0	0	0		0	0	0	0	0	0	0	0	0	0	GO:0009851:'auxin biosynthetic process';GO:0006468:'protein phosphorylation';GO:0007275:'multicellular organismal development';GO:0007165:'signal transduction';GO:0007243:'intracellular protein kinase cascade'	0
PITG_00063	PITG_10061	2.29136	0	0	0	0	0	0	0	0	0	0	0	0	0	0	0	0	1.64824	0.643118	0		0	0	0	0	0	0	0	0	0	0	GO:0009851:'auxin biosynthetic process';GO:0006468:'protein phosphorylation';GO:0007275:'multicellular organismal development';GO:0007165:'signal transduction';GO:0007243:'intracellular protein kinase cascade'	0
PITG_00063	PITG_10092	3.17	0	0	0	0	0	0	0	0	0	0	0	3.17	0	0	0	0	0	0	0		0	0	0	0	0	0	0	0	0	0	GO:0009851:'auxin biosynthetic process';GO:0006468:'protein phosphorylation';GO:0007275:'multicellular organismal development';GO:0007165:'signal transduction';GO:0007243:'intracellular protein kinase cascade'	GO:0009851:'auxin biosynthetic process';GO:0007049:'cell cycle';GO:0006468:'protein phosphorylation'
PITG_00063	PITG_11180	2.76328	0	0	0	0	0	0	0	0	0	0	0	0	0	0	0	0	1.88808	0.875194	0		0	0	0	0	0	0	0	0	0	0	GO:0009851:'auxin biosynthetic process';GO:0006468:'protein phosphorylation';GO:0007275:'multicellular organismal development';GO:0007165:'signal transduction';GO:0007243:'intracellular protein kinase cascade'	0
PITG_00063	PITG_11471	3.17	0	0	0	0	0	0	0	0	0	0	0	3.17	0	0	0	0	0	0	0		0	0	0	0	0	0	0	0	0	0	GO:0009851:'auxin biosynthetic process';GO:0006468:'protein phosphorylation';GO:0007275:'multicellular organismal development';GO:0007165:'signal transduction';GO:0007243:'intracellular protein kinase cascade'	GO:0006865:'amino acid transport';GO:0055085:'transmembrane transport'
PITG_00063	PITG_12104	3.17235	0	0	0	0	0	0	0	0	0	0	0	3.17	0	0	0	0	0.00235135	0	0		0	0	0	0	0	0	0	0	0	0	GO:0009851:'auxin biosynthetic process';GO:0006468:'protein phosphorylation';GO:0007275:'multicellular organismal development';GO:0007165:'signal transduction';GO:0007243:'intracellular protein kinase cascade'	GO:0006310:'DNA recombination';GO:0006303:'double-strand break repair via nonhomologous end joining';GO:0071214:'cellular response to abiotic stimulus';GO:0048522:'positive regulation of cellular process';GO:0010212:'response to ionizing radiation';GO:0007399:'nervous system development'
PITG_00063	PITG_12256	3.17	0	0	0	0	0	0	0	0	0	0	0	3.17	0	0	0	0	0	0	0		0	0	0	0	0	0	0	0	0	0	GO:0009851:'auxin biosynthetic process';GO:0006468:'protein phosphorylation';GO:0007275:'multicellular organismal development';GO:0007165:'signal transduction';GO:0007243:'intracellular protein kinase cascade'	0
PITG_00063	PITG_12277	3.39	0	0	3.39	0	0	0	0	0	0	0	0	0	0	0	0	0	0	0	0		0	0	0	0	0	0	0	0	0	0	GO:0009851:'auxin biosynthetic process';GO:0006468:'protein phosphorylation';GO:0007275:'multicellular organismal development';GO:0007165:'signal transduction';GO:0007243:'intracellular protein kinase cascade'	0
PITG_00063	PITG_12764	3.17	0	0	0	0	0	0	0	0	0	0	0	3.17	0	0	0	0	0	0	0		0	0	0	0	0	0	0	0	0	0	GO:0009851:'auxin biosynthetic process';GO:0006468:'protein phosphorylation';GO:0007275:'multicellular organismal development';GO:0007165:'signal transduction';GO:0007243:'intracellular protein kinase cascade'	GO:0006511:'ubiquitin-dependent protein catabolic process'
PITG_00063	PITG_12961	3.17	0	0	0	0	0	0	0	0	0	0	0	3.17	0	0	0	0	0	0	0		0	0	0	0	0	0	0	0	0	0	GO:0009851:'auxin biosynthetic process';GO:0006468:'protein phosphorylation';GO:0007275:'multicellular organismal development';GO:0007165:'signal transduction';GO:0007243:'intracellular protein kinase cascade'	GO:0006419:'alanyl-tRNA aminoacylation'
PITG_00063	PITG_13030	2.12969	0	0	0	0	0	0	0	0	0	0	0	0	0	0	0	0	1.35433	0.775364	0		0	0	0	0	0	0	0	0	0	0	GO:0009851:'auxin biosynthetic process';GO:0006468:'protein phosphorylation';GO:0007275:'multicellular organismal development';GO:0007165:'signal transduction';GO:0007243:'intracellular protein kinase cascade'	GO:0006754:'ATP biosynthetic process'
PITG_00063	PITG_13063	3.17	0	0	0	0	0	0	0	0	0	0	0	3.17	0	0	0	0	0	0	0		0	0	0	0	0	0	0	0	0	0	GO:0009851:'auxin biosynthetic process';GO:0006468:'protein phosphorylation';GO:0007275:'multicellular organismal development';GO:0007165:'signal transduction';GO:0007243:'intracellular protein kinase cascade'	GO:0015931:'nucleobase-containing compound transport';GO:0055085:'transmembrane transport'
PITG_00063	PITG_13618	3.17	0	0	0	0	0	0	0	0	0	0	0	3.17	0	0	0	0	0	0	0		0	0	0	0	0	0	0	0	0	0	GO:0009851:'auxin biosynthetic process';GO:0006468:'protein phosphorylation';GO:0007275:'multicellular organismal development';GO:0007165:'signal transduction';GO:0007243:'intracellular protein kinase cascade'	0
PITG_00063	PITG_13754	2.14018	0	0	0	0	0	0	0	0	0	0	0	0	0	0	0	0	1.09467	1.04551	0		0	0	0	0	0	0	0	0	0	0	GO:0009851:'auxin biosynthetic process';GO:0006468:'protein phosphorylation';GO:0007275:'multicellular organismal development';GO:0007165:'signal transduction';GO:0007243:'intracellular protein kinase cascade'	0
PITG_00063	PITG_14456	3.17	0	0	0	0	0	0	0	0	0	0	0	3.17	0	0	0	0	0	0	0		0	0	0	0	0	0	0	0	0	0	GO:0009851:'auxin biosynthetic process';GO:0006468:'protein phosphorylation';GO:0007275:'multicellular organismal development';GO:0007165:'signal transduction';GO:0007243:'intracellular protein kinase cascade'	GO:0009851:'auxin biosynthetic process';GO:0006424:'glutamyl-tRNA aminoacylation'
PITG_00063	PITG_16107	3.17	0	0	0	0	0	0	0	0	0	0	0	3.17	0	0	0	0	0	0	0		0	0	0	0	0	0	0	0	0	0	GO:0009851:'auxin biosynthetic process';GO:0006468:'protein phosphorylation';GO:0007275:'multicellular organismal development';GO:0007165:'signal transduction';GO:0007243:'intracellular protein kinase cascade'	GO:0006397:'mRNA processing'
PITG_00063	PITG_17400	3.23674	0	0	0	0	0	0	0	0	0	0	0	3.17	0	0	0	0	0.0108554	0.0558857	0		0	0	0	0	0	0	0	0	0	0	GO:0009851:'auxin biosynthetic process';GO:0006468:'protein phosphorylation';GO:0007275:'multicellular organismal development';GO:0007165:'signal transduction';GO:0007243:'intracellular protein kinase cascade'	GO:0006457:'protein folding'
PITG_00063	PITG_17782	3.17	0	0	0	0	0	0	0	0	0	0	0	3.17	0	0	0	0	0	0	0		0	0	0	0	0	0	0	0	0	0	GO:0009851:'auxin biosynthetic process';GO:0006468:'protein phosphorylation';GO:0007275:'multicellular organismal development';GO:0007165:'signal transduction';GO:0007243:'intracellular protein kinase cascade'	GO:0016226:'iron-sulfur cluster assembly'
PITG_00063	PITG_18392	3.17174	0	0	0	0	0	0	0	0	0	0	0	3.17	0	0	0	0	0.00174388	0	0		0	0	0	0	0	0	0	0	0	0	GO:0009851:'auxin biosynthetic process';GO:0006468:'protein phosphorylation';GO:0007275:'multicellular organismal development';GO:0007165:'signal transduction';GO:0007243:'intracellular protein kinase cascade'	GO:0009851:'auxin biosynthetic process';GO:0006457:'protein folding'
PITG_00063	PITG_18457	2.24393	0	0	0	0	0	0	0	0	0	0	0	0	0	0	0	0	1.21692	1.02701	0		0	0	0	0	0	0	0	0	0	0	GO:0009851:'auxin biosynthetic process';GO:0006468:'protein phosphorylation';GO:0007275:'multicellular organismal development';GO:0007165:'signal transduction';GO:0007243:'intracellular protein kinase cascade'	0
PITG_00063	PITG_20034	3.17	0	0	0	0	0	0	0	0	0	0	0	3.17	0	0	0	0	0	0	0		0	0	0	0	0	0	0	0	0	0	GO:0009851:'auxin biosynthetic process';GO:0006468:'protein phosphorylation';GO:0007275:'multicellular organismal development';GO:0007165:'signal transduction';GO:0007243:'intracellular protein kinase cascade'	0
PITG_00063	PITG_21018	2.25863	0	0	0	0	0	0	0	0	0	0	0	0	0	0	0	0	1.54606	0.712576	0		0	0	0	0	0	0	0	0	0	0	GO:0009851:'auxin biosynthetic process';GO:0006468:'protein phosphorylation';GO:0007275:'multicellular organismal development';GO:0007165:'signal transduction';GO:0007243:'intracellular protein kinase cascade'	0
PITG_00063	PITG_23205	3.17	0	0	0	0	0	0	0	0	0	0	0	3.17	0	0	0	0	0	0	0		0	0	0	0	0	0	0	0	0	0	GO:0009851:'auxin biosynthetic process';GO:0006468:'protein phosphorylation';GO:0007275:'multicellular organismal development';GO:0007165:'signal transduction';GO:0007243:'intracellular protein kinase cascade'	GO:0006796:'phosphate-containing compound metabolic process'
PITG_00064	PITG_00129	3.94945	0	0	0	0	0	0	0	0	0	0	0	0	0	0	0	0	1.37126	2.57819	0		0	0	0	0	0	0	0	0	0	0	0	GO:0009690:'cytokinin metabolic process';GO:0009850:'auxin metabolic process'
PITG_00064	PITG_00148	2.15953	0	0	0	0	0	0	0	0	0	0	0	0	0	0	0	0	0.520253	1.63928	0		0	0	0	0	0	0	0	0	0	0	0	GO:0006915:'apoptotic process'
PITG_00064	PITG_00170	2.88683	0	0	0	0	0	0	0	0	0	0	0	0	0	0	0	0	1.08971	1.79712	0		0	0	0	0	0	0	0	0	0	0	0	0
PITG_00064	PITG_00177	2.69422	0	0	0	0	0	0	0	0	0	0	0	0	0	0	0	0	1.16028	1.53393	0		0	0	0	0	0	0	0	0	0	0	0	GO:0034641:'cellular nitrogen compound metabolic process';GO:0046483:'heterocycle metabolic process'
PITG_00064	PITG_00209	2.83088	0	0	0	0	0	0	0	0	0	0	0	0	0	0	0	0	1.29775	1.53312	0		0	0	0	0	0	0	0	0	0	0	0	GO:0055085:'transmembrane transport'
PITG_00064	PITG_00389	2.34248	0	0	0	0	0	0	0	0	0	0	0	0	0	0	0	0	0.352269	1.99022	0		0	0	0	0	0	0	0	0	0	0	0	0
PITG_00064	PITG_00450	2.92205	0	0	0	0	0	0	0	0	0	0	0	0	0	0	0	0	0.805804	2.11625	0		0	0	0	0	0	0	0	0	0	0	0	GO:0070831:'basement membrane assembly';GO:0008105:'asymmetric protein localization'
PITG_00064	PITG_00552	2.10372	0	0	0	0	0	0	0	0	0	0	0	0	0	0	0	0	0.295988	1.80774	0		0	0	0	0	0	0	0	0	0	0	0	0
PITG_00064	PITG_00622	3.49242	0	0	0	0	0	0	0	0	0	0	0	0	0	0	0	0	1.49125	2.00117	0		0	0	0	0	0	0	0	0	0	0	0	GO:0048757:'pigment granule maturation';GO:0032501:'multicellular organismal process';GO:0016197:'endosome transport';GO:0008104:'protein localization'
PITG_00064	PITG_00844	2.20501	0	0	0	0	0	0	0	0	0	0	0	0	0	0	0	0	0.450556	1.75446	0		0	0	0	0	0	0	0	0	0	0	0	0
PITG_00064	PITG_01523	2.18235	0	0	0	0	0	0	0	0	0	0	0	0	0	0	0	0	0.0116889	2.17066	0		0	0	0	0	0	0	0	0	0	0	0	GO:0055085:'transmembrane transport';GO:0030001:'metal ion transport'
PITG_00064	PITG_01525	2.1491	0	0	0	0	0	0	0	0	0	0	0	0	0	0	0	0	0.046331	2.10277	0		0	0	0	0	0	0	0	0	0	0	0	0
PITG_00064	PITG_01602	2.97642	0	0	0	0	0	0	0	0	0	0	0	0	0	0	0	0	1.38833	1.58809	0		0	0	0	0	0	0	0	0	0	0	0	0
PITG_00064	PITG_01627	2.42871	0	0	0	0	0	0	0	0	0	0	0	0	0	0	0	0	0.647012	1.7817	0		0	0	0	0	0	0	0	0	0	0	0	GO:0055114:'oxidation-reduction process'
PITG_00064	PITG_01691	3.12965	0	0	0	0	0	0	0	0	0	0	0	0	0	0	0	0	1.37768	1.75197	0		0	0	0	0	0	0	0	0	0	0	0	GO:0006470:'protein dephosphorylation'
PITG_00064	PITG_02016	2.18015	0	0	0	0	0	0	0	0	0	0	0	0	0	0	0	0	1.13205	1.0481	0		0	0	0	0	0	0	0	0	0	0	0	GO:0009987:'cellular process'
PITG_00064	PITG_02103	2.66254	0	0	0	0	0	0	0	0	0	0	0	0	0	0	0	0	0.935461	1.72708	0		0	1	0	0	0	0	0	1	0	0	0	GO:0005975:'carbohydrate metabolic process'
PITG_00064	PITG_02821	2.99782	0	0	0	0	0	0	0	0	0	0	0	0	0	0	0	0	0.77461	2.22321	0		0	1	0	0	0	0	0	0	0	1	0	GO:0006508:'proteolysis'
PITG_00064	PITG_03020	2.37494	0	0	0	0	0	0	0	0	0	0	0	0	0	0	0	0	0.772584	1.60235	0		0	1	0	0	0	0	0	0	0	1	0	GO:0006508:'proteolysis';GO:0010623:'developmental programmed cell death'
PITG_00064	PITG_03044	4.29633	0	0	0	0	0	0	0	0	0	0	0	0	0	0	0	0	1.89825	2.39808	0		0	0	0	0	0	0	0	0	0	0	0	0
PITG_00064	PITG_03113	3.22661	0	0	0	0	0	0	0	0	0	0	0	0	0	0	0	0	0.78937	2.43724	0		0	0	0	0	0	0	0	0	0	0	0	0
PITG_00064	PITG_03425	2.14417	0	0	0	0	0	0	0	0	0	0	0	0	0	0	0	0	0.557102	1.58706	0		0	0	0	0	0	0	0	1	0	0	0	0
PITG_00064	PITG_03459	3.47611	0	0	0	0	0	0	0	0	0	0	0	0	0	0	0	0	1.46353	2.01258	0		0	0	0	0	0	0	0	0	0	0	0	GO:0000338:'protein deneddylation';GO:0006511:'ubiquitin-dependent protein catabolic process';GO:0009640:'photomorphogenesis';GO:0010387:'signalosome assembly'
PITG_00064	PITG_03642	3.04379	0	0	0	0	0	0	0	0	0	0	0	0	0	0	0	0	0.604482	2.4393	0		0	0	0	0	0	0	0	0	0	0	0	0
PITG_00064	PITG_03828	3.33747	0	0	0	0	0	0	0	0	0	0	0	0	0	0	0	0	1.5219	1.81557	0		0	0	0	0	0	0	0	0	0	0	0	0
PITG_00064	PITG_03841	2.88023	0	0	0	0	0	0	0	0	0	0	0	0	0	0	0	0	1.59533	1.2849	0		0	0	0	0	0	0	0	0	0	0	0	0
PITG_00064	PITG_03990	3.99279	0	0	0	0	0	0	0	0	0	0	0	0	0	0	0	0	0.717393	3.2754	0		0	0	0	0	0	0	0	0	0	0	0	0
PITG_00064	PITG_04405	2.21992	0	0	0	0	0	0	0	0	0	0	0	0	0	0	0	0	0.845738	1.37418	0		0	1	0	0	0	0	0	0	0	0	0	GO:0006468:'protein phosphorylation'
PITG_00064	PITG_04470	2.35828	0	0	0	0	0	0	0	0	0	0	0	0	0	0	0	0	0.709235	1.64904	0		0	0	0	0	0	0	0	0	0	0	0	GO:0035279:'mRNA cleavage involved in gene silencing by miRNA';GO:0035278:'negative regulation of translation involved in gene silencing by miRNA';GO:0045947:'negative regulation of translational initiation';GO:0031054:'pre-miRNA processing'
PITG_00064	PITG_04626	2.19789	0	0	0	0	0	0	0	0	0	0	0	0	0	0	0	0	0.428801	1.76909	0		0	0	0	0	0	0	0	0	0	0	0	GO:0006810:'transport'
PITG_00064	PITG_05189	2.17407	0	0	0	0	0	0	0	0	0	0	0	0	0	0	0	0	0.496	1.67807	0		0	0	0	0	0	0	0	0	0	0	0	0
PITG_00064	PITG_05240	2.72965	0	0	0	0	0	0	0	0	0	0	0	0	0	0	0	0	1.04056	1.68908	0		0	0	0	0	0	0	0	0	0	0	0	GO:0009851:'auxin biosynthetic process';GO:0006468:'protein phosphorylation'
PITG_00064	PITG_05502	2.60305	0	0	0	0	0	0	0	0	0	0	0	0	0	0	0	0	0.631771	1.97128	0		0	1	0	0	0	0	0	0	0	0	0	0
PITG_00064	PITG_05542	2.56056	0	0	0	0	0	0	0	0	0	0	0	0	0	0	0	0	0.843425	1.71714	0		0	0	0	0	0	0	0	0	0	0	0	GO:0055114:'oxidation-reduction process'
PITG_00064	PITG_05589	4.23475	0	0	0	0	0	0	0	0	0	0	0	0	0	0	0	0	1.48366	2.75109	0		0	0	0	0	0	0	0	0	0	0	0	0
PITG_00064	PITG_05804	2.71308	0	0	0	0	0	0	0	0	0	0	0	0	0	0	0	0	1.58967	1.12341	0		0	0	0	0	0	0	0	0	0	0	0	0
PITG_00064	PITG_06215	2.31622	0	0	0	0	0	0	0	0	0	0	0	0	0	0	0	0	0.354441	1.96178	0		0	0	0	0	0	0	0	0	0	0	0	0
PITG_00064	PITG_06220	2.62309	0	0	0	0	0	0	0	0	0	0	0	0	0	0	0	0	1.13662	1.48647	0		0	0	0	0	0	0	0	0	0	0	0	GO:0006904:'vesicle docking involved in exocytosis'
PITG_00064	PITG_06637	4.99748	0	0	0	0	0	0	0	0	0	0	0	0	0	0	0	0	1.82921	3.16827	0		0	0	0	0	0	0	0	0	0	0	0	GO:0008643:'carbohydrate transport'
PITG_00064	PITG_06813	2.77163	0	0	0	0	0	0	0	0	0	0	0	0	0	0	0	0	1.36483	1.4068	0		0	0	0	0	0	0	0	0	0	0	0	0
PITG_00064	PITG_06948	3.00927	0	0	0	0	0	0	0	0	0	0	0	0	0	0	0	0	1.01923	1.99003	0		0	0	0	0	0	0	0	0	0	0	0	GO:0016558:'protein import into peroxisome matrix';GO:0006635:'fatty acid beta-oxidation';GO:0051246:'regulation of protein metabolic process';GO:0043687:'post-translational protein modification'
PITG_00064	PITG_07029	2.67204	0	0	0	0	0	0	0	0	0	0	0	0	0	0	0	0	1.0793	1.59275	0		0	0	0	0	0	0	0	0	0	0	0	GO:0006309:'DNA fragmentation involved in apoptotic nuclear change';GO:0044257:'cellular protein catabolic process';GO:0018991:'oviposition';GO:0051181:'cofactor transport';GO:0016042:'lipid catabolic process';GO:0009791:'post-embryonic development';GO:0048549:'positive regulation of pinocytosis';GO:0015031:'protein transport';GO:0043524:'negative regulation of neuron apoptotic process';GO:000704…
PITG_00064	PITG_07046	2.13143	0	0	0	0	0	0	0	0	0	0	0	0	0	0	0	0	0.869042	1.26239	0		0	0	0	0	0	0	0	0	0	0	0	0
PITG_00064	PITG_07232	3.0001	0	0	0	0	0	0	0	0	0	0	0	0	0	0	0	0	1.00173	1.99837	0		0	0	0	0	0	0	0	0	0	0	0	0
PITG_00064	PITG_08570	2.12501	0	0	0	0	0	0	0	0	0	0	0	0	0	0	0	0	0.766033	1.35898	0		0	0	0	0	0	0	0	0	0	1	0	GO:0006508:'proteolysis'
PITG_00064	PITG_08749	4.26531	0	0	0	0	0	0	0	0	0	0	0	0	0	0	0	0	1.39999	2.86532	0		0	0	0	0	0	0	0	0	0	0	0	0
PITG_00064	PITG_08980	3.44602	0	0	0	0	0	0	0	0	0	0	0	0	0	0	0	0	1.34121	2.1048	0		0	0	0	0	0	0	0	0	0	0	0	0
PITG_00064	PITG_09531	2.11742	0	0	0	0	0	0	0	0	0	0	0	0	0	0	0	0	0.447732	1.66968	0		0	1	0	0	0	0	0	0	0	0	0	0
PITG_00064	PITG_09955	2.79413	0	0	0	0	0	0	0	0	0	0	0	0	0	0	0	0	0.789249	2.00488	0		0	0	0	0	0	0	0	0	0	0	0	GO:0055114:'oxidation-reduction process'
PITG_00064	PITG_10649	3.18932	0	0	0	0	0	0	0	0	0	0	0	0	0	0	0	0	1.39338	1.79594	0		0	0	0	0	0	0	0	0	0	0	0	0
PITG_00064	PITG_10753	3.1868	0	0	0	0	0	0	0	0	0	0	0	0	0	0	0	0	1.13864	2.04816	0		0	0	0	0	0	0	0	0	0	0	0	GO:0006909:'phagocytosis'
PITG_00064	PITG_10888	3.12057	0	0	0	0	0	0	0	0	0	0	0	0	0	0	0	0	2.22004	0.900531	0		0	0	0	0	0	0	0	0	0	0	0	GO:0051301:'cell division'
PITG_00064	PITG_10989	2.76071	0	0	0	0	0	0	0	0	0	0	0	0	0	0	0	0	0.921613	1.8391	0		0	0	0	0	0	0	0	0	0	0	0	GO:0007034:'vacuolar transport'
PITG_00064	PITG_11531	2.39272	0	0	0	0	0	0	0	0	0	0	0	0	0	0	0	0	1.13821	1.25451	0		0	0	0	0	0	0	0	0	0	0	0	0
PITG_00064	PITG_12289	2.31563	0	0	0	0	0	0	0	0	0	0	0	0	0	0	0	0	0.284039	2.03159	0		0	0	0	0	0	0	0	0	0	0	0	GO:0015986:'ATP synthesis coupled proton transport'
PITG_00064	PITG_12540	2.15499	0	0	0	0	0	0	0	0	0	0	0	0	0	0	0	0	0.704537	1.45046	0		0	0	0	0	0	0	0	0	0	0	0	GO:0006777:'Mo-molybdopterin cofactor biosynthetic process';GO:0009734:'auxin mediated signaling pathway'
PITG_00064	PITG_13153	2.15228	0	0	0	0	0	0	0	0	0	0	0	0	0	0	0	0	0.578447	1.57383	0		0	0	0	0	0	0	0	0	0	0	0	GO:0006955:'immune response';GO:0007165:'signal transduction'
PITG_00064	PITG_13341	3.04265	0	0	0	0	0	0	0	0	0	0	0	0	0	0	0	0	0.758888	2.28376	0		0	0	0	0	0	0	0	0	0	0	0	GO:0055114:'oxidation-reduction process'
PITG_00064	PITG_14067	4.78685	0	0	0	0	0	0	0	0	0	0	0	0	0	0	0	0	0.988303	3.79855	0		0	0	0	0	0	0	0	0	0	0	0	GO:0055085:'transmembrane transport';GO:0030001:'metal ion transport'
PITG_00064	PITG_15116	2.48851	0	0	0	0	0	0	0	0	0	0	0	0	0	0	0	0	1.25943	1.22908	0		0	0	0	0	0	0	0	0	0	0	0	GO:0006855:'drug transmembrane transport'
PITG_00064	PITG_15761	3.06608	0	0	0	0	0	0	0	0	0	0	0	0	0	0	0	0	0.612941	2.45314	0		0	0	0	0	0	0	0	0	0	0	0	GO:0006886:'intracellular protein transport'
PITG_00064	PITG_16376	2.40477	0	0	0	0	0	0	0	0	0	0	0	0	0	0	0	0	0.273242	2.13153	0		0	1	0	0	0	0	0	0	0	0	0	GO:0006303:'double-strand break repair via nonhomologous end joining'
PITG_00064	PITG_16798	3.83776	0	0	0	0	0	0	0	0	0	0	0	0	0	0	0	0	0.998106	2.83965	0		0	0	0	0	0	0	0	0	0	0	0	GO:0008152:'metabolic process'
PITG_00064	PITG_17700	2.36771	0	0	0	0	0	0	0	0	0	0	0	0	0	0	0	0	0.709932	1.65777	0		0	0	0	0	0	0	0	0	0	0	0	0
PITG_00064	PITG_17834	3.02229	0	0	0	0	0	0	0	0	0	0	0	0	0	0	0	0	1.46357	1.55872	0		0	0	0	0	0	0	0	0	0	0	0	GO:0055114:'oxidation-reduction process';GO:0006979:'response to oxidative stress'
PITG_00064	PITG_18185	3.05863	0	0	0	0	0	0	0	0	0	0	0	0	0	0	0	0	1.00115	2.05748	0		0	0	0	0	0	0	0	0	0	0	0	GO:0008152:'metabolic process'
PITG_00064	PITG_18355	2.39316	0	0	0	0	0	0	0	0	0	0	0	0	0	0	0	0	1.78807	0.605087	0		0	0	0	0	0	0	0	0	0	0	0	GO:0051457:'maintenance of protein location in nucleus'
PITG_00064	PITG_19054	2.67374	0	0	0	0	0	0	0	0	0	0	0	0	0	0	0	0	1.00878	1.66496	0		0	0	0	0	0	0	0	0	0	0	0	GO:0033540:'fatty acid beta-oxidation using acyl-CoA oxidase';GO:0055114:'oxidation-reduction process'
PITG_00064	PITG_19846	3.19034	0	0	0	0	0	0	0	0	0	0	0	0	0	0	0	0	1.26737	1.92297	0		0	0	0	0	0	0	0	0	0	0	0	0
PITG_00064	PITG_20893	3.01501	0	0	0	0	0	0	0	0	0	0	0	0	0	0	0	0	1.04404	1.97097	0		0	0	0	0	0	0	0	0	0	0	0	GO:0006909:'phagocytosis'
PITG_00064	PITG_21962	2.25811	0	0	0	0	0	0	0	0	0	0	0	0	0	0	0	0	0.187276	2.07084	0		0	0	0	0	0	0	0	0	0	0	0	GO:0005992:'trehalose biosynthetic process'
PITG_00065	PITG_00165	2.69303	0	0	0	0	0	0	0	0	0	0	0	0	0	0	0	0	1.81292	0.880104	0		0	0	0	0	0	0	0	0	0	0	0	0
PITG_00065	PITG_00227	2.54912	0	0	0	0	0	0	0	0	0	0	0	0	0	0	0	0	1.69406	0.855055	0		0	0	0	0	0	0	0	0	0	0	0	GO:0009851:'auxin biosynthetic process'
PITG_00065	PITG_00410	2.35357	0	0	0	0	0	0	0	0	0	0	0	0	0	0	0	0	2.35357	0	0		0	0	0	0	0	0	0	0	0	0	0	GO:0007155:'cell adhesion';GO:0007565:'female pregnancy'
PITG_00065	PITG_00597	2.84748	0	0	0	0	0	0	0	0	0	0	0	0	0	0	0	0	1.74914	1.09834	0		0	0	0	0	0	0	0	0	0	0	0	0
PITG_00065	PITG_00648	3.41512	0	0	0	0	0	0	0	0	0	0	0	0	0	0	0	0	2.14411	1.27101	0		0	0	0	0	0	0	0	0	0	0	0	0
PITG_00065	PITG_01030	2.36823	0	0	0	0	0	0	0	0	0	0	0	0	0	0	0	0	2.36823	0	0		0	0	0	0	0	0	0	0	0	0	0	0
PITG_00065	PITG_01680	3.89611	0	0	0	0	0	0	0	0	0	0	0	0	0	0	0	0	1.57815	2.31795	0		0	0	0	0	0	0	0	0	0	0	0	0
PITG_00065	PITG_01813	4.50468	0	0	0	0	0	0	0	0	0	0	0	0	0	0	0	0	2.38177	2.12291	0		0	0	0	0	0	0	0	0	0	0	0	GO:0030488:'tRNA methylation'
PITG_00065	PITG_02193	5.01374	0	0	0	0	0	0	0	0	0	0	0	0	0	0	0	0	2.39681	2.61693	0		0	0	0	0	0	0	0	0	0	0	0	GO:0006412:'translation'
PITG_00065	PITG_02420	2.88245	0	0	0	0	0	0	0	0	0	0	0	0	0	0	0	0	1.70267	1.17978	0		0	0	0	0	0	0	0	0	0	0	0	GO:0006259:'DNA metabolic process';GO:0065007:'biological regulation';GO:0032774:'RNA biosynthetic process';GO:0006350:'transcription, DNA-dependent'
PITG_00065	PITG_02450	2.17455	0	0	0	0	0	0	0	0	0	0	0	0	0	0	0	0	1.48763	0.686914	0		0	0	0	0	0	0	0	0	0	0	0	GO:0006364:'rRNA processing'
PITG_00065	PITG_02536	2.17043	0	0	0	0	0	0	0	0	0	0	0	0	0	0	0	0	1.39953	0.7709	0		0	0	0	0	0	0	0	0	0	0	0	0
PITG_00065	PITG_02621	3.70028	0	0	0	0	0	0	0	0	0	0	0	0	0	0	0	0	1.77946	1.92081	0		0	0	0	0	0	0	0	0	0	0	0	GO:0006221:'pyrimidine nucleotide biosynthetic process'
PITG_00065	PITG_02725	2.29477	0	0	0	0	0	0	0	0	0	0	0	0	0	0	0	0	0.624262	1.6705	0		0	0	0	0	0	0	0	0	0	0	0	0
PITG_00065	PITG_02790	2.1331	0	0	0	0	0	0	0	0	0	0	0	0	0	0	0	0	1.40907	0.724035	0		0	0	0	0	0	0	0	0	0	0	0	0
PITG_00065	PITG_02839	3.31433	0	0	0	0	0	0	0	0	0	0	0	0	0	0	0	0	1.76798	1.54635	0		0	0	0	0	0	0	0	0	0	0	0	GO:0009851:'auxin biosynthetic process'
PITG_00065	PITG_02887	3.1438	0	0	0	0	0	0	0	0	0	0	0	0	0	0	0	0	1.65449	1.48931	0		0	0	0	0	0	0	0	0	0	0	0	GO:0042254:'ribosome biogenesis'
PITG_00065	PITG_02889	2.70026	0	0	0	0	0	0	0	0	0	0	0	0	0	0	0	0	1.61497	1.08529	0		0	0	0	0	0	0	0	0	0	0	0	0
PITG_00065	PITG_03156	2.18937	0	0	0	0	0	0	0	0	0	0	0	0	0	0	0	0	1.51191	0.677465	0		0	0	0	0	0	0	0	0	0	0	0	GO:0042254:'ribosome biogenesis'
PITG_00065	PITG_03304	3.67256	0	0	0	0	0	0	0	0	0	0	0	0	0	0	0	0	1.9058	1.76676	0		0	0	0	0	0	0	0	0	0	0	0	GO:0009851:'auxin biosynthetic process'
PITG_00065	PITG_03308	3.08974	0	0	0	0	0	0	0	0	0	0	0	0	0	0	0	0	1.98982	1.09992	0		0	0	0	0	0	0	0	0	0	0	0	0
PITG_00065	PITG_03452	3.11751	0	0	0	0	0	0	0	0	0	0	0	0	0	0	0	0	1.93565	1.18186	0		0	0	0	0	0	0	0	0	0	0	0	GO:0000463:'maturation of LSU-rRNA from tricistronic rRNA transcript (SSU-rRNA, 5.8S rRNA, LSU-rRNA)'
PITG_00065	PITG_03546	2.28917	0	0	0	0	0	0	0	0	0	0	0	0	0	0	0	0	1.3931	0.896067	0		0	0	0	0	0	0	0	0	0	0	0	GO:0009851:'auxin biosynthetic process'
PITG_00065	PITG_03555	3.08702	0	0	0	0	0	0	0	0	0	0	0	0	0	0	0	0	1.94224	1.14479	0		0	0	0	0	0	0	0	0	0	0	0	GO:0006886:'intracellular protein transport'
PITG_00065	PITG_03955	2.89174	0	0	0	0	0	0	0	0	0	0	0	0	0	0	0	0	1.58152	1.31022	0		0	0	0	0	0	0	0	0	0	0	0	GO:0006364:'rRNA processing'
PITG_00065	PITG_03956	4.03117	0	0	0	0	0	0	0	0	0	0	0	0	0	0	0	0	1.94692	2.08426	0		0	0	0	0	0	0	0	0	0	0	0	GO:0006446:'regulation of translational initiation'
PITG_00065	PITG_04384	2.35579	0	0	0	0	0	0	0	0	0	0	0	0	0	0	0	0	1.73867	0.617126	0		0	0	0	0	0	0	0	0	0	0	0	GO:0042254:'ribosome biogenesis'
PITG_00065	PITG_04722	3.24946	0	0	0	0	0	0	0	0	0	0	0	0	0	0	0	0	2.00299	1.24646	0		0	0	0	0	0	0	0	0	0	0	0	GO:0006468:'protein phosphorylation'
PITG_00065	PITG_05512	2.49586	0	0	0	0	0	0	0	0	0	0	0	0	0	0	0	0	1.58707	0.908789	0		0	0	0	0	0	0	0	0	0	0	0	GO:0006396:'RNA processing'
PITG_00065	PITG_05569	2.68012	0	0	0	0	0	0	0	0	0	0	0	0	0	0	0	0	1.91542	0.764702	0		0	0	0	0	0	0	0	0	0	0	0	0
PITG_00065	PITG_06263	3.24624	0	0	0	0	0	0	0	0	0	0	0	0	0	0	0	0	2.13537	1.11087	0		0	0	0	0	0	0	0	0	0	0	0	GO:0001522:'pseudouridine synthesis';GO:0006396:'RNA processing'
PITG_00065	PITG_06667	3.9723	0	0	0	0	0	0	0	0	0	0	0	0	0	0	0	0	2.13942	1.83288	0		0	0	0	0	0	0	0	0	0	0	0	0
PITG_00065	PITG_08045	2.39786	0	0	0	0	0	0	0	0	0	0	0	0	0	0	0	0	1.15416	1.2437	0		0	0	0	0	0	0	0	0	0	0	0	GO:0000154:'rRNA modification'
PITG_00065	PITG_08173	2.61065	0	0	0	0	0	0	0	0	0	0	0	0	0	0	0	0	1.68482	0.925835	0		0	0	0	0	0	0	0	0	0	0	0	GO:0032728:'positive regulation of interferon-beta production';GO:0045089:'positive regulation of innate immune response';GO:0006350:'transcription, DNA-dependent'
PITG_00065	PITG_08200	2.18513	0	0	0	0	0	0	0	0	0	0	0	0	0	0	0	0	0.999576	1.18556	0		0	0	0	0	0	0	0	0	0	0	0	0
PITG_00065	PITG_08681	2.51582	0	0	0	0	0	0	0	0	0	0	0	0	0	0	0	0	1.63588	0.879941	0		0	0	0	0	0	0	0	0	0	0	0	GO:0046686:'response to cadmium ion';GO:0006414:'translational elongation'
PITG_00065	PITG_09289	4.15482	0	0	0	0	0	0	0	0	0	0	0	0	0	0	0	0	1.97255	2.18228	0		0	0	0	0	0	0	0	0	0	0	0	0
PITG_00065	PITG_09432	3.44805	0	0	0	0	0	0	0	0	0	0	0	0	0	0	0	0	2.25486	1.19319	0		0	0	0	0	0	0	0	0	0	0	0	GO:0006608:'snRNP protein import into nucleus';GO:0016049:'cell growth';GO:0006364:'rRNA processing'
PITG_00065	PITG_09439	2.80976	0	0	0	0	0	0	0	0	0	0	0	0	0	0	0	0	1.12815	1.68161	0		0	0	0	0	0	0	0	0	0	0	0	GO:0016458:'gene silencing'
PITG_00065	PITG_09450	3.00739	0	0	0	0	0	0	0	0	0	0	0	0	0	0	0	0	1.89081	1.11658	0		0	0	0	0	0	0	0	0	0	0	0	GO:0006350:'transcription, DNA-dependent';GO:0046907:'intracellular transport'
PITG_00065	PITG_09829	2.3046	0	0	0	0	0	0	0	0	0	0	0	0	0	0	0	0	1.66598	0.638617	0		0	0	0	0	0	0	0	0	0	0	0	0
PITG_00065	PITG_10015	3.33042	0	0	0	0	0	0	0	0	0	0	0	0	0	0	0	0	1.62301	1.70741	0		0	0	0	0	0	0	0	0	0	0	0	0
PITG_00065	PITG_11124	3.09395	0	0	0	0	0	0	0	0	0	0	0	0	0	0	0	0	1.59709	1.49686	0		0	0	0	0	0	0	0	0	0	0	0	0
PITG_00065	PITG_11198	2.47508	0	0	0	0	0	0	0	0	0	0	0	0	0	0	0	0	1.74029	0.734792	0		0	0	0	0	0	0	0	0	0	0	0	GO:0008156:'negative regulation of DNA replication';GO:0030336:'negative regulation of cell migration';GO:0050821:'protein stabilization';GO:0000079:'regulation of cyclin-dependent protein kinase activity';GO:0008285:'negative regulation of cell proliferation';GO:0022408:'negative regulation of cell-cell adhesion';GO:0031397:'negative regulation of protein ubiquitination';GO:0033342:'negative reg…
PITG_00065	PITG_11457	2.1636	0	0	0	0	0	0	0	0	0	0	0	0	0	0	0	0	1.16776	0.995837	0		0	0	0	0	0	0	0	0	0	0	0	GO:0006189:''de novo' IMP biosynthetic process'
PITG_00065	PITG_11796	2.30201	0	0	0	0	0	0	0	0	0	0	0	0	0	0	0	0	2.30201	0	0		0	0	0	0	0	0	0	0	0	0	0	GO:0007275:'multicellular organismal development'
PITG_00065	PITG_12001	3.43302	0	0	0	0	0	0	0	0	0	0	0	0	0	0	0	0	1.99965	1.43337	0		0	0	0	0	0	0	0	0	0	0	0	0
PITG_00065	PITG_12678	3.44448	0	0	0	0	0	0	0	0	0	0	0	0	0	0	0	0	2.25334	1.19114	0		0	0	0	0	0	0	0	0	0	0	0	GO:0009793:'embryo development ending in seed dormancy'
PITG_00065	PITG_12867	2.24411	0	0	0	0	0	0	0	0	0	0	0	0	0	0	0	0	1.70173	0.542377	0		0	0	0	0	0	0	0	0	0	0	0	0
PITG_00065	PITG_12932	2.88042	0	0	0	0	0	0	0	0	0	0	0	0	0	0	0	0	1.67656	1.20385	0		0	0	0	0	0	0	0	0	0	0	0	GO:0006364:'rRNA processing'
PITG_00065	PITG_13016	3.17114	0	0	0	0	0	0	0	0	0	0	0	0	0	0	0	0	1.76975	1.4014	0		0	0	0	0	0	0	0	0	0	0	0	GO:0008283:'cell proliferation';GO:0006364:'rRNA processing'
PITG_00065	PITG_13017	3.27513	0	0	0	0	0	0	0	0	0	0	0	0	0	0	0	0	1.88877	1.38636	0		0	0	0	0	0	0	0	0	0	0	0	GO:0009851:'auxin biosynthetic process'
PITG_00065	PITG_14572	3.72047	0	0	0	0	0	0	0	0	0	0	0	0	0	0	0	0	2.17308	1.54739	0		0	0	0	0	0	0	0	0	0	0	0	0
PITG_00065	PITG_14613	2.98361	0	0	0	0	0	0	0	0	0	0	0	0	0	0	0	0	1.63156	1.35204	0		0	0	0	0	0	0	0	0	0	0	0	0
PITG_00065	PITG_15329	2.20225	0	0	0	0	0	0	0	0	0	0	0	0	0	0	0	0	1.58612	0.616136	0		0	0	0	0	0	0	0	0	0	0	0	0
PITG_00065	PITG_16107	2.91916	0	0	0	0	0	0	0	0	0	0	0	0	0	0	0	0	1.73707	1.18209	0		0	0	0	0	0	0	0	0	0	0	0	GO:0006397:'mRNA processing'
PITG_00065	PITG_16375	2.63081	0	0	0	0	0	0	0	0	0	0	0	0	0	0	0	0	1.29946	1.33135	0		0	0	0	0	0	0	0	0	0	0	0	0
PITG_00065	PITG_17135	4.16735	0	0	0	0	0	0	0	0	0	0	0	0	0	0	0	0	1.37446	2.79289	0		0	0	0	0	0	0	0	0	0	0	0	GO:0006479:'protein methylation'
PITG_00065	PITG_17157	2.29208	0	0	0	0	0	0	0	0	0	0	0	0	0	0	0	0	1.50709	0.784991	0		0	0	0	0	0	0	0	0	0	0	0	0
PITG_00065	PITG_17699	3.11081	0	0	0	0	0	0	0	0	0	0	0	0	0	0	0	0	1.37549	1.73532	0		0	0	0	0	0	0	0	0	0	0	0	0
PITG_00065	PITG_17995	2.10381	0	0	0	0	0	0	0	0	0	0	0	0	0	0	0	0	1.01625	1.08755	0		0	0	0	0	0	0	0	0	0	0	0	0
PITG_00065	PITG_18014	3.49711	0	0	0	0	0	0	0	0	0	0	0	0	0	0	0	0	1.98948	1.50763	0		0	0	0	0	0	0	0	0	0	0	0	0
PITG_00065	PITG_18755	3.92293	0	0	0	0	0	0	0	0	0	0	0	0	0	0	0	0	2.43368	1.48925	0		0	0	0	0	0	0	0	0	0	0	0	0
PITG_00065	PITG_19163	3.04814	0	0	0	0	0	0	0	0	0	0	0	0	0	0	0	0	1.66628	1.38185	0		0	0	0	0	0	0	0	0	0	0	0	GO:0009851:'auxin biosynthetic process';GO:0006364:'rRNA processing'
PITG_00065	PITG_19608	3.38858	0	0	0	0	0	0	0	0	0	0	0	0	0	0	0	0	2.30551	1.08308	0		0	0	0	0	0	0	0	0	0	0	0	GO:0031118:'rRNA pseudouridine synthesis'
PITG_00065	PITG_19993	2.22594	0	0	0	0	0	0	0	0	0	0	0	0	0	0	0	0	1.30336	0.922581	0		0	0	0	0	0	0	0	0	0	1	0	GO:0006541:'glutamine metabolic process';GO:0006177:'GMP biosynthetic process'
PITG_00065	PITG_20593	3.04962	0	0	0	0	0	0	0	0	0	0	0	0	0	0	0	0	1.86708	1.18254	0		0	0	0	0	0	0	0	0	0	0	0	0
PITG_00065	PITG_20688	4.67425	0	0	0	0	0	0	0	0	0	0	0	0	0	0	0	0	2.71691	1.95734	0		0	0	0	0	0	0	0	0	0	0	0	GO:0042254:'ribosome biogenesis'
PITG_00065	PITG_21179	2.39618	0	0	0	0	0	0	0	0	0	0	0	0	0	0	0	0	1.34914	1.04704	0		0	0	0	0	0	0	0	0	0	0	0	0
PITG_00065	PITG_22020	2.44476	0	0	0	0	0	0	0	0	0	0	0	0	0	0	0	0	1.14587	1.29889	0		0	0	0	0	0	0	0	0	0	0	0	GO:0006413:'translational initiation'
PITG_00065	PITG_22958	3.38466	0	0	0	0	0	0	0	0	0	0	0	0	0	0	0	0	1.60394	1.78072	0		0	0	0	0	0	0	0	0	0	0	0	GO:0008283:'cell proliferation';GO:0007165:'signal transduction'
PITG_00067	PITG_02623	4.00005	0	0	0	0	0	0	0	0	0	0	0	0	0	0	0	0	2.15697	1.84308	0		0	0	0	0	0	0	0	0	0	0	GO:0044237:'cellular metabolic process'	GO:0006508:'proteolysis'
PITG_00067	PITG_05079	2.14141	0	0	0	0	0	0	0	0	0	0	0	0	0	0	0	0	2.14141	0	0		0	0	0	0	0	0	0	0	0	0	GO:0044237:'cellular metabolic process'	GO:0055085:'transmembrane transport';GO:0006075:'(1->3)-beta-D-glucan biosynthetic process'
PITG_00067	PITG_05362	3.0286	0	0	0	0	0	0	0	0	0	0	0	0	0	0	0	0	1.31599	1.71261	0		0	0	0	0	0	0	0	0	0	0	GO:0044237:'cellular metabolic process'	0
PITG_00067	PITG_06657	2.36917	0	0	0	0	0	0	0	0	0	0	0	0	0	0	0	0	1.19973	1.16944	0		0	0	0	0	0	0	0	0	0	0	GO:0044237:'cellular metabolic process'	GO:0045454:'cell redox homeostasis'
PITG_00067	PITG_06929	2.28688	0	0	0	0	0	0	0	0	0	0	0	0	0	0	0	0	0.870871	1.41601	0		0	0	0	0	0	0	0	0	0	0	GO:0044237:'cellular metabolic process'	GO:0051262:'protein tetramerization';GO:0016311:'dephosphorylation'
PITG_00067	PITG_08817	2.26314	0	0	0	0	0	0	0	0	0	0	0	0	0	0	0	0	0.712672	1.55047	0		0	0	0	0	0	0	0	0	0	0	GO:0044237:'cellular metabolic process'	0
PITG_00067	PITG_10952	2.63022	0	0	0	0	0	0	0	0	0	0	0	0	0	0	0	0	0.889613	1.7406	0		0	0	0	0	0	0	0	0	0	0	GO:0044237:'cellular metabolic process'	GO:0007411:'axon guidance';GO:0016055:'Wnt receptor signaling pathway';GO:0007403:'glial cell fate determination';GO:0007163:'establishment or maintenance of cell polarity';GO:0045449:'regulation of transcription, DNA-dependent';GO:0008347:'glial cell migration';GO:0007422:'peripheral nervous system development';GO:0007400:'neuroblast fate determination';GO:0007474:'imaginal disc-derived wing vei…
PITG_00067	PITG_12191	2.48368	0	0	0	0	0	0	0	0	0	0	0	0	0	0	0	0	1.00969	1.47398	0		0	0	0	0	0	0	0	0	0	0	GO:0044237:'cellular metabolic process'	0
PITG_00067	PITG_12327	2.53456	0	0	0	0	0	0	0	0	0	0	0	0	0	0	0	0	1.45543	1.07913	0		0	0	0	0	0	0	0	0	0	0	GO:0044237:'cellular metabolic process'	GO:0044238:'primary metabolic process';GO:0044260:'cellular macromolecule metabolic process'
PITG_00067	PITG_14249	2.24765	0	0	0	0	0	0	0	0	0	0	0	0	0	0	0	0	1.68864	0.559013	0		0	0	0	0	0	0	0	0	0	0	GO:0044237:'cellular metabolic process'	GO:0008380:'RNA splicing';GO:0006397:'mRNA processing'
PITG_00067	PITG_14397	2.48597	0	0	0	0	0	0	0	0	0	0	0	0	0	0	0	0	0.902164	1.58381	0		0	0	0	0	0	0	0	0	0	0	GO:0044237:'cellular metabolic process'	GO:0042276:'error-prone translesion synthesis';GO:0051726:'regulation of cell cycle';GO:0006275:'regulation of DNA replication'
PITG_00067	PITG_14728	3.49153	0	0	0	0	0	0	0	0	0	0	0	0	0	0	0	0	1.78822	1.7033	0		0	0	0	0	0	0	0	0	0	0	GO:0044237:'cellular metabolic process'	GO:0016070:'RNA metabolic process'
PITG_00067	PITG_16807	2.71042	0	0	0	0	0	0	0	0	0	0	0	0	0	0	0	0	1.67845	1.03197	0		0	0	0	0	0	0	0	0	0	0	GO:0044237:'cellular metabolic process'	GO:0055114:'oxidation-reduction process';GO:0015936:'coenzyme A metabolic process'
PITG_00067	PITG_18538	2.75407	0	0	0	0	0	0	0	0	0	0	0	0	0	0	0	0	1.6609	1.09317	0		0	0	0	0	0	0	0	0	0	0	GO:0044237:'cellular metabolic process'	GO:0009098:'leucine biosynthetic process'
PITG_00068	PITG_17002	2.63582	0	0	0	0	0	0	0	0	0	0	0	0	0	0	0	0	1.38809	1.24773	0		0	0	0	0	0	0	0	0	0	0	0	0
PITG_00069	PITG_07807	2.1339	0	0	0	0	0	0	0	0	0	0	0	0	0	0	0	0	2.1339	0	0		0	0	0	0	0	0	0	0	0	0	GO:0055114:'oxidation-reduction process'	0
PITG_00071	PITG_02576	2.12506	0	0	0	0	0	0	0	0	0	0	0	0	0	0	0	0	1.57298	0.552081	0		0	0	0	0	0	0	0	0	0	0	0	GO:0006470:'protein dephosphorylation';GO:0000173:'inactivation of MAPK activity involved in osmosensory signaling pathway';GO:0034605:'cellular response to heat'
PITG_00071	PITG_03016	20.6092	4.71	4.5	0	0	0	6.14	0	0	0	0	0	3.17	4.02	5.22	0	0	0.00457363	0.0346096	0		0	0	0	0	0	0	0	0	0	0	0	GO:0006260:'DNA replication'
PITG_00071	PITG_04527	3.17	0	0	0	0	0	0	0	0	0	0	0	3.17	0	0	0	0	0	0	0		0	0	0	0	0	0	0	0	0	0	0	GO:0009851:'auxin biosynthetic process';GO:0006270:'DNA-dependent DNA replication initiation'
PITG_00071	PITG_05369	4.10396	0	0	0	0	0	0	0	0	0	0	0	3.17	4.02	0	0	0	0.0839637	0	0		0	0	0	0	0	0	0	0	0	0	0	GO:0006281:'DNA repair';GO:0006260:'DNA replication'
PITG_00071	PITG_05585	3.18963	0	0	0	0	0	0	0	0	0	0	0	3.17	0	0	0	0	0.0037674	0.0158662	0		0	0	0	0	0	0	0	0	0	0	0	GO:0006260:'DNA replication'
PITG_00071	PITG_05679	3.89519	0	0	0	0	0	0	0	0	0	0	0	3.17	0	0	0	0	0	0	0.725194		0	0	0	0	0	0	0	0	0	0	0	GO:0000718:'nucleotide-excision repair, DNA damage removal';GO:0007127:'meiosis I';GO:0007275:'multicellular organismal development';GO:0006310:'DNA recombination';GO:0006297:'nucleotide-excision repair, DNA gap filling';GO:0051276:'chromosome organization';GO:0006260:'DNA replication'
PITG_00071	PITG_06385	2.15198	0	0	0	0	0	0	0	0	0	0	0	0	0	0	0	0	1.19616	0.955815	0		0	0	0	0	0	0	0	0	0	0	0	GO:0015031:'protein transport'
PITG_00071	PITG_09594	22.0482	4.71	4.5	0	0	0	6.14	0	0	0	0	0	3.17	4.02	5.22	5.66	0	0.473713	0.56444	0		0	0	0	0	0	0	0	0	0	0	0	GO:0006260:'DNA replication'
PITG_00071	PITG_10398	3.17397	0	0	0	0	0	0	0	0	0	0	0	3.17	0	0	0	0	0.00397388	0	0		0	0	0	0	0	0	0	0	0	0	0	0
PITG_00071	PITG_10486	24.55	4.71	4.5	3.39	0	0	6.14	0	0	0	0	0	3.17	4.02	5.22	5.66	5.81	0	0	0		0	0	0	0	0	0	0	0	0	0	0	GO:0006260:'DNA replication'
PITG_00071	PITG_11812	3.20956	0	0	0	0	0	0	0	0	0	0	0	3.17	0	0	0	0	0.0395648	0	0		0	0	0	0	0	0	0	0	0	0	0	GO:0006268:'DNA unwinding involved in replication';GO:0009851:'auxin biosynthetic process';GO:0009790:'embryo development';GO:0006270:'DNA-dependent DNA replication initiation';GO:0042127:'regulation of cell proliferation';GO:0010082:'regulation of root meristem growth'
PITG_00071	PITG_13457	2.10146	0	0	0	0	0	0	0	0	0	0	0	0	0	0	0	0	0.846648	1.25481	0		0	0	0	0	0	0	0	0	0	0	0	GO:0006281:'DNA repair'
PITG_00071	PITG_14397	3.1876	0	0	0	0	0	0	0	0	0	0	0	3.17	0	0	0	0	0.00236689	0.015231	0		0	0	0	0	0	0	0	0	0	0	0	GO:0042276:'error-prone translesion synthesis';GO:0051726:'regulation of cell cycle';GO:0006275:'regulation of DNA replication'
PITG_00071	PITG_14579	5.35531	0	0	0	0	0	0	0	0	0	0	0	3.17	4.02	5.22	0	0	0.0160178	0.119291	0		0	0	0	0	0	0	0	0	0	0	0	0
PITG_00071	PITG_19768	2.5932	0	0	0	0	0	0	0	0	0	0	0	0	0	0	0	0	0.914468	1.67873	0		0	0	0	0	0	0	0	0	0	0	0	0
PITG_00071	PITG_20105	4.01188	0	0	3.39	0	0	0	0	0	0	0	0	0	0	0	0	0	0.15232	0.469561	0		0	0	0	0	0	0	0	0	0	0	0	GO:0008152:'metabolic process'
PITG_00074	PITG_01748	3.17	0	0	0	0	0	0	0	0	0	0	0	3.17	0	0	0	0	0	0	0		0	0	0	0	0	0	0	0	0	0	GO:0015986:'ATP synthesis coupled proton transport'	GO:0051205:'protein insertion into membrane'
PITG_00074	PITG_04452	3.17	0	0	0	0	0	0	0	0	0	0	0	3.17	0	0	0	0	0	0	0		0	0	0	0	0	0	0	0	0	0	GO:0015986:'ATP synthesis coupled proton transport'	GO:0015986:'ATP synthesis coupled proton transport'
PITG_00074	PITG_05240	3.17	0	0	0	0	0	0	0	0	0	0	0	3.17	0	0	0	0	0	0	0		0	0	0	0	0	0	0	0	0	0	GO:0015986:'ATP synthesis coupled proton transport'	GO:0009851:'auxin biosynthetic process';GO:0006468:'protein phosphorylation'
PITG_00074	PITG_06595	5.66	0	0	0	0	0	0	0	0	0	0	0	3.17	4.02	5.22	5.66	0	0	0	0		0	0	0	0	0	0	0	0	0	0	GO:0015986:'ATP synthesis coupled proton transport'	GO:0001525:'angiogenesis';GO:0006933:'negative regulation of cell adhesion involved in substrate-bound cell migration';GO:0006898:'receptor-mediated endocytosis';GO:0006172:'ADP biosynthetic process';GO:0009851:'auxin biosynthetic process';GO:0051453:'regulation of intracellular pH';GO:0042776:'mitochondrial ATP synthesis coupled proton transport';GO:0042777:'plasma membrane ATP synthesis coupled…
PITG_00074	PITG_07792	3.17	0	0	0	0	0	0	0	0	0	0	0	3.17	0	0	0	0	0	0	0		0	0	0	0	0	0	0	0	0	0	GO:0015986:'ATP synthesis coupled proton transport'	GO:0042777:'plasma membrane ATP synthesis coupled proton transport';GO:0009651:'response to salt stress'
PITG_00074	PITG_08328	3.17	0	0	0	0	0	0	0	0	0	0	0	3.17	0	0	0	0	0	0	0		0	0	0	0	0	0	0	0	0	0	GO:0015986:'ATP synthesis coupled proton transport'	GO:0051246:'regulation of protein metabolic process';GO:0043687:'post-translational protein modification'
PITG_00074	PITG_09010	3.17	0	0	0	0	0	0	0	0	0	0	0	3.17	0	0	0	0	0	0	0		0	0	0	0	0	0	0	0	0	0	GO:0015986:'ATP synthesis coupled proton transport'	GO:0009851:'auxin biosynthetic process';GO:0006468:'protein phosphorylation'
PITG_00074	PITG_09547	3.17	0	0	0	0	0	0	0	0	0	0	0	3.17	0	0	0	0	0	0	0		0	0	0	0	0	0	0	0	0	0	GO:0015986:'ATP synthesis coupled proton transport'	0
PITG_00074	PITG_09553	3.17	0	0	0	0	0	0	0	0	0	0	0	3.17	0	0	0	0	0	0	0		0	0	0	0	0	0	0	0	0	0	GO:0015986:'ATP synthesis coupled proton transport'	0
PITG_00074	PITG_12104	3.17	0	0	0	0	0	0	0	0	0	0	0	3.17	0	0	0	0	0	0	0		0	0	0	0	0	0	0	0	0	0	GO:0015986:'ATP synthesis coupled proton transport'	GO:0006310:'DNA recombination';GO:0006303:'double-strand break repair via nonhomologous end joining';GO:0071214:'cellular response to abiotic stimulus';GO:0048522:'positive regulation of cellular process';GO:0010212:'response to ionizing radiation';GO:0007399:'nervous system development'
PITG_00074	PITG_14936	3.17	0	0	0	0	0	0	0	0	0	0	0	3.17	0	0	0	0	0	0	0		0	0	0	0	0	0	0	0	0	0	GO:0015986:'ATP synthesis coupled proton transport'	GO:0015986:'ATP synthesis coupled proton transport';GO:0006911:'phagocytosis, engulfment'
PITG_00074	PITG_15526	4.02	0	0	0	0	0	0	0	0	0	0	0	3.17	4.02	0	0	0	0	0	0		0	0	0	0	0	0	0	0	0	0	GO:0015986:'ATP synthesis coupled proton transport'	GO:0006200:'ATP catabolic process';GO:0042776:'mitochondrial ATP synthesis coupled proton transport'
PITG_00074	PITG_16062	3.17	0	0	0	0	0	0	0	0	0	0	0	3.17	0	0	0	0	0	0	0		0	0	0	0	0	0	0	0	0	0	GO:0015986:'ATP synthesis coupled proton transport'	GO:0009058:'biosynthetic process'
PITG_00077	PITG_03740	2.10452	0	0	0	0	0	0	0	0	0	0	0	0	0	0	0	0	2.10452	0	0		0	0	0	0	0	0	0	0	0	0	GO:0006511:'ubiquitin-dependent protein catabolic process'	GO:0006754:'ATP biosynthetic process';GO:0015914:'phospholipid transport'
PITG_00077	PITG_10623	2.38526	0	0	0	0	0	0	0	0	0	0	0	0	0	0	0	0	2.38526	0	0		0	0	0	0	0	0	0	0	0	0	GO:0006511:'ubiquitin-dependent protein catabolic process'	GO:0006470:'protein dephosphorylation';GO:0007254:'JNK cascade';GO:0000188:'inactivation of MAPK activity'
PITG_00082	PITG_19191	2.40298	0	0	0	0	0	0	0	0	0	0	0	0	0	0	0	0	0.515296	1.88768	0		0	0	0	0	0	0	0	0	0	0	GO:0055085:'transmembrane transport';GO:0006812:'cation transport'	GO:0006096:'glycolysis'
PITG_00083	PITG_08296	3.39	0	0	3.39	0	0	0	0	0	0	0	0	0	0	0	0	0	0	0	0		0	0	0	0	0	0	0	0	0	0	GO:0006629:'lipid metabolic process'	GO:0009636:'response to toxin';GO:0055085:'transmembrane transport'
PITG_00088	PITG_00117	6.11628	0	0	0	2.82	0	0	0	0	0	0	0	3.17	0	0	0	0	0.126276	0	0		0	0	0	0	0	0	0	0	0	0	0	0
PITG_00088	PITG_00266	5.99	0	0	0	2.82	0	0	0	0	0	0	0	3.17	0	0	0	0	0	0	0		0	0	0	0	0	0	0	0	0	0	0	GO:0000054:'ribosomal subunit export from nucleus';GO:0006412:'translation'
PITG_00088	PITG_00270	2.15004	0	0	0	0	0	0	0	0	0	0	0	0	0	0	0	0	1.0474	1.10265	0		0	0	0	0	0	0	0	0	0	0	0	0
PITG_00088	PITG_00863	3.07213	0	0	0	2.82	0	0	0	0	0	0	0	0	0	0	0	0	0.252126	0	0		0	0	0	0	0	0	0	0	0	0	0	GO:0009851:'auxin biosynthetic process'
PITG_00088	PITG_00980	7.02219	0	0	0	2.82	0	0	0	0	0	0	0	3.17	4.02	0	0	0	0.0798821	0.102304	0		0	0	0	0	0	0	0	0	0	0	0	GO:0006397:'mRNA processing';GO:0010608:'posttranscriptional regulation of gene expression'
PITG_00088	PITG_01248	5.99	0	0	0	2.82	0	0	0	0	0	0	0	3.17	0	0	0	0	0	0	0		0	0	0	0	0	0	0	0	0	0	0	GO:0010468:'regulation of gene expression';GO:0051252:'regulation of RNA metabolic process';GO:0006397:'mRNA processing'
PITG_00088	PITG_01479	19.8712	0	0	0	2.82	5.08	6.14	0	0	0	0	0	3.17	4.02	5.22	5.66	5.81	0.0212125	0	0		0	0	0	0	0	0	0	0	0	0	0	GO:0043066:'negative regulation of apoptotic process'
PITG_00088	PITG_02482	5.99658	0	0	0	2.82	0	0	0	0	0	0	0	3.17	0	0	0	0	0.00657663	0	0		0	0	0	0	0	0	0	0	0	0	0	GO:0009851:'auxin biosynthetic process';GO:0008380:'RNA splicing';GO:0006397:'mRNA processing'
PITG_00088	PITG_02736	8.52709	0	0	0	2.82	0	0	0	0	0	0	0	3.17	4.02	5.22	5.66	0	0.047089	0	0		0	0	0	0	0	0	0	0	0	0	0	GO:0007052:'mitotic spindle organization';GO:0000398:'nuclear mRNA splicing, via spliceosome'
PITG_00088	PITG_02996	2.82	0	0	0	2.82	0	0	0	0	0	0	0	0	0	0	0	0	0	0	0		0	0	0	0	0	0	0	0	0	0	0	GO:0008380:'RNA splicing';GO:0006915:'apoptotic process';GO:0006950:'response to stress'
PITG_00088	PITG_03117	2.86826	0	0	0	2.82	0	0	0	0	0	0	0	0	0	0	0	0	0.0482628	0	0		0	0	0	0	0	0	0	0	0	0	0	GO:0008380:'RNA splicing'
PITG_00088	PITG_03300	2.89796	0	0	0	2.82	0	0	0	0	0	0	0	0	0	0	0	0	0.0779574	0	0		0	0	0	0	0	0	0	0	0	0	0	GO:0000244:'assembly of spliceosomal tri-snRNP'
PITG_00088	PITG_03702	2.86588	0	0	0	2.82	0	0	0	0	0	0	0	0	0	0	0	0	0.0226299	0.0232518	0		0	0	0	0	0	0	0	0	0	0	0	0
PITG_00088	PITG_03999	2.82	0	0	0	2.82	0	0	0	0	0	0	0	0	0	0	0	0	0	0	0		0	0	0	0	0	0	0	0	0	0	0	GO:0000022:'mitotic spindle elongation';GO:0016321:'female meiosis chromosome segregation';GO:0006413:'translational initiation';GO:0016070:'RNA metabolic process';GO:0035071:'salivary gland cell autophagic cell death';GO:0001558:'regulation of cell growth';GO:0007076:'mitotic chromosome condensation';GO:0006325:'chromatin organization'
PITG_00088	PITG_04395	19.9708	0	0	0	2.82	5.08	6.14	0	0	0	0	0	3.17	4.02	5.22	5.66	5.81	0.054232	0.066561	0		0	0	0	0	0	0	0	0	0	0	0	GO:0010555:'response to mannitol stimulus';GO:0009737:'response to abscisic acid stimulus';GO:0000398:'nuclear mRNA splicing, via spliceosome';GO:0009651:'response to salt stress'
PITG_00088	PITG_04538	2.8476	0	0	0	2.82	0	0	0	0	0	0	0	0	0	0	0	0	0.00784732	0.019756	0		0	0	0	0	0	0	0	0	0	0	0	GO:0006396:'RNA processing'
PITG_00088	PITG_04905	3.18468	0	0	0	0	0	0	0	0	0	0	0	3.17	0	0	0	0	0.00241239	0.0122688	0		0	0	0	0	0	0	0	0	0	0	0	0
PITG_00088	PITG_05006	6.04047	0	0	0	2.82	0	0	0	0	0	0	0	3.17	0	0	0	0	0.0504738	0	0		0	0	0	0	0	0	0	0	0	0	0	GO:0000354:'cis assembly of pre-catalytic spliceosome'
PITG_00088	PITG_05126	2.89147	0	0	0	2.82	0	0	0	0	0	0	0	0	0	0	0	0	0.0714721	0	0		0	0	0	0	0	0	0	0	0	0	0	GO:0009792:'embryo development ending in birth or egg hatching';GO:0040007:'growth';GO:0040035:'hermaphrodite genitalia development';GO:0007052:'mitotic spindle organization';GO:0002119:'nematode larval development';GO:0040011:'locomotion';GO:0000398:'nuclear mRNA splicing, via spliceosome';GO:0006898:'receptor-mediated endocytosis';GO:0002009:'morphogenesis of an epithelium'
PITG_00088	PITG_05680	2.82	0	0	0	2.82	0	0	0	0	0	0	0	0	0	0	0	0	0	0	0		0	0	0	0	0	0	0	0	0	0	0	GO:0008380:'RNA splicing';GO:0007067:'mitosis';GO:0006397:'mRNA processing'
PITG_00088	PITG_06171	6.22253	0	0	0	2.82	0	0	0	0	0	0	0	3.17	0	0	0	0	0.232532	0	0		0	0	0	0	0	0	0	0	0	0	0	GO:0009952:'anterior/posterior pattern specification';GO:0000398:'nuclear mRNA splicing, via spliceosome'
PITG_00088	PITG_06505	2.82	0	0	0	2.82	0	0	0	0	0	0	0	0	0	0	0	0	0	0	0		0	0	0	0	0	0	0	0	0	0	0	GO:0006468:'protein phosphorylation';GO:0009851:'auxin biosynthetic process';GO:0006418:'tRNA aminoacylation for protein translation';GO:0043558:'regulation of translational initiation in response to stress'
PITG_00088	PITG_06799	3.17	0	0	0	0	0	0	0	0	0	0	0	3.17	0	0	0	0	0	0	0		0	0	0	0	0	0	0	0	0	0	0	GO:0006414:'translational elongation'
PITG_00088	PITG_06986	2.84119	0	0	0	2.82	0	0	0	0	0	0	0	0	0	0	0	0	0.00304091	0.0181535	0		0	0	0	0	0	0	0	0	0	0	0	GO:0010587:'miRNA catabolic process'
PITG_00088	PITG_07053	2.82486	0	0	0	2.82	0	0	0	0	0	0	0	0	0	0	0	0	0.00485913	0	0		0	0	0	0	0	0	0	0	0	0	0	GO:0006397:'mRNA processing'
PITG_00088	PITG_07306	2.82	0	0	0	2.82	0	0	0	0	0	0	0	0	0	0	0	0	0	0	0		0	0	0	0	0	0	0	0	0	0	0	0
PITG_00088	PITG_07308	2.82728	0	0	0	2.82	0	0	0	0	0	0	0	0	0	0	0	0	0.00727691	0	0		0	0	0	0	0	0	0	0	0	0	0	GO:0001510:'RNA methylation';GO:0006364:'rRNA processing';GO:0008033:'tRNA processing'
PITG_00088	PITG_08011	6.95661	0	0	0	2.82	0	0	0	0	0	0	0	3.17	4.02	0	0	0	0.116605	0	0		0	0	0	0	0	0	0	0	0	0	0	GO:0006461:'protein complex assembly';GO:0000375:'RNA splicing, via transesterification reactions'
PITG_00088	PITG_08189	19.8714	0	0	0	2.82	5.08	6.14	0	0	0	0	0	3.17	4.02	5.22	5.66	5.81	0.0214353	0	0		0	0	0	0	0	0	0	0	0	0	0	GO:0000245:'spliceosomal complex assembly'
PITG_00088	PITG_08673	2.82218	0	0	0	2.82	0	0	0	0	0	0	0	0	0	0	0	0	0.00218433	0	0		0	0	0	0	0	0	0	0	0	0	0	GO:0009414:'response to water deprivation';GO:0008380:'RNA splicing';GO:0006402:'mRNA catabolic process';GO:0009737:'response to abscisic acid stimulus';GO:0006397:'mRNA processing';GO:0006468:'protein phosphorylation'
PITG_00088	PITG_08714	2.83969	0	0	0	2.82	0	0	0	0	0	0	0	0	0	0	0	0	0.0196894	0	0		0	0	0	0	0	0	0	0	0	0	0	GO:0009851:'auxin biosynthetic process';GO:0015966:'diadenosine tetraphosphate biosynthetic process';GO:0006430:'lysyl-tRNA aminoacylation'
PITG_00088	PITG_08932	2.82291	0	0	0	2.82	0	0	0	0	0	0	0	0	0	0	0	0	0.00291222	0	0		0	0	0	0	0	0	0	0	0	0	0	0
PITG_00088	PITG_09437	2.82	0	0	0	2.82	0	0	0	0	0	0	0	0	0	0	0	0	0	0	0		0	0	0	0	0	0	0	0	0	0	0	0
PITG_00088	PITG_09475	14.1485	0	0	0	2.82	0	6.14	0	0	0	0	0	3.17	4.02	0	0	0	1.16847	0	0		0	0	0	0	0	0	0	0	0	0	0	GO:0000398:'nuclear mRNA splicing, via spliceosome'
PITG_00088	PITG_09488	6.84168	0	0	0	2.82	0	0	0	0	0	0	0	3.17	4.02	0	0	0	0.00167742	0	0		0	0	0	0	0	0	0	0	0	0	0	0
PITG_00088	PITG_09556	2.89744	0	0	0	2.82	0	0	0	0	0	0	0	0	0	0	0	0	0.00921569	0.0682267	0		0	0	0	0	0	0	0	0	0	0	0	GO:0006281:'DNA repair'
PITG_00088	PITG_09598	2.91629	0	0	0	2.82	0	0	0	0	0	0	0	0	0	0	0	0	0.0962862	0	0		0	0	0	0	0	0	0	0	0	0	0	GO:0048513:'organ development'
PITG_00088	PITG_09604	2.84672	0	0	0	2.82	0	0	0	0	0	0	0	0	0	0	0	0	0.0267174	0	0		0	0	0	0	0	0	0	0	0	0	0	0
PITG_00088	PITG_09610	2.82	0	0	0	2.82	0	0	0	0	0	0	0	0	0	0	0	0	0	0	0		0	0	0	0	0	0	0	0	0	0	0	GO:0009851:'auxin biosynthetic process';GO:0006278:'RNA-dependent DNA replication';GO:0009793:'embryo development ending in seed dormancy';GO:0008380:'RNA splicing';GO:0009229:'thiamine diphosphate biosynthetic process';GO:0006298:'mismatch repair';GO:0006772:'thiamine metabolic process';GO:0006397:'mRNA processing'
PITG_00088	PITG_09943	14.18	0	0	0	2.82	0	6.14	0	0	0	0	0	3.17	4.02	5.22	0	0	0	0	0		0	0	0	0	0	0	0	0	0	0	0	GO:0009851:'auxin biosynthetic process'
PITG_00088	PITG_09956	3.01008	0	0	0	2.82	0	0	0	0	0	0	0	0	0	0	0	0	0.190079	0	0		0	0	0	0	0	0	0	0	0	0	0	GO:0019252:'starch biosynthetic process';GO:0000244:'assembly of spliceosomal tri-snRNP';GO:0009409:'response to cold';GO:0045944:'positive regulation of transcription from RNA polymerase II promoter'
PITG_00088	PITG_10969	8.6328	0	0	0	2.82	0	0	0	0	0	0	0	3.17	4.02	5.22	5.66	5.81	0.00279992	0	0		0	0	0	0	0	0	0	0	0	0	0	GO:0050896:'response to stimulus';GO:0007601:'visual perception';GO:0000398:'nuclear mRNA splicing, via spliceosome'
PITG_00088	PITG_10998	3.28763	0	0	0	0	0	0	0	0	0	0	0	3.17	0	0	0	0	0.117631	0	0		0	0	0	0	0	0	0	0	0	0	0	GO:0045892:'negative regulation of transcription, DNA-dependent';GO:0033138:'positive regulation of peptidyl-serine phosphorylation';GO:0030010:'establishment of cell polarity';GO:0050774:'negative regulation of dendrite morphogenesis';GO:0005977:'glycogen metabolic process';GO:0060070:'canonical Wnt receptor signaling pathway';GO:0016477:'cell migration';GO:0006916:'anti-apoptosis';GO:0046827:'p…
PITG_00088	PITG_11158	20.0657	0	0	0	2.82	5.08	6.14	0	0	0	0	0	3.17	4.02	5.22	5.66	5.81	0.109349	0.106336	0		0	0	0	0	0	0	0	0	0	0	0	GO:0006350:'transcription, DNA-dependent';GO:0006283:'transcription-coupled nucleotide-excision repair';GO:0006397:'mRNA processing';GO:0001824:'blastocyst development'
PITG_00088	PITG_12256	3.36555	0	0	0	0	0	0	0	0	0	0	0	3.17	0	0	0	0	0.195549	0	0		0	0	0	0	0	0	0	0	0	0	0	0
PITG_00088	PITG_12291	2.82678	0	0	0	2.82	0	0	0	0	0	0	0	0	0	0	0	0	0.00677684	0	0		0	0	0	0	0	0	0	0	0	0	0	GO:0006396:'RNA processing'
PITG_00088	PITG_12306	2.90661	0	0	0	2.82	0	0	0	0	0	0	0	0	0	0	0	0	0.0866123	0	0		0	0	0	0	0	0	0	0	0	0	0	0
PITG_00088	PITG_12691	3.02891	0	0	0	2.82	0	0	0	0	0	0	0	0	0	0	0	0	0.14188	0.0670326	0		0	0	0	0	0	0	0	0	0	0	0	0
PITG_00088	PITG_13114	3.03364	0	0	0	2.82	0	0	0	0	0	0	0	0	0	0	0	0	0.213645	0	0		0	1	0	0	0	0	0	0	0	0	0	GO:0046833:'positive regulation of RNA export from nucleus';GO:0031047:'gene silencing by RNA';GO:0000387:'spliceosomal snRNP assembly';GO:0006370:'mRNA capping';GO:0006408:'snRNA export from nucleus';GO:0006446:'regulation of translational initiation';GO:0000184:'nuclear-transcribed mRNA catabolic process, nonsense-mediated decay';GO:0051028:'mRNA transport'
PITG_00088	PITG_13905	8.52814	0	0	0	2.82	0	0	0	0	0	0	0	3.17	4.02	5.22	5.66	0	0.048141	0	0		0	0	0	0	0	0	0	0	0	0	0	GO:0000398:'nuclear mRNA splicing, via spliceosome'
PITG_00088	PITG_13972	2.83121	0	0	0	2.82	0	0	0	0	0	0	0	0	0	0	0	0	0.0112084	0	0		0	0	0	0	0	0	0	0	0	0	0	0
PITG_00088	PITG_14399	19.7	0	0	0	2.82	5.08	6.14	0	0	0	0	0	3.17	4.02	5.22	5.66	0	0	0	0		0	0	0	0	0	0	0	0	0	0	0	0
PITG_00088	PITG_14575	2.8807	0	0	0	2.82	0	0	0	0	0	0	0	0	0	0	0	0	0.0607008	0	0		0	0	0	0	0	0	0	0	0	0	0	GO:0000398:'nuclear mRNA splicing, via spliceosome'
PITG_00088	PITG_14874	2.82	0	0	0	2.82	0	0	0	0	0	0	0	0	0	0	0	0	0	0	0		0	0	0	0	0	0	0	0	0	0	0	GO:0000381:'regulation of alternative nuclear mRNA splicing, via spliceosome';GO:0006402:'mRNA catabolic process';GO:0000244:'assembly of spliceosomal tri-snRNP'
PITG_00088	PITG_15117	3.17	0	0	0	0	0	0	0	0	0	0	0	3.17	0	0	0	0	0	0	0		0	0	0	0	0	0	0	0	0	0	0	GO:0009851:'auxin biosynthetic process'
PITG_00088	PITG_15575	3.12611	0	0	0	2.82	0	0	0	0	0	0	0	0	0	0	0	0	0.306114	0	0		0	0	0	0	0	0	0	0	0	0	0	GO:0000398:'nuclear mRNA splicing, via spliceosome'
PITG_00088	PITG_15623	19.26	0	0	0	2.82	5.08	6.14	0	0	0	0	0	3.17	4.02	5.22	0	0	0	0	0		0	0	0	0	0	0	0	0	0	0	0	GO:0016070:'RNA metabolic process';GO:0006412:'translation'
PITG_00088	PITG_16207	8.65352	0	0	0	2.82	0	0	0	0	0	0	0	3.17	4.02	5.22	5.66	5.81	0.0235167	0	0		0	0	0	0	0	0	0	0	0	0	0	GO:0009851:'auxin biosynthetic process';GO:0000354:'cis assembly of pre-catalytic spliceosome'
PITG_00088	PITG_16757	2.82	0	0	0	2.82	0	0	0	0	0	0	0	0	0	0	0	0	0	0	0		0	0	0	0	0	0	0	0	0	0	0	GO:0006412:'translation'
PITG_00088	PITG_17072	2.83307	0	0	0	2.82	0	0	0	0	0	0	0	0	0	0	0	0	0.0130653	0	0		0	0	0	0	0	0	0	0	0	0	0	GO:0000375:'RNA splicing, via transesterification reactions';GO:0006397:'mRNA processing'
PITG_00088	PITG_17788	5.31392	0	0	0	0	0	0	0	0	0	0	0	3.17	4.02	5.22	0	0	0.0939169	0	0		0	0	0	0	0	0	0	0	0	0	0	0
PITG_00088	PITG_18752	6.97812	0	0	0	2.82	0	0	0	0	0	0	0	3.17	4.02	0	0	0	0.138121	0	0		0	0	0	0	0	0	0	0	0	0	0	GO:0009725:'response to hormone stimulus';GO:0010455:'positive regulation of cell fate commitment';GO:0048829:'root cap development';GO:0000398:'nuclear mRNA splicing, via spliceosome'
PITG_00088	PITG_18912	2.84848	0	0	0	2.82	0	0	0	0	0	0	0	0	0	0	0	0	0.0284774	0	0		0	0	0	0	0	0	0	0	0	0	0	GO:0009851:'auxin biosynthetic process';GO:0000184:'nuclear-transcribed mRNA catabolic process, nonsense-mediated decay'
PITG_00088	PITG_19064	13.2256	0	0	0	2.82	0	6.14	0	0	0	0	0	3.17	4.02	0	0	0	0.158556	0.0870111	0		0	0	0	0	0	0	0	0	0	0	0	0
PITG_00088	PITG_19448	2.82284	0	0	0	2.82	0	0	0	0	0	0	0	0	0	0	0	0	0.00283853	0	0		0	0	0	0	0	0	0	0	0	0	0	GO:0006412:'translation'
PITG_00088	PITG_20319	2.16266	0	0	0	0	0	0	0	0	0	0	0	0	0	0	0	0	0.943624	1.21903	0		0	0	0	0	0	0	0	0	0	0	0	GO:0055114:'oxidation-reduction process'
PITG_00088	PITG_20611	2.88013	0	0	0	2.82	0	0	0	0	0	0	0	0	0	0	0	0	0.0042198	0.0559121	0		0	0	0	0	0	0	0	0	0	0	0	GO:0006999:'nuclear pore organization';GO:0006810:'transport';GO:0051315:'attachment of spindle microtubules to kinetochore involved in mitotic sister chromatid segregation';GO:0007080:'mitotic metaphase plate congression'
PITG_00088	PITG_20904	7.06927	0	0	0	2.82	0	0	0	0	0	0	0	3.17	4.02	0	0	0	0.229268	0	0		0	0	0	0	0	0	0	0	0	0	0	0
PITG_00088	PITG_22434	6.06138	0	0	0	2.82	0	0	0	0	0	0	0	3.17	0	0	0	0	0.0323851	0.0389992	0		0	0	0	0	0	0	0	0	0	0	0	GO:0010468:'regulation of gene expression';GO:0051252:'regulation of RNA metabolic process';GO:0006397:'mRNA processing'
PITG_00088	PITG_22715	2.93423	0	0	0	2.82	0	0	0	0	0	0	0	0	0	0	0	0	0.0160155	0.0982137	0		0	0	0	0	0	0	0	0	0	0	0	GO:0006468:'protein phosphorylation';GO:0009851:'auxin biosynthetic process';GO:0006418:'tRNA aminoacylation for protein translation';GO:0043558:'regulation of translational initiation in response to stress'
PITG_00088	PITG_23192	4.15669	0	0	0	0	0	0	0	0	0	0	0	3.17	4.02	0	0	0	0.136693	0	0		0	0	0	0	0	0	0	0	0	0	0	0
PITG_00089	PITG_00156	2.82	0	0	0	2.82	0	0	0	0	0	0	0	0	0	0	0	0	0	0	0		0	0	0	0	0	0	0	0	0	0	GO:0016192:'vesicle-mediated transport';GO:0006886:'intracellular protein transport'	GO:0007018:'microtubule-based movement';GO:0051258:'protein polymerization'
PITG_00089	PITG_00163	2.82	0	0	0	2.82	0	0	0	0	0	0	0	0	0	0	0	0	0	0	0		0	0	0	0	0	0	0	0	0	0	GO:0016192:'vesicle-mediated transport';GO:0006886:'intracellular protein transport'	GO:0009069:'serine family amino acid metabolic process';GO:0009097:'isoleucine biosynthetic process'
PITG_00089	PITG_00183	3.49511	0	0	0	2.82	0	0	0	0	0	0	0	0	0	0	0	0	0.0456459	0.629465	0		0	0	0	0	0	0	0	0	0	0	GO:0016192:'vesicle-mediated transport';GO:0006886:'intracellular protein transport'	GO:0007006:'mitochondrial membrane organization';GO:0043653:'mitochondrial fragmentation involved in apoptosis';GO:0007275:'multicellular organismal development';GO:0007154:'cell communication'
PITG_00089	PITG_00459	6.02046	0	0	0	2.82	0	0	0	0	0	0	0	0	0	0	0	0	1.28699	1.91346	0		0	0	0	0	0	0	0	0	0	0	GO:0016192:'vesicle-mediated transport';GO:0006886:'intracellular protein transport'	GO:0006810:'transport'
PITG_00089	PITG_00543	7.9	0	0	0	2.82	5.08	0	0	0	0	0	0	0	0	0	0	0	0	0	0		0	0	0	0	0	0	0	0	0	0	GO:0016192:'vesicle-mediated transport';GO:0006886:'intracellular protein transport'	GO:0046653:'tetrahydrofolate metabolic process';GO:0006548:'histidine catabolic process';GO:0009117:'nucleotide metabolic process';GO:0006730:'one-carbon metabolic process';GO:0008652:'cellular amino acid biosynthetic process';GO:0009396:'folic acid-containing compound biosynthetic process'
PITG_00089	PITG_00613	3.6124	0	0	0	2.82	0	0	0	0	0	0	0	0	0	0	0	0	0.0938819	0.698519	0		0	0	0	0	0	0	0	0	0	0	GO:0016192:'vesicle-mediated transport';GO:0006886:'intracellular protein transport'	GO:0009851:'auxin biosynthetic process';GO:0006511:'ubiquitin-dependent protein catabolic process'
PITG_00089	PITG_00656	4.03929	0	0	0	0	0	0	0	0	0	0	0	3.17	4.02	0	0	0	0.0192919	0	0		0	0	0	0	0	0	0	0	0	0	GO:0016192:'vesicle-mediated transport';GO:0006886:'intracellular protein transport'	GO:0001101:'response to acid';GO:0045055:'regulated secretory pathway';GO:0043279:'response to alkaloid';GO:0048199:'vesicle targeting, to, from or within Golgi';GO:0007030:'Golgi organization';GO:0001822:'kidney development';GO:0015031:'protein transport'
PITG_00089	PITG_00720	2.82	0	0	0	2.82	0	0	0	0	0	0	0	0	0	0	0	0	0	0	0		0	0	0	0	0	0	0	0	0	0	GO:0016192:'vesicle-mediated transport';GO:0006886:'intracellular protein transport'	GO:0008152:'metabolic process'
PITG_00089	PITG_00787	3.18214	0	0	0	2.82	0	0	0	0	0	0	0	0	0	0	0	0	0.0523746	0.309761	0		0	0	0	0	0	0	0	0	0	0	GO:0016192:'vesicle-mediated transport';GO:0006886:'intracellular protein transport'	GO:0009615:'response to virus';GO:0034504:'protein localization to nucleus';GO:0006611:'protein export from nucleus';GO:0042176:'regulation of protein catabolic process';GO:0010824:'regulation of centrosome duplication'
PITG_00089	PITG_00804	3.0581	0	0	0	2.82	0	0	0	0	0	0	0	0	0	0	0	0	0.0695592	0.168545	0		0	0	0	0	0	0	0	0	0	0	GO:0016192:'vesicle-mediated transport';GO:0006886:'intracellular protein transport'	GO:0009851:'auxin biosynthetic process';GO:0051085:'chaperone mediated protein folding requiring cofactor'
PITG_00089	PITG_00879	2.82267	0	0	0	2.82	0	0	0	0	0	0	0	0	0	0	0	0	0.00267029	0	0		0	0	0	0	0	0	0	0	0	0	GO:0016192:'vesicle-mediated transport';GO:0006886:'intracellular protein transport'	GO:0006412:'translation'
PITG_00089	PITG_01044	2.82	0	0	0	2.82	0	0	0	0	0	0	0	0	0	0	0	0	0	0	0		0	0	0	0	0	0	0	0	0	0	GO:0016192:'vesicle-mediated transport';GO:0006886:'intracellular protein transport'	GO:0080090:'regulation of primary metabolic process';GO:0006310:'DNA recombination';GO:0042325:'regulation of phosphorylation';GO:0000723:'telomere maintenance';GO:0060255:'regulation of macromolecule metabolic process';GO:0007049:'cell cycle';GO:0006281:'DNA repair'
PITG_00089	PITG_01053	3.18086	0	0	0	0	0	0	0	0	0	0	0	3.17	0	0	0	0	0.0108572	0	0		0	0	0	0	0	0	0	0	0	0	GO:0016192:'vesicle-mediated transport';GO:0006886:'intracellular protein transport'	GO:0006865:'amino acid transport';GO:0055085:'transmembrane transport'
PITG_00089	PITG_01438	3.51277	0	0	3.39	0	0	0	0	0	0	0	0	0	0	0	0	0	0.0617947	0.0609755	0		0	0	0	0	0	0	0	0	0	0	GO:0016192:'vesicle-mediated transport';GO:0006886:'intracellular protein transport'	0
PITG_00089	PITG_01453	2.79179	0	0	0	0	0	0	0	0	0	0	0	0	0	0	0	0	1.63959	1.1522	0		0	0	0	0	0	0	0	0	0	0	GO:0016192:'vesicle-mediated transport';GO:0006886:'intracellular protein transport'	GO:0006511:'ubiquitin-dependent protein catabolic process'
PITG_00089	PITG_01470	4.14019	0	0	0	0	0	0	0	0	0	0	0	3.17	0	0	0	0	0.970193	0	0		0	0	0	0	0	0	0	0	0	0	GO:0016192:'vesicle-mediated transport';GO:0006886:'intracellular protein transport'	GO:0006944:'cellular membrane fusion';GO:0016192:'vesicle-mediated transport';GO:0006886:'intracellular protein transport'
PITG_00089	PITG_01498	2.8215	0	0	0	2.82	0	0	0	0	0	0	0	0	0	0	0	0	0.00150315	0	0		0	0	0	0	0	0	0	0	0	0	GO:0016192:'vesicle-mediated transport';GO:0006886:'intracellular protein transport'	GO:0009851:'auxin biosynthetic process'
PITG_00089	PITG_01599	3.29979	0	0	0	0	0	0	0	0	0	0	0	3.17	0	0	0	0	0.0493994	0.0803925	0		0	0	0	0	0	0	0	0	0	0	GO:0016192:'vesicle-mediated transport';GO:0006886:'intracellular protein transport'	0
PITG_00089	PITG_01689	3.39674	0	0	0	0	0	0	0	0	0	0	0	0	0	0	0	0	1.68353	1.71321	0		0	0	0	0	0	0	0	0	0	0	GO:0016192:'vesicle-mediated transport';GO:0006886:'intracellular protein transport'	GO:0005975:'carbohydrate metabolic process';GO:0006750:'glutathione biosynthetic process'
PITG_00089	PITG_01762	2.88525	0	0	0	2.82	0	0	0	0	0	0	0	0	0	0	0	0	0.00783169	0.0574135	0		0	0	0	0	0	0	0	0	0	0	GO:0016192:'vesicle-mediated transport';GO:0006886:'intracellular protein transport'	GO:0045055:'regulated secretory pathway';GO:0006426:'glycyl-tRNA aminoacylation'
PITG_00089	PITG_01791	2.31581	0	0	0	0	0	0	0	0	0	0	0	0	0	0	0	0	1.07452	1.24129	0		0	0	0	0	0	0	0	0	0	0	GO:0016192:'vesicle-mediated transport';GO:0006886:'intracellular protein transport'	GO:0045454:'cell redox homeostasis'
PITG_00089	PITG_01797	6.11263	0	0	0	2.82	0	0	0	0	0	0	0	3.17	0	0	0	0	0.0675414	0.0550912	0		0	0	0	0	0	0	0	0	0	0	GO:0016192:'vesicle-mediated transport';GO:0006886:'intracellular protein transport'	GO:0006511:'ubiquitin-dependent protein catabolic process';GO:0009851:'auxin biosynthetic process';GO:0010498:'proteasomal protein catabolic process';GO:0009553:'embryo sac development';GO:0009555:'pollen development'
PITG_00089	PITG_01922	2.82633	0	0	0	2.82	0	0	0	0	0	0	0	0	0	0	0	0	0.00632998	0	0		0	0	0	0	0	0	0	0	0	0	GO:0016192:'vesicle-mediated transport';GO:0006886:'intracellular protein transport'	GO:0006412:'translation'
PITG_00089	PITG_02022	3.32026	0	0	0	2.82	0	0	0	0	0	0	0	0	0	0	0	0	0.118095	0.382161	0		0	0	0	0	0	0	0	0	0	0	GO:0016192:'vesicle-mediated transport';GO:0006886:'intracellular protein transport'	GO:0006892:'post-Golgi vesicle-mediated transport';GO:0031623:'receptor internalization';GO:0033572:'transferrin transport';GO:0007030:'Golgi organization';GO:0006886:'intracellular protein transport'
PITG_00089	PITG_02047	3.04004	0	0	0	2.82	0	0	0	0	0	0	0	0	0	0	0	0	0.0201671	0.199873	0		0	0	0	0	0	0	0	0	0	0	GO:0016192:'vesicle-mediated transport';GO:0006886:'intracellular protein transport'	GO:0040008:'regulation of growth';GO:0043967:'histone H4 acetylation';GO:0006310:'DNA recombination';GO:0009851:'auxin biosynthetic process';GO:0006281:'DNA repair';GO:0043968:'histone H2A acetylation';GO:0006457:'protein folding';GO:0016481:'negative regulation of transcription, DNA-dependent'
PITG_00089	PITG_02105	7.9	0	0	0	2.82	5.08	0	0	0	0	0	0	0	0	0	0	0	0	0	0		0	0	0	0	0	0	0	0	0	0	GO:0016192:'vesicle-mediated transport';GO:0006886:'intracellular protein transport'	GO:0009116:'nucleoside metabolic process'
PITG_00089	PITG_02122	2.82	0	0	0	2.82	0	0	0	0	0	0	0	0	0	0	0	0	0	0	0		0	0	0	0	0	0	0	0	0	0	GO:0016192:'vesicle-mediated transport';GO:0006886:'intracellular protein transport'	GO:0005975:'carbohydrate metabolic process'
PITG_00089	PITG_02267	4.85772	0	0	0	2.82	0	0	0	0	0	0	0	0	0	0	0	0	0.92874	1.10898	0		0	0	0	0	0	0	0	0	0	0	GO:0016192:'vesicle-mediated transport';GO:0006886:'intracellular protein transport'	GO:0016192:'vesicle-mediated transport';GO:0006886:'intracellular protein transport'
PITG_00089	PITG_02286	3.51268	0	0	0	2.82	0	0	0	0	0	0	0	0	0	0	0	0	0.692678	0	0		0	0	0	0	0	0	0	0	0	0	GO:0016192:'vesicle-mediated transport';GO:0006886:'intracellular protein transport'	GO:0043044:'ATP-dependent chromatin remodeling'
PITG_00089	PITG_02420	2.82	0	0	0	2.82	0	0	0	0	0	0	0	0	0	0	0	0	0	0	0		0	0	0	0	0	0	0	0	0	0	GO:0016192:'vesicle-mediated transport';GO:0006886:'intracellular protein transport'	GO:0006259:'DNA metabolic process';GO:0065007:'biological regulation';GO:0032774:'RNA biosynthetic process';GO:0006350:'transcription, DNA-dependent'
PITG_00089	PITG_02479	3.03079	0	0	0	2.82	0	0	0	0	0	0	0	0	0	0	0	0	0.00922414	0.201563	0		0	0	0	0	0	0	0	0	0	0	GO:0016192:'vesicle-mediated transport';GO:0006886:'intracellular protein transport'	GO:0009851:'auxin biosynthetic process';GO:0006457:'protein folding'
PITG_00089	PITG_02502	2.94454	0	0	0	2.82	0	0	0	0	0	0	0	0	0	0	0	0	0.00143649	0.123102	0		0	0	0	0	0	0	0	0	0	0	GO:0016192:'vesicle-mediated transport';GO:0006886:'intracellular protein transport'	GO:0009851:'auxin biosynthetic process';GO:0051086:'chaperone mediated protein folding independent of cofactor'
PITG_00089	PITG_02621	2.82	0	0	0	2.82	0	0	0	0	0	0	0	0	0	0	0	0	0	0	0		0	0	0	0	0	0	0	0	0	0	GO:0016192:'vesicle-mediated transport';GO:0006886:'intracellular protein transport'	GO:0006221:'pyrimidine nucleotide biosynthetic process'
PITG_00089	PITG_02925	2.94564	0	0	0	2.82	0	0	0	0	0	0	0	0	0	0	0	0	0.0101886	0.115452	0		0	0	0	0	0	0	0	0	0	0	GO:0016192:'vesicle-mediated transport';GO:0006886:'intracellular protein transport'	GO:0055114:'oxidation-reduction process';GO:0009082:'branched chain family amino acid biosynthetic process'
PITG_00089	PITG_03081	3.77743	0	0	0	0	0	0	0	0	0	0	0	3.17	0	0	0	0	0.0327083	0.574722	0		0	0	0	0	0	0	0	0	0	0	GO:0016192:'vesicle-mediated transport';GO:0006886:'intracellular protein transport'	GO:0051436:'negative regulation of ubiquitin-protein ligase activity involved in mitotic cell cycle';GO:0031145:'anaphase-promoting complex-dependent proteasomal ubiquitin-dependent protein catabolic process';GO:0051437:'positive regulation of ubiquitin-protein ligase activity involved in mitotic cell cycle';GO:0042176:'regulation of protein catabolic process'
PITG_00089	PITG_03098	2.83732	0	0	0	2.82	0	0	0	0	0	0	0	0	0	0	0	0	0.017318	0	0		0	0	0	0	0	0	0	0	0	0	GO:0016192:'vesicle-mediated transport';GO:0006886:'intracellular protein transport'	GO:0032496:'response to lipopolysaccharide';GO:0006541:'glutamine metabolic process';GO:0019240:'citrulline biosynthetic process';GO:0005980:'glycogen catabolic process';GO:0000050:'urea cycle';GO:0019433:'triglyceride catabolic process';GO:0046209:'nitric oxide metabolic process';GO:0045909:'positive regulation of vasodilation';GO:0055081:'anion homeostasis';GO:0070409:'carbamoyl phosphate biosy…
PITG_00089	PITG_03102	3.17	0	0	0	0	0	0	0	0	0	0	0	3.17	0	0	0	0	0	0	0		0	0	0	0	0	0	0	0	0	0	GO:0016192:'vesicle-mediated transport';GO:0006886:'intracellular protein transport'	GO:0007264:'small GTPase mediated signal transduction'
PITG_00089	PITG_03339	3.67272	0	0	3.39	0	0	0	0	0	0	0	0	0	0	0	0	0	0.086895	0.195829	0		0	0	0	0	0	0	0	0	0	0	GO:0016192:'vesicle-mediated transport';GO:0006886:'intracellular protein transport'	0
PITG_00089	PITG_03410	2.82807	0	0	0	2.82	0	0	0	0	0	0	0	0	0	0	0	0	0.00807432	0	0		0	0	0	0	0	0	0	0	0	0	GO:0016192:'vesicle-mediated transport';GO:0006886:'intracellular protein transport'	GO:0009082:'branched chain family amino acid biosynthetic process'
PITG_00089	PITG_03445	2.96596	0	0	0	2.82	0	0	0	0	0	0	0	0	0	0	0	0	0.0954688	0.0504928	0		0	0	0	0	0	0	0	0	0	0	GO:0016192:'vesicle-mediated transport';GO:0006886:'intracellular protein transport'	GO:0043967:'histone H4 acetylation';GO:0006357:'regulation of transcription from RNA polymerase II promoter';GO:0006310:'DNA recombination';GO:0009851:'auxin biosynthetic process';GO:0007283:'spermatogenesis';GO:0051301:'cell division';GO:0040008:'regulation of growth';GO:0007067:'mitosis';GO:0043968:'histone H2A acetylation'
PITG_00089	PITG_03492	3.47294	0	0	0	2.82	0	0	0	0	0	0	0	0	0	0	0	0	0.232996	0.419944	0		0	0	0	0	0	0	0	0	0	0	GO:0016192:'vesicle-mediated transport';GO:0006886:'intracellular protein transport'	GO:0008283:'cell proliferation';GO:0006886:'intracellular protein transport'
PITG_00089	PITG_03549	4.29126	0	0	0	2.82	0	0	0	0	0	0	0	0	0	0	0	0	0.367332	1.10393	0		0	0	0	0	0	0	0	0	0	0	GO:0016192:'vesicle-mediated transport';GO:0006886:'intracellular protein transport'	GO:0016192:'vesicle-mediated transport';GO:0006886:'intracellular protein transport'
PITG_00089	PITG_03561	4.06814	0	0	3.39	0	0	0	0	0	0	0	0	0	0	0	0	0	0.132443	0.545697	0		0	0	0	0	0	0	0	0	0	0	GO:0016192:'vesicle-mediated transport';GO:0006886:'intracellular protein transport'	GO:0009987:'cellular process';GO:0009640:'photomorphogenesis'
PITG_00089	PITG_03598	2.82	0	0	0	2.82	0	0	0	0	0	0	0	0	0	0	0	0	0	0	0		0	0	0	0	0	0	0	0	0	0	GO:0016192:'vesicle-mediated transport';GO:0006886:'intracellular protein transport'	GO:0006096:'glycolysis'
PITG_00089	PITG_04452	2.84909	0	0	0	2.82	0	0	0	0	0	0	0	0	0	0	0	0	0.0100937	0.0190008	0		0	0	0	0	0	0	0	0	0	0	GO:0016192:'vesicle-mediated transport';GO:0006886:'intracellular protein transport'	GO:0015986:'ATP synthesis coupled proton transport'
PITG_00089	PITG_04958	3.28845	0	0	0	2.82	0	0	0	0	0	0	0	0	0	0	0	0	0.08789	0.380559	0		0	0	0	0	0	0	0	0	0	0	GO:0016192:'vesicle-mediated transport';GO:0006886:'intracellular protein transport'	GO:0006890:'retrograde vesicle-mediated transport, Golgi to ER';GO:0006891:'intra-Golgi vesicle-mediated transport';GO:0048205:'COPI coating of Golgi vesicle';GO:0006886:'intracellular protein transport'
PITG_00089	PITG_05367	2.8282	0	0	0	2.82	0	0	0	0	0	0	0	0	0	0	0	0	0.0082028	0	0		0	0	0	0	0	0	0	0	0	0	GO:0016192:'vesicle-mediated transport';GO:0006886:'intracellular protein transport'	0
PITG_00089	PITG_05405	7.96712	0	0	0	2.82	5.08	0	0	0	0	0	0	0	0	0	0	0	0.0269787	0.0401447	0		0	0	0	0	0	0	0	0	0	0	GO:0016192:'vesicle-mediated transport';GO:0006886:'intracellular protein transport'	GO:0006420:'arginyl-tRNA aminoacylation';GO:0009851:'auxin biosynthetic process';GO:0009793:'embryo development ending in seed dormancy'
PITG_00089	PITG_05998	2.82381	0	0	0	2.82	0	0	0	0	0	0	0	0	0	0	0	0	0.00381083	0	0		0	0	0	0	0	0	0	0	0	0	GO:0016192:'vesicle-mediated transport';GO:0006886:'intracellular protein transport'	GO:0009202:'deoxyribonucleoside triphosphate biosynthetic process';GO:0009793:'embryo development ending in seed dormancy';GO:0006364:'rRNA processing';GO:0055114:'oxidation-reduction process';GO:0006260:'DNA replication';GO:0009658:'chloroplast organization'
PITG_00089	PITG_06274	3.17	0	0	0	0	0	0	0	0	0	0	0	3.17	0	0	0	0	0	0	0		0	0	0	0	0	0	0	0	0	0	GO:0016192:'vesicle-mediated transport';GO:0006886:'intracellular protein transport'	GO:0006511:'ubiquitin-dependent protein catabolic process'
PITG_00089	PITG_06415	2.95854	0	0	0	2.82	0	0	0	0	0	0	0	0	0	0	0	0	0.0729505	0.0655891	0		0	0	0	0	0	0	0	0	0	0	GO:0016192:'vesicle-mediated transport';GO:0006886:'intracellular protein transport'	GO:0006457:'protein folding';GO:0006950:'response to stress'
PITG_00089	PITG_06595	2.96822	0	0	0	2.82	0	0	0	0	0	0	0	0	0	0	0	0	0.0116609	0.13656	0		0	0	0	0	0	0	0	0	0	0	GO:0016192:'vesicle-mediated transport';GO:0006886:'intracellular protein transport'	GO:0001525:'angiogenesis';GO:0006933:'negative regulation of cell adhesion involved in substrate-bound cell migration';GO:0006898:'receptor-mediated endocytosis';GO:0006172:'ADP biosynthetic process';GO:0009851:'auxin biosynthetic process';GO:0051453:'regulation of intracellular pH';GO:0042776:'mitochondrial ATP synthesis coupled proton transport';GO:0042777:'plasma membrane ATP synthesis coupled…
PITG_00089	PITG_06659	3.07718	0	0	0	0	0	0	0	0	0	0	0	0	0	0	0	0	1.19509	1.8821	0		0	0	0	0	0	0	0	0	0	0	GO:0016192:'vesicle-mediated transport';GO:0006886:'intracellular protein transport'	0
PITG_00089	PITG_07925	2.95998	0	0	0	2.82	0	0	0	0	0	0	0	0	0	0	0	0	0.139982	0	0		0	0	0	0	0	0	0	0	0	0	GO:0016192:'vesicle-mediated transport';GO:0006886:'intracellular protein transport'	0
PITG_00089	PITG_07996	2.82	0	0	0	2.82	0	0	0	0	0	0	0	0	0	0	0	0	0	0	0		0	0	0	0	0	0	0	0	0	0	GO:0016192:'vesicle-mediated transport';GO:0006886:'intracellular protein transport'	GO:0007018:'microtubule-based movement';GO:0051258:'protein polymerization'
PITG_00089	PITG_08016	5.29561	0	0	0	0	0	0	0	0	0	0	0	3.17	4.02	0	0	0	1.27561	0	0		0	0	0	0	0	0	0	0	0	0	GO:0016192:'vesicle-mediated transport';GO:0006886:'intracellular protein transport'	GO:0006888:'ER to Golgi vesicle-mediated transport'
PITG_00089	PITG_08025	2.33146	0	0	0	0	0	0	0	0	0	0	0	0	0	0	0	0	1.26412	1.06734	0		0	0	0	0	0	0	0	0	0	0	GO:0016192:'vesicle-mediated transport';GO:0006886:'intracellular protein transport'	GO:0006464:'protein modification process'
PITG_00089	PITG_08139	3.65962	0	0	0	2.82	0	0	0	0	0	0	0	0	0	0	0	0	0.175779	0.663845	0		0	0	0	0	0	0	0	0	0	0	GO:0016192:'vesicle-mediated transport';GO:0006886:'intracellular protein transport'	GO:0009987:'cellular process';GO:0032012:'regulation of ARF protein signal transduction';GO:0048513:'organ development'
PITG_00089	PITG_08230	2.83964	0	0	0	2.82	0	0	0	0	0	0	0	0	0	0	0	0	0.0196389	0	0		0	0	0	0	0	0	0	0	0	0	GO:0016192:'vesicle-mediated transport';GO:0006886:'intracellular protein transport'	GO:0008104:'protein localization';GO:0045449:'regulation of transcription, DNA-dependent'
PITG_00089	PITG_08579	2.86461	0	0	0	2.82	0	0	0	0	0	0	0	0	0	0	0	0	0.00764127	0.0369641	0		0	0	0	0	0	0	0	0	0	0	GO:0016192:'vesicle-mediated transport';GO:0006886:'intracellular protein transport'	GO:0006428:'isoleucyl-tRNA aminoacylation'
PITG_00089	PITG_08676	4.65923	0	0	0	0	0	0	0	0	0	0	0	3.17	4.02	0	0	0	0.070682	0.568543	0		0	0	0	0	0	0	0	0	0	0	GO:0016192:'vesicle-mediated transport';GO:0006886:'intracellular protein transport'	GO:0006511:'ubiquitin-dependent protein catabolic process';GO:0009651:'response to salt stress'
PITG_00089	PITG_08761	7.94544	0	0	0	2.82	5.08	0	0	0	0	0	0	0	0	0	0	0	0.0454389	0	0		0	0	0	0	0	0	0	0	0	0	GO:0016192:'vesicle-mediated transport';GO:0006886:'intracellular protein transport'	GO:0007155:'cell adhesion';GO:0006241:'CTP biosynthetic process';GO:0009851:'auxin biosynthetic process';GO:0006355:'regulation of transcription, DNA-dependent';GO:0008285:'negative regulation of cell proliferation';GO:0045618:'positive regulation of keratinocyte differentiation';GO:0006183:'GTP biosynthetic process';GO:0006228:'UTP biosynthetic process';GO:0050679:'positive regulation of epithel…
PITG_00089	PITG_08959	2.82794	0	0	0	2.82	0	0	0	0	0	0	0	0	0	0	0	0	0.00794133	0	0		0	0	0	0	0	0	0	0	0	0	GO:0016192:'vesicle-mediated transport';GO:0006886:'intracellular protein transport'	GO:0006412:'translation';GO:0009651:'response to salt stress'
PITG_00089	PITG_09393	2.83699	0	0	0	2.82	0	0	0	0	0	0	0	0	0	0	0	0	0.0169929	0	0		0	0	0	0	0	0	0	0	0	0	GO:0016192:'vesicle-mediated transport';GO:0006886:'intracellular protein transport'	GO:0006096:'glycolysis'
PITG_00089	PITG_09548	5.32132	0	0	0	0	0	0	0	0	0	0	0	3.17	4.02	0	0	0	0.891841	0.409477	0		0	0	0	0	0	0	0	0	0	0	GO:0016192:'vesicle-mediated transport';GO:0006886:'intracellular protein transport'	GO:0016192:'vesicle-mediated transport'
PITG_00089	PITG_09817	2.82	0	0	0	2.82	0	0	0	0	0	0	0	0	0	0	0	0	0	0	0		0	0	0	0	0	0	0	0	0	0	GO:0016192:'vesicle-mediated transport';GO:0006886:'intracellular protein transport'	GO:0009165:'nucleotide biosynthetic process';GO:0009116:'nucleoside metabolic process'
PITG_00089	PITG_09937	2.14806	0	0	0	0	0	0	0	0	0	0	0	0	0	0	0	0	0.961029	1.18703	0		0	0	0	0	0	0	0	0	0	0	GO:0016192:'vesicle-mediated transport';GO:0006886:'intracellular protein transport'	GO:0006506:'GPI anchor biosynthetic process';GO:0019673:'GDP-mannose metabolic process';GO:0055114:'oxidation-reduction process';GO:0035269:'protein O-linked mannosylation';GO:0019348:'dolichol metabolic process'
PITG_00089	PITG_09965	6.07649	0	0	0	0	0	0	0	0	0	0	0	3.17	4.02	5.22	5.66	5.81	0.0386691	0.227817	0		0	0	0	0	0	0	0	0	0	0	GO:0016192:'vesicle-mediated transport';GO:0006886:'intracellular protein transport'	GO:0006888:'ER to Golgi vesicle-mediated transport';GO:0006886:'intracellular protein transport'
PITG_00089	PITG_10314	2.14992	0	0	0	0	0	0	0	0	0	0	0	0	0	0	0	0	0.858526	1.29139	0		0	0	0	0	0	0	0	0	0	0	GO:0016192:'vesicle-mediated transport';GO:0006886:'intracellular protein transport'	0
PITG_00089	PITG_10616	3.36326	0	0	0	0	0	0	0	0	0	0	0	3.17	0	0	0	0	0.0608467	0.13241	0		0	0	0	0	0	0	0	0	0	0	GO:0016192:'vesicle-mediated transport';GO:0006886:'intracellular protein transport'	0
PITG_00089	PITG_10819	2.82	0	0	0	2.82	0	0	0	0	0	0	0	0	0	0	0	0	0	0	0		0	0	0	0	0	0	0	0	0	0	GO:0016192:'vesicle-mediated transport';GO:0006886:'intracellular protein transport'	GO:0009851:'auxin biosynthetic process'
PITG_00089	PITG_10922	2.82	0	0	0	2.82	0	0	0	0	0	0	0	0	0	0	0	0	0	0	0		0	0	0	0	0	0	0	0	0	0	GO:0016192:'vesicle-mediated transport';GO:0006886:'intracellular protein transport'	GO:0006633:'fatty acid biosynthetic process';GO:0009059:'macromolecule biosynthetic process';GO:0055114:'oxidation-reduction process'
PITG_00089	PITG_10939	5.69203	0	0	0	0	0	0	0	0	0	0	0	3.17	4.02	5.22	5.66	0	0.00158717	0.0304408	0		0	0	0	0	0	0	0	0	0	0	GO:0016192:'vesicle-mediated transport';GO:0006886:'intracellular protein transport'	0
PITG_00089	PITG_10941	2.82	0	0	0	2.82	0	0	0	0	0	0	0	0	0	0	0	0	0	0	0		0	0	0	0	0	0	0	0	0	0	GO:0016192:'vesicle-mediated transport';GO:0006886:'intracellular protein transport'	0
PITG_00089	PITG_11065	2.85315	0	0	0	2.82	0	0	0	0	0	0	0	0	0	0	0	0	0.00184344	0.0313072	0		0	0	0	0	0	0	0	0	0	0	GO:0016192:'vesicle-mediated transport';GO:0006886:'intracellular protein transport'	GO:0006108:'malate metabolic process';GO:0055114:'oxidation-reduction process'
PITG_00089	PITG_11122	3.17166	0	0	0	0	0	0	0	0	0	0	0	3.17	0	0	0	0	0.00165898	0	0		0	0	0	0	0	0	0	0	0	0	GO:0016192:'vesicle-mediated transport';GO:0006886:'intracellular protein transport'	GO:0006865:'amino acid transport';GO:0055085:'transmembrane transport'
PITG_00089	PITG_11127	4.131	0	0	0	2.82	0	0	0	0	0	0	0	0	0	0	0	0	1.03518	0.275818	0		0	0	0	0	0	0	0	0	0	0	GO:0016192:'vesicle-mediated transport';GO:0006886:'intracellular protein transport'	GO:0006890:'retrograde vesicle-mediated transport, Golgi to ER';GO:0048205:'COPI coating of Golgi vesicle';GO:0006886:'intracellular protein transport'
PITG_00089	PITG_11244	3.16723	0	0	0	2.82	0	0	0	0	0	0	0	0	0	0	0	0	0.347229	0	0		0	0	0	0	0	0	0	0	0	0	GO:0016192:'vesicle-mediated transport';GO:0006886:'intracellular protein transport'	GO:0009851:'auxin biosynthetic process';GO:0010171:'body morphogenesis';GO:0002119:'nematode larval development';GO:0000003:'reproduction';GO:0008340:'determination of adult lifespan';GO:0040011:'locomotion';GO:0009792:'embryo development ending in birth or egg hatching';GO:0040007:'growth';GO:0006898:'receptor-mediated endocytosis';GO:0009408:'response to heat'
PITG_00089	PITG_11249	2.82	0	0	0	2.82	0	0	0	0	0	0	0	0	0	0	0	0	0	0	0		0	0	0	0	0	0	0	0	0	0	GO:0016192:'vesicle-mediated transport';GO:0006886:'intracellular protein transport'	GO:0006950:'response to stress';GO:0009851:'auxin biosynthetic process'
PITG_00089	PITG_11712	3.5322	0	0	0	0	0	0	0	0	0	0	0	0	0	0	0	0	1.73784	1.79435	0		0	1	0	0	0	0	0	1	0	0	GO:0016192:'vesicle-mediated transport';GO:0006886:'intracellular protein transport'	GO:0005975:'carbohydrate metabolic process'
PITG_00089	PITG_11966	2.98724	0	0	0	2.82	0	0	0	0	0	0	0	0	0	0	0	0	0.167235	0	0		0	0	0	0	0	0	0	0	0	0	GO:0016192:'vesicle-mediated transport';GO:0006886:'intracellular protein transport'	GO:0009851:'auxin biosynthetic process';GO:0006950:'response to stress';GO:0042026:'protein refolding'
PITG_00089	PITG_12151	7.90288	0	0	0	2.82	5.08	0	0	0	0	0	0	0	0	0	0	0	0.00288268	0	0		0	0	0	0	0	0	0	0	0	0	GO:0016192:'vesicle-mediated transport';GO:0006886:'intracellular protein transport'	GO:0009851:'auxin biosynthetic process';GO:0006422:'aspartyl-tRNA aminoacylation'
PITG_00089	PITG_12260	6.27519	0	0	0	0	0	0	0	0	0	0	0	3.17	4.02	5.22	5.66	0	0.134917	0.480268	0		0	0	0	0	0	0	0	0	0	0	GO:0016192:'vesicle-mediated transport';GO:0006886:'intracellular protein transport'	GO:0080119:'ER body organization';GO:0006886:'intracellular protein transport';GO:0006888:'ER to Golgi vesicle-mediated transport'
PITG_00089	PITG_12286	2.83835	0	0	0	2.82	0	0	0	0	0	0	0	0	0	0	0	0	0.0183505	0	0		0	0	0	0	0	0	0	0	0	0	GO:0016192:'vesicle-mediated transport';GO:0006886:'intracellular protein transport'	GO:0006886:'intracellular protein transport';GO:0007264:'small GTPase mediated signal transduction'
PITG_00089	PITG_12288	2.88151	0	0	0	2.82	0	0	0	0	0	0	0	0	0	0	0	0	0.0615115	0	0		0	0	0	0	0	0	0	0	0	0	GO:0016192:'vesicle-mediated transport';GO:0006886:'intracellular protein transport'	GO:0006886:'intracellular protein transport';GO:0007264:'small GTPase mediated signal transduction'
PITG_00089	PITG_12540	2.50689	0	0	0	0	0	0	0	0	0	0	0	0	0	0	0	0	1.14429	1.3626	0		0	0	0	0	0	0	0	0	0	0	GO:0016192:'vesicle-mediated transport';GO:0006886:'intracellular protein transport'	GO:0006777:'Mo-molybdopterin cofactor biosynthetic process';GO:0009734:'auxin mediated signaling pathway'
PITG_00089	PITG_13235	2.82	0	0	0	2.82	0	0	0	0	0	0	0	0	0	0	0	0	0	0	0		0	0	0	0	0	0	0	0	0	0	GO:0016192:'vesicle-mediated transport';GO:0006886:'intracellular protein transport'	GO:0016339:'calcium-dependent cell-cell adhesion';GO:0008544:'epidermis development';GO:0030026:'cellular manganese ion homeostasis';GO:0009851:'auxin biosynthetic process';GO:0032468:'Golgi calcium ion homeostasis';GO:0006754:'ATP biosynthetic process';GO:0043123:'positive regulation of I-kappaB kinase/NF-kappaB cascade';GO:0032472:'Golgi calcium ion transport';GO:0031532:'actin cytoskeleton reo…
PITG_00089	PITG_13301	3.2168	0	0	0	2.82	0	0	0	0	0	0	0	0	0	0	0	0	0.0925858	0.304213	0		0	0	0	0	0	0	0	0	0	0	GO:0016192:'vesicle-mediated transport';GO:0006886:'intracellular protein transport'	GO:0009651:'response to salt stress';GO:0007030:'Golgi organization';GO:0015986:'ATP synthesis coupled proton transport';GO:0009555:'pollen development'
PITG_00089	PITG_14229	2.92806	0	0	0	2.82	0	0	0	0	0	0	0	0	0	0	0	0	0.0412932	0.0667701	0		0	0	0	0	0	0	0	0	0	0	GO:0016192:'vesicle-mediated transport';GO:0006886:'intracellular protein transport'	GO:0042742:'defense response to bacterium';GO:0009753:'response to jasmonic acid stimulus';GO:0060359:'response to ammonium ion';GO:0010193:'response to ozone';GO:0030244:'cellulose biosynthetic process';GO:0019853:'L-ascorbic acid biosynthetic process';GO:0009408:'response to heat';GO:0009651:'response to salt stress'
PITG_00089	PITG_14936	3.11173	0	0	0	2.82	0	0	0	0	0	0	0	0	0	0	0	0	0.0205458	0.27118	0		0	0	0	0	0	0	0	0	0	0	GO:0016192:'vesicle-mediated transport';GO:0006886:'intracellular protein transport'	GO:0015986:'ATP synthesis coupled proton transport';GO:0006911:'phagocytosis, engulfment'
PITG_00089	PITG_15117	2.82	0	0	0	2.82	0	0	0	0	0	0	0	0	0	0	0	0	0	0	0		0	0	0	0	0	0	0	0	0	0	GO:0016192:'vesicle-mediated transport';GO:0006886:'intracellular protein transport'	GO:0009851:'auxin biosynthetic process'
PITG_00089	PITG_16117	2.90568	0	0	0	2.82	0	0	0	0	0	0	0	0	0	0	0	0	0.0856798	0	0		0	0	0	0	0	0	0	0	0	0	GO:0016192:'vesicle-mediated transport';GO:0006886:'intracellular protein transport'	GO:0008348:'negative regulation of antimicrobial humoral response';GO:0043388:'positive regulation of DNA binding';GO:0035218:'leg disc development';GO:0000122:'negative regulation of transcription from RNA polymerase II promoter';GO:0007379:'segment specification';GO:0006338:'chromatin remodeling'
PITG_00089	PITG_16311	3.17	0	0	0	0	0	0	0	0	0	0	0	3.17	0	0	0	0	0	0	0		0	0	0	0	0	0	0	0	0	0	GO:0016192:'vesicle-mediated transport';GO:0006886:'intracellular protein transport'	GO:0016567:'protein ubiquitination';GO:0045941:'positive regulation of transcription, DNA-dependent'
PITG_00089	PITG_17069	3.15816	0	0	0	2.82	0	0	0	0	0	0	0	0	0	0	0	0	0.0293991	0.308761	0		0	0	0	0	0	0	0	0	0	0	GO:0016192:'vesicle-mediated transport';GO:0006886:'intracellular protein transport'	GO:0016192:'vesicle-mediated transport';GO:0006886:'intracellular protein transport'
PITG_00089	PITG_17273	2.85277	0	0	0	2.82	0	0	0	0	0	0	0	0	0	0	0	0	0.0327673	0	0		0	0	0	0	0	0	0	0	0	0	GO:0016192:'vesicle-mediated transport';GO:0006886:'intracellular protein transport'	GO:0043044:'ATP-dependent chromatin remodeling'
PITG_00089	PITG_17405	2.34239	0	0	0	0	0	0	0	0	0	0	0	0	0	0	0	0	1.30465	1.03774	0		0	0	0	0	0	0	0	0	0	0	GO:0016192:'vesicle-mediated transport';GO:0006886:'intracellular protein transport'	0
PITG_00089	PITG_17516	2.82398	0	0	0	2.82	0	0	0	0	0	0	0	0	0	0	0	0	0.00398136	0	0		0	0	0	0	0	0	0	0	0	0	GO:0016192:'vesicle-mediated transport';GO:0006886:'intracellular protein transport'	GO:0009851:'auxin biosynthetic process';GO:0006730:'one-carbon metabolic process'
PITG_00089	PITG_17925	2.83692	0	0	0	2.82	0	0	0	0	0	0	0	0	0	0	0	0	0.0169249	0	0		0	0	0	0	0	0	0	0	0	0	GO:0016192:'vesicle-mediated transport';GO:0006886:'intracellular protein transport'	GO:0055114:'oxidation-reduction process';GO:0009073:'aromatic amino acid family biosynthetic process'
PITG_00089	PITG_18317	3.10663	0	0	0	0	0	0	0	0	0	0	0	0	0	0	0	0	1.5491	1.55753	0		0	0	0	0	0	0	0	0	0	0	GO:0016192:'vesicle-mediated transport';GO:0006886:'intracellular protein transport'	GO:0006979:'response to oxidative stress';GO:0046686:'response to cadmium ion';GO:0055114:'oxidation-reduction process';GO:0009651:'response to salt stress'
PITG_00089	PITG_18440	3.68342	0	0	0	0	0	0	0	0	0	0	0	3.17	0	0	0	0	0.0774369	0.435981	0		0	0	0	0	0	0	0	0	0	0	GO:0016192:'vesicle-mediated transport';GO:0006886:'intracellular protein transport'	GO:0023034:'intracellular signal transduction'
PITG_00089	PITG_18706	2.85934	0	0	0	2.82	0	0	0	0	0	0	0	0	0	0	0	0	0.0393428	0	0		0	0	0	0	0	0	0	0	0	0	GO:0016192:'vesicle-mediated transport';GO:0006886:'intracellular protein transport'	GO:0006633:'fatty acid biosynthetic process';GO:0001894:'tissue homeostasis';GO:0044268:'multicellular organismal protein metabolic process'
PITG_00089	PITG_19096	2.82	0	0	0	2.82	0	0	0	0	0	0	0	0	0	0	0	0	0	0	0		0	1	0	0	0	0	0	0	0	0	GO:0016192:'vesicle-mediated transport';GO:0006886:'intracellular protein transport'	GO:0009073:'aromatic amino acid family biosynthetic process'
PITG_00089	PITG_19124	3.35365	0	0	0	0	0	0	0	0	0	0	0	3.17	0	0	0	0	0.183646	0	0		0	0	0	0	0	0	0	0	0	0	GO:0016192:'vesicle-mediated transport';GO:0006886:'intracellular protein transport'	GO:0016192:'vesicle-mediated transport'
PITG_00089	PITG_19129	2.84477	0	0	0	2.82	0	0	0	0	0	0	0	0	0	0	0	0	0.0247656	0	0		0	0	0	0	0	0	0	0	0	0	GO:0016192:'vesicle-mediated transport';GO:0006886:'intracellular protein transport'	GO:0009851:'auxin biosynthetic process';GO:0006412:'translation'
PITG_00089	PITG_19263	2.89665	0	0	0	2.82	0	0	0	0	0	0	0	0	0	0	0	0	0.00728929	0.0693617	0		0	0	0	0	0	0	0	0	0	0	GO:0016192:'vesicle-mediated transport';GO:0006886:'intracellular protein transport'	GO:0055114:'oxidation-reduction process'
PITG_00089	PITG_19282	3.7911	0	0	3.39	0	0	0	0	0	0	0	0	0	0	0	0	0	0.0369357	0.364166	0		0	0	0	0	0	0	0	0	0	0	GO:0016192:'vesicle-mediated transport';GO:0006886:'intracellular protein transport'	0
PITG_00089	PITG_19817	3.43576	0	0	3.39	0	0	0	0	0	0	0	0	0	0	0	0	0	0.0457577	0	0		0	0	0	0	0	0	0	0	0	0	GO:0016192:'vesicle-mediated transport';GO:0006886:'intracellular protein transport'	0
PITG_00089	PITG_19871	2.19576	0	0	0	0	0	0	0	0	0	0	0	0	0	0	0	0	0.991623	1.20413	0		0	0	0	0	0	0	0	0	0	0	GO:0016192:'vesicle-mediated transport';GO:0006886:'intracellular protein transport'	GO:0009851:'auxin biosynthetic process';GO:0007049:'cell cycle';GO:0051301:'cell division'
PITG_00089	PITG_21000	2.61352	0	0	0	0	0	0	0	0	0	0	0	0	0	0	0	0	1.43913	1.17438	0		0	0	0	0	0	0	0	0	0	0	GO:0016192:'vesicle-mediated transport';GO:0006886:'intracellular protein transport'	0
PITG_00089	PITG_21071	2.88602	0	0	0	2.82	0	0	0	0	0	0	0	0	0	0	0	0	0.0165847	0.0494378	0		0	0	0	0	0	0	0	0	0	0	GO:0016192:'vesicle-mediated transport';GO:0006886:'intracellular protein transport'	GO:0006435:'threonyl-tRNA aminoacylation';GO:0007040:'lysosome organization'
PITG_00089	PITG_21626	2.82203	0	0	0	2.82	0	0	0	0	0	0	0	0	0	0	0	0	0.00202991	0	0		0	0	0	0	0	0	0	0	0	0	GO:0016192:'vesicle-mediated transport';GO:0006886:'intracellular protein transport'	GO:0009851:'auxin biosynthetic process'
PITG_00089	PITG_22103	7.96654	0	0	0	2.82	5.08	0	0	0	0	0	0	0	0	0	0	0	0.0665417	0	0		0	0	0	0	0	0	0	0	0	0	GO:0016192:'vesicle-mediated transport';GO:0006886:'intracellular protein transport'	GO:0055114:'oxidation-reduction process';GO:0006096:'glycolysis'
PITG_00089	PITG_22661	2.82154	0	0	0	2.82	0	0	0	0	0	0	0	0	0	0	0	0	0.00153705	0	0		0	0	0	0	0	0	0	0	0	0	GO:0016192:'vesicle-mediated transport';GO:0006886:'intracellular protein transport'	GO:0055114:'oxidation-reduction process';GO:0015671:'oxygen transport'
PITG_00090	PITG_03424	3.19332	0	0	0	0	0	0	0	0	0	0	0	3.17	0	0	0	0	0.00374893	0.0195678	0		0	0	0	0	0	0	0	0	0	0	GO:0006357:'regulation of transcription from RNA polymerase II promoter'	GO:0046686:'response to cadmium ion'
PITG_00090	PITG_03646	8.73432	0	4.5	0	0	0	0	3.67	0	0	0	0	0	0	0	0	0	0	0	0.564324		0	0	0	0	0	0	0	0	0	0	GO:0006357:'regulation of transcription from RNA polymerase II promoter'	GO:0006810:'transport';GO:0009987:'cellular process'
PITG_00090	PITG_03825	2.41767	0	0	0	0	0	0	0	0	0	0	0	0	0	0	0	0	1.12707	1.2906	0		0	0	0	0	0	0	0	0	0	0	GO:0006357:'regulation of transcription from RNA polymerase II promoter'	0
PITG_00090	PITG_03995	2.15787	0	0	0	0	0	0	0	0	0	0	0	0	0	0	0	0	1.01319	1.14468	0		0	0	0	0	0	0	0	0	0	0	GO:0006357:'regulation of transcription from RNA polymerase II promoter'	GO:0009851:'auxin biosynthetic process';GO:0006310:'DNA recombination'
PITG_00090	PITG_04376	3.20249	0	0	0	0	0	0	0	0	0	0	0	3.17	0	0	0	0	0.0115991	0.0208915	0		0	0	0	0	0	0	0	0	0	0	GO:0006357:'regulation of transcription from RNA polymerase II promoter'	0
PITG_00090	PITG_04534	4.42096	0	0	0	0	0	0	0	0	0	0	0	3.17	4.02	0	0	0	0.400962	0	0		0	0	0	0	0	0	0	0	0	0	GO:0006357:'regulation of transcription from RNA polymerase II promoter'	0
PITG_00090	PITG_07865	2.4681	0	0	0	0	0	0	0	0	0	0	0	0	0	0	0	0	1.37082	1.09728	0		0	0	0	0	0	0	0	0	0	0	GO:0006357:'regulation of transcription from RNA polymerase II promoter'	0
PITG_00090	PITG_08725	2.29786	0	0	0	0	0	0	0	0	0	0	0	0	0	0	0	0	1.45122	0.846641	0		0	0	0	0	0	0	0	0	0	0	GO:0006357:'regulation of transcription from RNA polymerase II promoter'	GO:0006468:'protein phosphorylation'
PITG_00090	PITG_11118	2.54813	0	0	0	0	0	0	0	0	0	0	0	0	0	0	0	0	1.48521	1.06292	0		0	0	0	0	0	0	0	0	0	0	GO:0006357:'regulation of transcription from RNA polymerase II promoter'	GO:0048821:'erythrocyte development'
PITG_00090	PITG_11244	3.29989	0	0	0	0	0	0	0	0	0	0	0	3.17	0	0	0	0	0.0393766	0.0905122	0		0	0	0	0	0	0	0	0	0	0	GO:0006357:'regulation of transcription from RNA polymerase II promoter'	GO:0009851:'auxin biosynthetic process';GO:0010171:'body morphogenesis';GO:0002119:'nematode larval development';GO:0000003:'reproduction';GO:0008340:'determination of adult lifespan';GO:0040011:'locomotion';GO:0009792:'embryo development ending in birth or egg hatching';GO:0040007:'growth';GO:0006898:'receptor-mediated endocytosis';GO:0009408:'response to heat'
PITG_00090	PITG_11249	3.17	0	0	0	0	0	0	0	0	0	0	0	3.17	0	0	0	0	0	0	0		0	0	0	0	0	0	0	0	0	0	GO:0006357:'regulation of transcription from RNA polymerase II promoter'	GO:0006950:'response to stress';GO:0009851:'auxin biosynthetic process'
PITG_00090	PITG_12696	9.63307	0	0	0	0	0	0	3.67	0	0	0	0	3.17	4.02	5.22	0	0	0.461655	0.281412	0		0	0	0	0	0	0	0	0	0	0	GO:0006357:'regulation of transcription from RNA polymerase II promoter'	GO:0015031:'protein transport'
PITG_00090	PITG_15567	2.70957	0	0	0	0	0	0	0	0	0	0	0	0	0	0	0	0	1.78967	0.919895	0		0	0	0	0	0	0	0	0	0	0	GO:0006357:'regulation of transcription from RNA polymerase II promoter'	0
PITG_00090	PITG_15630	22.2105	0	4.5	0	0	0	6.14	3.67	5.25	0	0	0	3.17	4.02	5.22	5.66	5.81	0.510471	0	0		0	0	0	0	0	0	0	0	0	0	GO:0006357:'regulation of transcription from RNA polymerase II promoter'	0
PITG_00090	PITG_16338	2.1789	0	0	0	0	0	0	0	0	0	0	0	0	0	0	0	0	1.47328	0.70562	0		0	0	0	0	0	0	0	0	0	0	GO:0006357:'regulation of transcription from RNA polymerase II promoter'	0
PITG_00090	PITG_16469	2.14162	0	0	0	0	0	0	0	0	0	0	0	0	0	0	0	0	1.25423	0.887392	0		0	0	0	0	0	0	0	0	0	0	GO:0006357:'regulation of transcription from RNA polymerase II promoter'	0
PITG_00090	PITG_16671	3.17208	0	0	0	0	0	0	0	0	0	0	0	3.17	0	0	0	0	0.00208295	0	0		0	0	0	0	0	0	0	0	0	0	GO:0006357:'regulation of transcription from RNA polymerase II promoter'	GO:0051436:'negative regulation of ubiquitin-protein ligase activity involved in mitotic cell cycle';GO:0031145:'anaphase-promoting complex-dependent proteasomal ubiquitin-dependent protein catabolic process';GO:0051437:'positive regulation of ubiquitin-protein ligase activity involved in mitotic cell cycle';GO:0042176:'regulation of protein catabolic process'
PITG_00090	PITG_17335	4.04837	0	0	0	0	0	0	0	0	0	0	0	3.17	4.02	0	0	0	0.00334262	0.0250318	0		0	0	0	0	0	0	0	0	0	0	GO:0006357:'regulation of transcription from RNA polymerase II promoter'	GO:0015031:'protein transport'
PITG_00090	PITG_17455	2.16321	0	0	0	0	0	0	0	0	0	0	0	0	0	0	0	0	1.5191	0.644106	0		0	0	0	0	0	0	0	0	0	0	GO:0006357:'regulation of transcription from RNA polymerase II promoter'	GO:0009851:'auxin biosynthetic process'
PITG_00090	PITG_17717	4.71137	4.71	0	0	0	0	0	0	0	0	0	0	0	0	0	0	0	0.00136834	0	0		0	0	0	0	0	0	0	0	0	0	GO:0006357:'regulation of transcription from RNA polymerase II promoter'	GO:0007097:'nuclear migration';GO:0043434:'response to peptide hormone stimulus'
PITG_00090	PITG_17997	2.75861	0	0	0	0	0	0	0	0	0	0	0	0	0	0	0	0	1.775	0.983607	0		0	0	0	0	0	0	0	0	0	0	GO:0006357:'regulation of transcription from RNA polymerase II promoter'	0
PITG_00090	PITG_19350	2.68419	0	0	0	0	0	0	0	0	0	0	0	0	0	0	0	0	2.68419	0	0		0	0	0	0	0	0	0	0	0	0	GO:0006357:'regulation of transcription from RNA polymerase II promoter'	GO:0030036:'actin cytoskeleton organization'
PITG_00095	PITG_01050	3.24605	0	0	0	0	0	0	0	0	0	0	0	3.17	0	0	0	0	0.0760534	0	0		0	0	0	0	0	0	0	0	0	0	GO:0055085:'transmembrane transport';GO:0008643:'carbohydrate transport'	GO:0006865:'amino acid transport';GO:0055085:'transmembrane transport'
PITG_00095	PITG_01101	3.43927	0	0	3.39	0	0	0	0	0	0	0	0	0	0	0	0	0	0.0492742	0	0		0	0	0	0	0	0	0	0	0	0	GO:0055085:'transmembrane transport';GO:0008643:'carbohydrate transport'	GO:0009636:'response to toxin';GO:0055085:'transmembrane transport'
PITG_00095	PITG_08296	3.49529	0	0	3.39	0	0	0	0	0	0	0	0	0	0	0	0	0	0.105295	0	0		0	0	0	0	0	0	0	0	0	0	GO:0055085:'transmembrane transport';GO:0008643:'carbohydrate transport'	GO:0009636:'response to toxin';GO:0055085:'transmembrane transport'
PITG_00095	PITG_09197	3.43078	0	0	3.39	0	0	0	0	0	0	0	0	0	0	0	0	0	0.0407796	0	0		0	0	0	0	0	0	0	0	0	0	GO:0055085:'transmembrane transport';GO:0008643:'carbohydrate transport'	GO:0055085:'transmembrane transport'
PITG_00095	PITG_09354	3.42554	0	0	3.39	0	0	0	0	0	0	0	0	0	0	0	0	0	0.0355425	0	0		0	0	0	0	0	0	0	0	0	0	GO:0055085:'transmembrane transport';GO:0008643:'carbohydrate transport'	GO:0006810:'transport'
PITG_00095	PITG_09356	3.43795	0	0	3.39	0	0	0	0	0	0	0	0	0	0	0	0	0	0.0479463	0	0		0	0	0	0	0	0	0	0	0	0	GO:0055085:'transmembrane transport';GO:0008643:'carbohydrate transport'	GO:0055085:'transmembrane transport'
PITG_00095	PITG_11122	3.26832	0	0	0	0	0	0	0	0	0	0	0	3.17	0	0	0	0	0.0983168	0	0		0	0	0	0	0	0	0	0	0	0	GO:0055085:'transmembrane transport';GO:0008643:'carbohydrate transport'	GO:0006865:'amino acid transport';GO:0055085:'transmembrane transport'
PITG_00095	PITG_16760	3.21154	0	0	0	0	0	0	0	0	0	0	0	3.17	0	0	0	0	0.0415376	0	0		0	0	0	0	0	0	0	0	0	0	GO:0055085:'transmembrane transport';GO:0008643:'carbohydrate transport'	0
PITG_00098	PITG_11250	3.67	0	0	0	0	0	0	3.67	0	0	0	0	0	0	0	0	0	0	0	0		0	0	0	0	0	0	0	0	0	0	GO:0006464:'protein modification process'	GO:0048193:'Golgi vesicle transport'
PITG_00101	PITG_10214	2.71129	0	0	0	0	0	0	0	0	0	0	0	0	0	0	0	0	2.71129	0	0		0	0	0	0	0	0	0	0	0	0	GO:0006464:'protein modification process'	0
PITG_00109	PITG_00142	7.53	4.71	0	0	2.82	0	0	0	0	0	0	0	0	0	0	0	0	0	0	0		0	0	0	0	0	0	0	0	0	0	GO:0009851:'auxin biosynthetic process'	GO:0042254:'ribosome biogenesis';GO:0000747:'conjugation with cellular fusion'
PITG_00109	PITG_00163	5.99	0	0	0	2.82	0	0	0	0	0	0	0	3.17	0	0	0	0	0	0	0		0	0	0	0	0	0	0	0	0	0	GO:0009851:'auxin biosynthetic process'	GO:0009069:'serine family amino acid metabolic process';GO:0009097:'isoleucine biosynthetic process'
PITG_00109	PITG_00266	2.82	0	0	0	2.82	0	0	0	0	0	0	0	0	0	0	0	0	0	0	0		0	0	0	0	0	0	0	0	0	0	GO:0009851:'auxin biosynthetic process'	GO:0000054:'ribosomal subunit export from nucleus';GO:0006412:'translation'
PITG_00109	PITG_00397	2.82	0	0	0	2.82	0	0	0	0	0	0	0	0	0	0	0	0	0	0	0		0	0	0	0	0	0	0	0	0	0	GO:0009851:'auxin biosynthetic process'	GO:0006413:'translational initiation'
PITG_00109	PITG_00410	10.7	4.71	0	0	2.82	0	0	0	0	0	0	0	3.17	0	0	0	0	0	0	0		0	0	0	0	0	0	0	0	0	0	GO:0009851:'auxin biosynthetic process'	GO:0007155:'cell adhesion';GO:0007565:'female pregnancy'
PITG_00109	PITG_00499	7.9	0	0	0	2.82	5.08	0	0	0	0	0	0	0	0	0	0	0	0	0	0		0	0	0	0	0	0	0	0	0	0	GO:0009851:'auxin biosynthetic process'	GO:0009851:'auxin biosynthetic process';GO:0042254:'ribosome biogenesis'
PITG_00109	PITG_00543	2.82	0	0	0	2.82	0	0	0	0	0	0	0	0	0	0	0	0	0	0	0		0	0	0	0	0	0	0	0	0	0	GO:0009851:'auxin biosynthetic process'	GO:0046653:'tetrahydrofolate metabolic process';GO:0006548:'histidine catabolic process';GO:0009117:'nucleotide metabolic process';GO:0006730:'one-carbon metabolic process';GO:0008652:'cellular amino acid biosynthetic process';GO:0009396:'folic acid-containing compound biosynthetic process'
PITG_00109	PITG_00720	5.99	0	0	0	2.82	0	0	0	0	0	0	0	3.17	0	0	0	0	0	0	0		0	0	0	0	0	0	0	0	0	0	GO:0009851:'auxin biosynthetic process'	GO:0008152:'metabolic process'
PITG_00109	PITG_00748	2.82	0	0	0	2.82	0	0	0	0	0	0	0	0	0	0	0	0	0	0	0		0	0	0	0	0	0	0	0	0	0	GO:0009851:'auxin biosynthetic process'	0
PITG_00109	PITG_00764	2.82	0	0	0	2.82	0	0	0	0	0	0	0	0	0	0	0	0	0	0	0		0	0	0	0	0	0	0	0	0	0	GO:0009851:'auxin biosynthetic process'	GO:0015986:'ATP synthesis coupled proton transport'
PITG_00109	PITG_00804	5.99	0	0	0	2.82	0	0	0	0	0	0	0	3.17	0	0	0	0	0	0	0		0	0	0	0	0	0	0	0	0	0	GO:0009851:'auxin biosynthetic process'	GO:0009851:'auxin biosynthetic process';GO:0051085:'chaperone mediated protein folding requiring cofactor'
PITG_00109	PITG_01253	2.82	0	0	0	2.82	0	0	0	0	0	0	0	0	0	0	0	0	0	0	0		0	0	0	0	0	0	0	0	0	0	GO:0009851:'auxin biosynthetic process'	GO:0033574:'response to testosterone stimulus';GO:0032870:'cellular response to hormone stimulus';GO:0035094:'response to nicotine';GO:0055093:'response to hyperoxia';GO:0055114:'oxidation-reduction process';GO:0032570:'response to progesterone stimulus';GO:0071398:'cellular response to fatty acid';GO:0032496:'response to lipopolysaccharide'
PITG_00109	PITG_02039	2.82	0	0	0	2.82	0	0	0	0	0	0	0	0	0	0	0	0	0	0	0		0	0	0	0	0	0	0	0	0	0	GO:0009851:'auxin biosynthetic process'	GO:0006414:'translational elongation'
PITG_00109	PITG_02267	3.17	0	0	0	0	0	0	0	0	0	0	0	3.17	0	0	0	0	0	0	0		0	0	0	0	0	0	0	0	0	0	GO:0009851:'auxin biosynthetic process'	GO:0016192:'vesicle-mediated transport';GO:0006886:'intracellular protein transport'
PITG_00109	PITG_02502	5.99	0	0	0	2.82	0	0	0	0	0	0	0	3.17	0	0	0	0	0	0	0		0	0	0	0	0	0	0	0	0	0	GO:0009851:'auxin biosynthetic process'	GO:0009851:'auxin biosynthetic process';GO:0051086:'chaperone mediated protein folding independent of cofactor'
PITG_00109	PITG_02536	2.82	0	0	0	2.82	0	0	0	0	0	0	0	0	0	0	0	0	0	0	0		0	0	0	0	0	0	0	0	0	0	GO:0009851:'auxin biosynthetic process'	0
PITG_00109	PITG_02593	5.99	0	0	0	2.82	0	0	0	0	0	0	0	3.17	0	0	0	0	0	0	0		0	0	0	0	0	0	0	0	0	0	GO:0009851:'auxin biosynthetic process'	0
PITG_00109	PITG_02808	2.82	0	0	0	2.82	0	0	0	0	0	0	0	0	0	0	0	0	0	0	0		0	0	0	0	0	0	0	0	0	0	GO:0009851:'auxin biosynthetic process'	0
PITG_00109	PITG_03081	6.84	0	0	0	2.82	0	0	0	0	0	0	0	3.17	4.02	0	0	0	0	0	0		0	0	0	0	0	0	0	0	0	0	GO:0009851:'auxin biosynthetic process'	GO:0051436:'negative regulation of ubiquitin-protein ligase activity involved in mitotic cell cycle';GO:0031145:'anaphase-promoting complex-dependent proteasomal ubiquitin-dependent protein catabolic process';GO:0051437:'positive regulation of ubiquitin-protein ligase activity involved in mitotic cell cycle';GO:0042176:'regulation of protein catabolic process'
PITG_00109	PITG_03098	3.17	0	0	0	0	0	0	0	0	0	0	0	3.17	0	0	0	0	0	0	0		0	0	0	0	0	0	0	0	0	0	GO:0009851:'auxin biosynthetic process'	GO:0032496:'response to lipopolysaccharide';GO:0006541:'glutamine metabolic process';GO:0019240:'citrulline biosynthetic process';GO:0005980:'glycogen catabolic process';GO:0000050:'urea cycle';GO:0019433:'triglyceride catabolic process';GO:0046209:'nitric oxide metabolic process';GO:0045909:'positive regulation of vasodilation';GO:0055081:'anion homeostasis';GO:0070409:'carbamoyl phosphate biosy…
PITG_00109	PITG_03235	2.82	0	0	0	2.82	0	0	0	0	0	0	0	0	0	0	0	0	0	0	0		0	0	0	0	0	0	0	0	0	0	GO:0009851:'auxin biosynthetic process'	GO:0006412:'translation'
PITG_00109	PITG_03347	3.17	0	0	0	0	0	0	0	0	0	0	0	3.17	0	0	0	0	0	0	0		0	0	0	0	0	0	0	0	0	0	GO:0009851:'auxin biosynthetic process'	GO:0006260:'DNA replication';GO:0055114:'oxidation-reduction process';GO:0009186:'deoxyribonucleoside diphosphate metabolic process'
PITG_00109	PITG_03424	5.99	0	0	0	2.82	0	0	0	0	0	0	0	3.17	0	0	0	0	0	0	0		0	0	0	0	0	0	0	0	0	0	GO:0009851:'auxin biosynthetic process'	GO:0046686:'response to cadmium ion'
PITG_00109	PITG_03468	2.82	0	0	0	2.82	0	0	0	0	0	0	0	0	0	0	0	0	0	0	0		0	0	0	0	0	0	0	0	0	0	GO:0009851:'auxin biosynthetic process'	GO:0006467:'protein thiol-disulfide exchange';GO:0055114:'oxidation-reduction process'
PITG_00109	PITG_03598	3.17	0	0	0	0	0	0	0	0	0	0	0	3.17	0	0	0	0	0	0	0		0	0	0	0	0	0	0	0	0	0	GO:0009851:'auxin biosynthetic process'	GO:0006096:'glycolysis'
PITG_00109	PITG_03672	2.82	0	0	0	2.82	0	0	0	0	0	0	0	0	0	0	0	0	0	0	0		0	0	0	0	0	0	0	0	0	0	GO:0009851:'auxin biosynthetic process'	GO:0006468:'protein phosphorylation'
PITG_00109	PITG_03818	2.82	0	0	0	2.82	0	0	0	0	0	0	0	0	0	0	0	0	0	0	0		0	0	0	0	0	0	0	0	0	0	GO:0009851:'auxin biosynthetic process'	GO:0006364:'rRNA processing'
PITG_00109	PITG_03876	2.82	0	0	0	2.82	0	0	0	0	0	0	0	0	0	0	0	0	0	0	0		0	0	0	0	0	0	0	0	0	0	GO:0009851:'auxin biosynthetic process'	0
PITG_00109	PITG_04640	3.17	0	0	0	0	0	0	0	0	0	0	0	3.17	0	0	0	0	0	0	0		0	0	0	0	0	0	0	0	0	0	GO:0009851:'auxin biosynthetic process'	GO:0006414:'translational elongation'
PITG_00109	PITG_04843	2.82	0	0	0	2.82	0	0	0	0	0	0	0	0	0	0	0	0	0	0	0		0	0	0	0	0	0	0	0	0	0	GO:0009851:'auxin biosynthetic process'	GO:0006412:'translation'
PITG_00109	PITG_04862	2.82	0	0	0	2.82	0	0	0	0	0	0	0	0	0	0	0	0	0	0	0		0	0	0	0	0	0	0	0	0	0	GO:0009851:'auxin biosynthetic process'	0
PITG_00109	PITG_04868	2.82	0	0	0	2.82	0	0	0	0	0	0	0	0	0	0	0	0	0	0	0		0	0	0	0	0	0	0	0	0	0	GO:0009851:'auxin biosynthetic process'	GO:0055085:'transmembrane transport';GO:0060547:'negative regulation of necrotic cell death';GO:0008340:'determination of adult lifespan';GO:0007629:'flight behavior';GO:0015867:'ATP transport';GO:0046716:'muscle cell homeostasis';GO:0040011:'locomotion';GO:0015866:'ADP transport';GO:0070050:'neuron homeostasis'
PITG_00109	PITG_04958	2.82	0	0	0	2.82	0	0	0	0	0	0	0	0	0	0	0	0	0	0	0		0	0	0	0	0	0	0	0	0	0	GO:0009851:'auxin biosynthetic process'	GO:0006890:'retrograde vesicle-mediated transport, Golgi to ER';GO:0006891:'intra-Golgi vesicle-mediated transport';GO:0048205:'COPI coating of Golgi vesicle';GO:0006886:'intracellular protein transport'
PITG_00109	PITG_05226	2.82	0	0	0	2.82	0	0	0	0	0	0	0	0	0	0	0	0	0	0	0		0	0	0	0	0	0	0	0	0	0	GO:0009851:'auxin biosynthetic process'	0
PITG_00109	PITG_05240	7.53	4.71	0	0	2.82	0	0	0	0	0	0	0	0	0	0	0	0	0	0	0		0	0	0	0	0	0	0	0	0	0	GO:0009851:'auxin biosynthetic process'	GO:0009851:'auxin biosynthetic process';GO:0006468:'protein phosphorylation'
PITG_00109	PITG_06263	2.82	0	0	0	2.82	0	0	0	0	0	0	0	0	0	0	0	0	0	0	0		0	0	0	0	0	0	0	0	0	0	GO:0009851:'auxin biosynthetic process'	GO:0001522:'pseudouridine synthesis';GO:0006396:'RNA processing'
PITG_00109	PITG_06415	3.17	0	0	0	0	0	0	0	0	0	0	0	3.17	0	0	0	0	0	0	0		0	0	0	0	0	0	0	0	0	0	GO:0009851:'auxin biosynthetic process'	GO:0006457:'protein folding';GO:0006950:'response to stress'
PITG_00109	PITG_06440	2.82	0	0	0	2.82	0	0	0	0	0	0	0	0	0	0	0	0	0	0	0		0	0	0	0	0	0	0	0	0	0	GO:0009851:'auxin biosynthetic process'	GO:0019538:'protein metabolic process'
PITG_00109	PITG_06667	2.82	0	0	0	2.82	0	0	0	0	0	0	0	0	0	0	0	0	0	0	0		0	0	0	0	0	0	0	0	0	0	GO:0009851:'auxin biosynthetic process'	0
PITG_00109	PITG_06868	2.82	0	0	0	2.82	0	0	0	0	0	0	0	0	0	0	0	0	0	0	0		0	0	0	0	0	0	0	0	0	0	GO:0009851:'auxin biosynthetic process'	0
PITG_00109	PITG_07024	2.82	0	0	0	2.82	0	0	0	0	0	0	0	0	0	0	0	0	0	0	0		0	0	0	0	0	0	0	0	0	0	GO:0009851:'auxin biosynthetic process'	GO:0042066:'perineurial glial growth';GO:0007309:'oocyte axis specification';GO:0008595:'anterior/posterior axis specification, embryo';GO:0045610:'regulation of hemocyte differentiation';GO:0046673:'negative regulation of compound eye retinal cell programmed cell death';GO:0002168:'instar larval development';GO:0007369:'gastrulation';GO:0000082:'G1/S transition of mitotic cell cycle';GO:0007411:…
PITG_00109	PITG_07311	2.82	0	0	0	2.82	0	0	0	0	0	0	0	0	0	0	0	0	0	0	0		0	0	0	0	0	0	0	0	0	0	GO:0009851:'auxin biosynthetic process'	GO:0009851:'auxin biosynthetic process'
PITG_00109	PITG_07312	3.17	0	0	0	0	0	0	0	0	0	0	0	3.17	0	0	0	0	0	0	0		0	0	0	0	0	0	0	0	0	0	GO:0009851:'auxin biosynthetic process'	GO:0006367:'transcription initiation from RNA polymerase II promoter';GO:0006355:'regulation of transcription, DNA-dependent'
PITG_00109	PITG_07991	2.82	0	0	0	2.82	0	0	0	0	0	0	0	0	0	0	0	0	0	0	0		0	0	0	0	0	0	0	0	0	0	GO:0009851:'auxin biosynthetic process'	GO:0046685:'response to arsenic-containing substance';GO:0051900:'regulation of mitochondrial depolarization';GO:0051409:'response to nitrosative stress';GO:0009410:'response to xenobiotic stimulus';GO:0019852:'L-ascorbic acid metabolic process';GO:0006916:'anti-apoptosis';GO:0043524:'negative regulation of neuron apoptotic process';GO:0032436:'positive regulation of proteasomal ubiquitin-depende…
PITG_00109	PITG_08338	2.82	0	0	0	2.82	0	0	0	0	0	0	0	0	0	0	0	0	0	0	0		0	0	0	0	0	0	0	0	0	0	GO:0009851:'auxin biosynthetic process'	0
PITG_00109	PITG_08708	2.82	0	0	0	2.82	0	0	0	0	0	0	0	0	0	0	0	0	0	0	0		0	0	0	0	0	0	0	0	0	0	GO:0009851:'auxin biosynthetic process'	0
PITG_00109	PITG_09222	2.82	0	0	0	2.82	0	0	0	0	0	0	0	0	0	0	0	0	0	0	0		0	0	0	0	0	0	0	0	0	0	GO:0009851:'auxin biosynthetic process'	0
PITG_00109	PITG_09271	3.17	0	0	0	0	0	0	0	0	0	0	0	3.17	0	0	0	0	0	0	0		0	0	0	0	0	0	0	0	0	0	GO:0009851:'auxin biosynthetic process'	GO:0006591:'ornithine metabolic process'
PITG_00109	PITG_09374	7.53	4.71	0	0	2.82	0	0	0	0	0	0	0	0	0	0	0	0	0	0	0		0	0	0	0	0	0	0	0	0	0	GO:0009851:'auxin biosynthetic process'	0
PITG_00109	PITG_09393	5.99	0	0	0	2.82	0	0	0	0	0	0	0	3.17	0	0	0	0	0	0	0		0	0	0	0	0	0	0	0	0	0	GO:0009851:'auxin biosynthetic process'	GO:0006096:'glycolysis'
PITG_00109	PITG_09540	2.82	0	0	0	2.82	0	0	0	0	0	0	0	0	0	0	0	0	0	0	0		0	0	0	0	0	0	0	0	0	0	GO:0009851:'auxin biosynthetic process'	GO:0000022:'mitotic spindle elongation';GO:0042254:'ribosome biogenesis';GO:0006412:'translation'
PITG_00109	PITG_09563	2.82	0	0	0	2.82	0	0	0	0	0	0	0	0	0	0	0	0	0	0	0		0	0	0	0	0	0	0	0	0	0	GO:0009851:'auxin biosynthetic process'	GO:0006412:'translation'
PITG_00109	PITG_09943	2.82	0	0	0	2.82	0	0	0	0	0	0	0	0	0	0	0	0	0	0	0		0	0	0	0	0	0	0	0	0	0	GO:0009851:'auxin biosynthetic process'	GO:0009851:'auxin biosynthetic process'
PITG_00109	PITG_10887	2.82	0	0	0	2.82	0	0	0	0	0	0	0	0	0	0	0	0	0	0	0		0	0	0	0	0	0	0	0	0	0	GO:0009851:'auxin biosynthetic process'	GO:0006414:'translational elongation'
PITG_00109	PITG_10941	2.82	0	0	0	2.82	0	0	0	0	0	0	0	0	0	0	0	0	0	0	0		0	0	0	0	0	0	0	0	0	0	GO:0009851:'auxin biosynthetic process'	0
PITG_00109	PITG_10974	2.82	0	0	0	2.82	0	0	0	0	0	0	0	0	0	0	0	0	0	0	0		0	0	0	0	0	0	0	0	0	0	GO:0009851:'auxin biosynthetic process'	GO:0006414:'translational elongation'
PITG_00109	PITG_11124	2.82	0	0	0	2.82	0	0	0	0	0	0	0	0	0	0	0	0	0	0	0		0	0	0	0	0	0	0	0	0	0	GO:0009851:'auxin biosynthetic process'	0
PITG_00109	PITG_12162	2.82	0	0	0	2.82	0	0	0	0	0	0	0	0	0	0	0	0	0	0	0		0	0	0	0	0	0	0	0	0	0	GO:0009851:'auxin biosynthetic process'	GO:0048547:'digestive tract morphogenesis'
PITG_00109	PITG_12931	2.82	0	0	0	2.82	0	0	0	0	0	0	0	0	0	0	0	0	0	0	0		0	0	0	0	0	0	0	0	0	0	GO:0009851:'auxin biosynthetic process'	GO:0006364:'rRNA processing'
PITG_00109	PITG_13017	2.82	0	0	0	2.82	0	0	0	0	0	0	0	0	0	0	0	0	0	0	0		0	0	0	0	0	0	0	0	0	0	GO:0009851:'auxin biosynthetic process'	GO:0009851:'auxin biosynthetic process'
PITG_00109	PITG_13300	2.82	0	0	0	2.82	0	0	0	0	0	0	0	0	0	0	0	0	0	0	0		0	0	0	0	0	0	0	0	0	0	GO:0009851:'auxin biosynthetic process'	0
PITG_00109	PITG_13312	2.82	0	0	0	2.82	0	0	0	0	0	0	0	0	0	0	0	0	0	0	0		0	0	0	0	0	0	0	0	0	0	GO:0009851:'auxin biosynthetic process'	0
PITG_00109	PITG_13749	2.82	0	0	0	2.82	0	0	0	0	0	0	0	0	0	0	0	0	0	0	0		0	0	0	0	0	0	0	0	0	0	GO:0009851:'auxin biosynthetic process'	GO:0006096:'glycolysis'
PITG_00109	PITG_15778	7.9	0	0	0	2.82	5.08	0	0	0	0	0	0	0	0	0	0	0	0	0	0		0	0	0	0	0	0	0	0	0	0	GO:0009851:'auxin biosynthetic process'	GO:0019287:'isopentenyl diphosphate biosynthetic process, mevalonate pathway';GO:0016310:'phosphorylation';GO:0042493:'response to drug';GO:0016126:'sterol biosynthetic process'
PITG_00109	PITG_16198	5.99	0	0	0	2.82	0	0	0	0	0	0	0	3.17	0	0	0	0	0	0	0		0	0	0	0	0	0	0	0	0	0	GO:0009851:'auxin biosynthetic process'	GO:0006412:'translation'
PITG_00109	PITG_16462	4.71	4.71	0	0	0	0	0	0	0	0	0	0	0	0	0	0	0	0	0	0		0	0	0	0	0	0	0	0	0	0	GO:0009851:'auxin biosynthetic process'	GO:0006357:'regulation of transcription from RNA polymerase II promoter';GO:0065009:'regulation of molecular function';GO:0051329:'interphase of mitotic cell cycle';GO:0023052:'signaling';GO:0048856:'anatomical structure development';GO:0051726:'regulation of cell cycle';GO:0048522:'positive regulation of cellular process';GO:0030154:'cell differentiation';GO:0016481:'negative regulation of trans…
PITG_00109	PITG_16757	5.99	0	0	0	2.82	0	0	0	0	0	0	0	3.17	0	0	0	0	0	0	0		0	0	0	0	0	0	0	0	0	0	GO:0009851:'auxin biosynthetic process'	GO:0006412:'translation'
PITG_00109	PITG_16966	3.17	0	0	0	0	0	0	0	0	0	0	0	3.17	0	0	0	0	0	0	0		0	0	0	0	0	0	0	0	0	0	GO:0009851:'auxin biosynthetic process'	GO:0046686:'response to cadmium ion';GO:0006096:'glycolysis'
PITG_00109	PITG_17360	3.17	0	0	0	0	0	0	0	0	0	0	0	3.17	0	0	0	0	0	0	0		0	0	0	0	0	0	0	0	0	0	GO:0009851:'auxin biosynthetic process'	GO:0008152:'metabolic process'
PITG_00109	PITG_18014	2.82	0	0	0	2.82	0	0	0	0	0	0	0	0	0	0	0	0	0	0	0		0	0	0	0	0	0	0	0	0	0	GO:0009851:'auxin biosynthetic process'	0
PITG_00109	PITG_18052	5.99	0	0	0	2.82	0	0	0	0	0	0	0	3.17	0	0	0	0	0	0	0		0	0	0	0	0	0	0	0	0	0	GO:0009851:'auxin biosynthetic process'	GO:0006412:'translation'
PITG_00109	PITG_20386	2.82	0	0	0	2.82	0	0	0	0	0	0	0	0	0	0	0	0	0	0	0		0	0	0	0	0	0	0	0	0	0	GO:0009851:'auxin biosynthetic process'	0
PITG_00109	PITG_22839	2.82	0	0	0	2.82	0	0	0	0	0	0	0	0	0	0	0	0	0	0	0		0	0	0	0	0	0	0	0	0	0	GO:0009851:'auxin biosynthetic process'	GO:0050789:'regulation of biological process';GO:0050877:'neurological system process';GO:0006606:'protein import into nucleus'
PITG_00110	PITG_17907	6.14	0	0	0	0	0	6.14	0	0	0	0	0	0	0	0	0	0	0	0	0		0	0	0	0	0	0	0	0	0	0	GO:0018063:'cytochrome c-heme linkage'	0
PITG_00110	PITG_18073	3.17	0	0	0	0	0	0	0	0	0	0	0	3.17	0	0	0	0	0	0	0		0	0	0	0	0	0	0	0	0	0	GO:0018063:'cytochrome c-heme linkage'	GO:0007089:'traversing start control point of mitotic cell cycle';GO:0006468:'protein phosphorylation';GO:0007265:'Ras protein signal transduction';GO:0045941:'positive regulation of transcription, DNA-dependent';GO:0051602:'response to electrical stimulus';GO:0006275:'regulation of DNA replication';GO:0032869:'cellular response to insulin stimulus';GO:0031100:'organ regeneration';GO:0045471:'res…
PITG_00110	PITG_19450	3.17	0	0	0	0	0	0	0	0	0	0	0	3.17	0	0	0	0	0	0	0		0	0	0	0	0	0	0	0	0	0	GO:0018063:'cytochrome c-heme linkage'	GO:0007089:'traversing start control point of mitotic cell cycle';GO:0006468:'protein phosphorylation';GO:0007265:'Ras protein signal transduction';GO:0045941:'positive regulation of transcription, DNA-dependent';GO:0051602:'response to electrical stimulus';GO:0006275:'regulation of DNA replication';GO:0032869:'cellular response to insulin stimulus';GO:0031100:'organ regeneration';GO:0045471:'res…
PITG_00110	PITG_20156	3.17	0	0	0	0	0	0	0	0	0	0	0	3.17	0	0	0	0	0	0	0		0	0	0	0	0	0	0	0	0	0	GO:0018063:'cytochrome c-heme linkage'	GO:0009851:'auxin biosynthetic process';GO:0006468:'protein phosphorylation'
PITG_00111	PITG_17990	3.17	0	0	0	0	0	0	0	0	0	0	0	3.17	0	0	0	0	0	0	0		0	0	0	0	0	0	0	0	0	0	GO:0009851:'auxin biosynthetic process';GO:0006468:'protein phosphorylation';GO:0007018:'microtubule-based movement'	GO:0009851:'auxin biosynthetic process';GO:0006468:'protein phosphorylation';GO:0007067:'mitosis';GO:0051301:'cell division'
PITG_00111	PITG_18073	3.17	0	0	0	0	0	0	0	0	0	0	0	3.17	0	0	0	0	0	0	0		0	0	0	0	0	0	0	0	0	0	GO:0009851:'auxin biosynthetic process';GO:0006468:'protein phosphorylation';GO:0007018:'microtubule-based movement'	GO:0007089:'traversing start control point of mitotic cell cycle';GO:0006468:'protein phosphorylation';GO:0007265:'Ras protein signal transduction';GO:0045941:'positive regulation of transcription, DNA-dependent';GO:0051602:'response to electrical stimulus';GO:0006275:'regulation of DNA replication';GO:0032869:'cellular response to insulin stimulus';GO:0031100:'organ regeneration';GO:0045471:'res…
PITG_00111	PITG_19450	3.17	0	0	0	0	0	0	0	0	0	0	0	3.17	0	0	0	0	0	0	0		0	0	0	0	0	0	0	0	0	0	GO:0009851:'auxin biosynthetic process';GO:0006468:'protein phosphorylation';GO:0007018:'microtubule-based movement'	GO:0007089:'traversing start control point of mitotic cell cycle';GO:0006468:'protein phosphorylation';GO:0007265:'Ras protein signal transduction';GO:0045941:'positive regulation of transcription, DNA-dependent';GO:0051602:'response to electrical stimulus';GO:0006275:'regulation of DNA replication';GO:0032869:'cellular response to insulin stimulus';GO:0031100:'organ regeneration';GO:0045471:'res…
PITG_00116	PITG_03333	3.67	0	0	0	0	0	0	3.67	0	0	0	0	0	0	0	0	0	0	0	0		0	0	0	0	0	0	0	0	0	0	GO:0009987:'cellular process';GO:0065007:'biological regulation'	0
PITG_00116	PITG_04376	3.17	0	0	0	0	0	0	0	0	0	0	0	3.17	0	0	0	0	0	0	0		0	0	0	0	0	0	0	0	0	0	GO:0009987:'cellular process';GO:0065007:'biological regulation'	0
PITG_00116	PITG_04875	3.17	0	0	0	0	0	0	0	0	0	0	0	3.17	0	0	0	0	0	0	0		0	0	0	0	0	0	0	0	0	1	GO:0009987:'cellular process';GO:0065007:'biological regulation'	GO:0009987:'cellular process'
PITG_00116	PITG_05126	3.17	0	0	0	0	0	0	0	0	0	0	0	3.17	0	0	0	0	0	0	0		0	0	0	0	0	0	0	0	0	0	GO:0009987:'cellular process';GO:0065007:'biological regulation'	GO:0009792:'embryo development ending in birth or egg hatching';GO:0040007:'growth';GO:0040035:'hermaphrodite genitalia development';GO:0007052:'mitotic spindle organization';GO:0002119:'nematode larval development';GO:0040011:'locomotion';GO:0000398:'nuclear mRNA splicing, via spliceosome';GO:0006898:'receptor-mediated endocytosis';GO:0002009:'morphogenesis of an epithelium'
PITG_00116	PITG_07302	8.17	0	4.5	0	0	0	0	3.67	0	0	0	0	0	0	0	0	0	0	0	0		0	1	0	0	0	0	0	0	0	0	GO:0009987:'cellular process';GO:0065007:'biological regulation'	GO:0006355:'regulation of transcription, DNA-dependent'
PITG_00116	PITG_08445	3.17	0	0	0	0	0	0	0	0	0	0	0	3.17	0	0	0	0	0	0	0		0	0	0	0	0	0	0	0	0	0	GO:0009987:'cellular process';GO:0065007:'biological regulation'	GO:0019346:'transsulfuration';GO:0018272:'protein-pyridoxal-5-phosphate linkage via peptidyl-N6-pyridoxal phosphate-L-lysine';GO:0030308:'negative regulation of cell growth';GO:0006749:'glutathione metabolic process';GO:0008285:'negative regulation of cell proliferation';GO:0070814:'hydrogen sulfide biosynthetic process';GO:0051289:'protein homotetramerization';GO:0019344:'cysteine biosynthetic p…
PITG_00116	PITG_08837	3.67	0	0	0	0	0	0	3.67	0	0	0	0	0	0	0	0	0	0	0	0		0	0	0	0	0	0	0	0	0	0	GO:0009987:'cellular process';GO:0065007:'biological regulation'	0
PITG_00116	PITG_09611	11.34	0	0	0	0	0	0	3.67	5.25	5.53	0	0	3.17	4.02	5.22	5.66	5.81	0	0	0		0	0	0	0	0	0	0	0	0	0	GO:0009987:'cellular process';GO:0065007:'biological regulation'	0
PITG_00116	PITG_09705	12.27	0	0	0	0	0	0	3.67	5.25	5.53	6.46	0	3.17	4.02	5.22	5.66	5.81	0	0	0		0	0	0	0	0	0	0	0	0	0	GO:0009987:'cellular process';GO:0065007:'biological regulation'	GO:0000075:'cell cycle checkpoint';GO:0006974:'response to DNA damage stimulus';GO:0051246:'regulation of protein metabolic process';GO:0045892:'negative regulation of transcription, DNA-dependent';GO:0006511:'ubiquitin-dependent protein catabolic process';GO:0007088:'regulation of mitosis';GO:0016925:'protein sumoylation'
PITG_00116	PITG_14180	3.67	0	0	0	0	0	0	3.67	0	0	0	0	0	0	0	0	0	0	0	0		0	1	0	0	0	0	0	0	0	0	GO:0009987:'cellular process';GO:0065007:'biological regulation'	GO:0009399:'nitrogen fixation';GO:0006542:'glutamine biosynthetic process'
PITG_00116	PITG_14397	5.81	0	0	0	0	0	0	0	0	0	0	0	3.17	4.02	5.22	5.66	5.81	0	0	0		0	0	0	0	0	0	0	0	0	0	GO:0009987:'cellular process';GO:0065007:'biological regulation'	GO:0042276:'error-prone translesion synthesis';GO:0051726:'regulation of cell cycle';GO:0006275:'regulation of DNA replication'
PITG_00116	PITG_16311	3.67	0	0	0	0	0	0	3.67	0	0	0	0	0	0	0	0	0	0	0	0		0	0	0	0	0	0	0	0	0	0	GO:0009987:'cellular process';GO:0065007:'biological regulation'	GO:0016567:'protein ubiquitination';GO:0045941:'positive regulation of transcription, DNA-dependent'
PITG_00116	PITG_16342	3.67	0	0	0	0	0	0	3.67	0	0	0	0	0	0	0	0	0	0	0	0		0	0	0	0	0	0	0	0	0	0	GO:0009987:'cellular process';GO:0065007:'biological regulation'	0
PITG_00116	PITG_17599	3.67	0	0	0	0	0	0	3.67	0	0	0	0	0	0	0	0	0	0	0	0		0	0	0	0	0	0	0	0	0	0	GO:0009987:'cellular process';GO:0065007:'biological regulation'	GO:0055114:'oxidation-reduction process';GO:0006471:'protein ADP-ribosylation'
PITG_00116	PITG_17750	3.67	0	0	0	0	0	0	3.67	0	0	0	0	0	0	0	0	0	0	0	0		0	0	0	0	0	0	0	0	0	0	GO:0009987:'cellular process';GO:0065007:'biological regulation'	0
PITG_00116	PITG_21185	3.67	0	0	0	0	0	0	3.67	0	0	0	0	0	0	0	0	0	0	0	0		0	0	0	0	0	0	0	0	0	0	GO:0009987:'cellular process';GO:0065007:'biological regulation'	GO:0009851:'auxin biosynthetic process';GO:0006468:'protein phosphorylation';GO:0007154:'cell communication'
PITG_00117	PITG_00256	9.75	0	4.5	0	0	0	0	3.67	5.25	0	0	0	0	0	0	0	0	0	0	0		0	0	0	0	0	0	0	0	0	0	0	0
PITG_00117	PITG_00266	2.82	0	0	0	2.82	0	0	0	0	0	0	0	0	0	0	0	0	0	0	0		0	0	0	0	0	0	0	0	0	0	0	GO:0000054:'ribosomal subunit export from nucleus';GO:0006412:'translation'
PITG_00117	PITG_00407	4.71	4.71	0	0	0	0	0	0	0	0	0	0	0	0	0	0	0	0	0	0		0	0	0	0	0	0	0	0	0	0	0	GO:0009851:'auxin biosynthetic process';GO:0006468:'protein phosphorylation';GO:0006979:'response to oxidative stress'
PITG_00117	PITG_00472	4.50246	0	4.5	0	0	0	0	0	0	0	0	0	0	0	0	0	0	0.0024581	0	0		0	0	0	0	0	0	0	0	0	0	0	0
PITG_00117	PITG_00649	4.92861	0	4.5	0	0	0	0	0	0	0	0	0	0	0	0	0	0	0.42861	0	0		0	0	0	0	0	0	0	0	0	0	0	0
PITG_00117	PITG_00783	5.13515	0	4.5	0	0	0	0	0	0	0	0	0	0	0	0	0	0	0.635149	0	0		0	0	0	0	0	0	0	0	0	0	0	GO:0006457:'protein folding'
PITG_00117	PITG_00863	3.04677	0	0	0	2.82	0	0	0	0	0	0	0	0	0	0	0	0	0.226773	0	0		0	0	0	0	0	0	0	0	0	0	0	GO:0009851:'auxin biosynthetic process'
PITG_00117	PITG_00980	13.5442	0	4.5	0	2.82	0	0	0	0	0	0	0	3.17	4.02	5.22	0	0	1.00422	0	0		0	0	0	0	0	0	0	0	0	0	0	GO:0006397:'mRNA processing';GO:0010608:'posttranscriptional regulation of gene expression'
PITG_00117	PITG_01248	7.32	0	4.5	0	2.82	0	0	0	0	0	0	0	0	0	0	0	0	0	0	0		0	0	0	0	0	0	0	0	0	0	0	GO:0010468:'regulation of gene expression';GO:0051252:'regulation of RNA metabolic process';GO:0006397:'mRNA processing'
PITG_00117	PITG_01260	4.52899	0	0	0	0	0	0	0	0	0	0	0	3.17	0	0	0	0	1.35899	0	0		0	0	0	0	0	0	0	0	0	0	0	GO:0006511:'ubiquitin-dependent protein catabolic process'
PITG_00117	PITG_01479	15.2453	4.71	4.5	0	2.82	0	0	0	0	0	0	0	3.17	0	0	0	0	0.045306	0	0		0	0	0	0	0	0	0	0	0	0	0	GO:0043066:'negative regulation of apoptotic process'
PITG_00117	PITG_01528	9.21	4.71	4.5	0	0	0	0	0	0	0	0	0	0	0	0	0	0	0	0	0		0	0	0	0	0	0	0	0	0	0	0	GO:0042742:'defense response to bacterium';GO:0045449:'regulation of transcription, DNA-dependent';GO:0009870:'defense response signaling pathway, resistance gene-dependent';GO:0051301:'cell division';GO:0010204:'defense response signaling pathway, resistance gene-independent';GO:0050832:'defense response to fungus'
PITG_00117	PITG_01833	2.95029	0	0	0	2.82	0	0	0	0	0	0	0	0	0	0	0	0	0.130291	0	0		0	0	0	0	0	0	0	0	0	0	0	GO:0006412:'translation'
PITG_00117	PITG_02037	4.5	0	4.5	0	0	0	0	0	0	0	0	0	0	0	0	0	0	0	0	0		0	0	0	0	0	0	0	0	0	0	0	0
PITG_00117	PITG_02053	2.87141	0	0	0	2.82	0	0	0	0	0	0	0	0	0	0	0	0	0.0514147	0	0		0	0	0	0	0	0	0	0	0	0	0	GO:0006412:'translation'
PITG_00117	PITG_02256	2.38246	0	0	0	0	0	0	0	0	0	0	0	0	0	0	0	0	2.38246	0	0		0	0	0	0	0	0	0	0	0	0	0	GO:0006107:'oxaloacetate metabolic process';GO:0015908:'fatty acid transport';GO:0006533:'aspartate catabolic process';GO:0019551:'glutamate catabolic process to 2-oxoglutarate';GO:0006532:'aspartate biosynthetic process';GO:0045471:'response to ethanol';GO:0019550:'glutamate catabolic process to aspartate'
PITG_00117	PITG_02482	7.32	0	4.5	0	2.82	0	0	0	0	0	0	0	0	0	0	0	0	0	0	0		0	0	0	0	0	0	0	0	0	0	0	GO:0009851:'auxin biosynthetic process';GO:0008380:'RNA splicing';GO:0006397:'mRNA processing'
PITG_00117	PITG_02664	4.5022	0	4.5	0	0	0	0	0	0	0	0	0	0	0	0	0	0	0.00219735	0	0		0	1	0	0	0	0	0	0	0	0	0	GO:0016070:'RNA metabolic process';GO:0009851:'auxin biosynthetic process';GO:0042254:'ribosome biogenesis'
PITG_00117	PITG_02736	28.5911	4.71	4.5	0	2.82	5.08	6.14	0	0	0	0	0	3.17	4.02	5.22	0	0	0.121069	0	0		0	0	0	0	0	0	0	0	0	0	0	GO:0007052:'mitotic spindle organization';GO:0000398:'nuclear mRNA splicing, via spliceosome'
PITG_00117	PITG_02856	4.54412	0	4.5	0	0	0	0	0	0	0	0	0	0	0	0	0	0	0.0441211	0	0		0	0	0	0	0	0	0	0	0	0	0	GO:0009851:'auxin biosynthetic process'
PITG_00117	PITG_02996	2.82	0	0	0	2.82	0	0	0	0	0	0	0	0	0	0	0	0	0	0	0		0	0	0	0	0	0	0	0	0	0	0	GO:0008380:'RNA splicing';GO:0006915:'apoptotic process';GO:0006950:'response to stress'
PITG_00117	PITG_03028	12.0323	4.71	4.5	0	2.82	0	0	0	0	0	0	0	0	0	0	0	0	0.00232558	0	0		0	0	0	0	0	0	0	0	0	0	0	GO:0048024:'regulation of nuclear mRNA splicing, via spliceosome';GO:0006376:'mRNA splice site selection'
PITG_00117	PITG_03040	4.5	0	4.5	0	0	0	0	0	0	0	0	0	0	0	0	0	0	0	0	0		0	0	0	0	0	0	0	0	0	0	0	GO:0045449:'regulation of transcription, DNA-dependent'
PITG_00117	PITG_03117	20.7601	4.71	4.5	0	2.82	5.08	0	0	0	0	0	0	3.17	0	0	0	0	0.480114	0	0		0	0	0	0	0	0	0	0	0	0	0	GO:0008380:'RNA splicing'
PITG_00117	PITG_03259	3.67	0	0	0	0	0	0	3.67	0	0	0	0	0	0	0	0	0	0	0	0		0	0	0	0	0	0	0	0	0	0	0	0
PITG_00117	PITG_03276	4.51511	0	4.5	0	0	0	0	0	0	0	0	0	0	0	0	0	0	0.0151075	0	0		0	0	0	0	0	0	0	0	0	0	0	GO:0006511:'ubiquitin-dependent protein catabolic process'
PITG_00117	PITG_03300	20.5523	4.71	4.5	0	2.82	5.08	0	0	0	0	0	0	3.17	0	0	0	0	0.272288	0	0		0	0	0	0	0	0	0	0	0	0	0	GO:0000244:'assembly of spliceosomal tri-snRNP'
PITG_00117	PITG_03328	3.17	0	0	0	0	0	0	0	0	0	0	0	3.17	0	0	0	0	0	0	0		0	0	0	0	0	0	0	0	0	0	0	GO:0051436:'negative regulation of ubiquitin-protein ligase activity involved in mitotic cell cycle';GO:0070979:'protein K11-linked ubiquitination';GO:0031145:'anaphase-promoting complex-dependent proteasomal ubiquitin-dependent protein catabolic process';GO:0051437:'positive regulation of ubiquitin-protein ligase activity involved in mitotic cell cycle';GO:0008283:'cell proliferation';GO:0007091…
PITG_00117	PITG_03483	9.26585	4.71	4.5	0	0	0	0	0	0	0	0	0	0	0	0	0	0	0.0558478	0	0		0	0	0	0	0	0	0	0	0	0	0	GO:0051168:'nuclear export';GO:0000381:'regulation of alternative nuclear mRNA splicing, via spliceosome';GO:0007052:'mitotic spindle organization'
PITG_00117	PITG_03569	4.56073	0	4.5	0	0	0	0	0	0	0	0	0	0	0	0	0	0	0.0607298	0	0		0	0	0	0	0	0	0	0	0	0	0	GO:0010389:'regulation of G2/M transition of mitotic cell cycle';GO:0000398:'nuclear mRNA splicing, via spliceosome'
PITG_00117	PITG_03629	4.5	0	4.5	0	0	0	0	0	0	0	0	0	0	0	0	0	0	0	0	0		0	0	0	0	0	0	0	0	0	0	0	0
PITG_00117	PITG_03702	2.82578	0	0	0	2.82	0	0	0	0	0	0	0	0	0	0	0	0	0.00578157	0	0		0	0	0	0	0	0	0	0	0	0	0	0
PITG_00117	PITG_03791	5.2504	0	4.5	0	0	0	0	0	0	0	0	0	0	0	0	0	0	0.750404	0	0		0	0	0	0	0	0	0	0	0	0	0	GO:0000381:'regulation of alternative nuclear mRNA splicing, via spliceosome';GO:0000395:'nuclear mRNA 5'-splice site recognition';GO:0048025:'negative regulation of nuclear mRNA splicing, via spliceosome';GO:0016482:'cytoplasmic transport';GO:0000244:'assembly of spliceosomal tri-snRNP'
PITG_00117	PITG_03882	2.97136	0	0	0	2.82	0	0	0	0	0	0	0	0	0	0	0	0	0.151355	0	0		0	0	0	0	0	0	0	0	0	0	0	GO:0006334:'nucleosome assembly'
PITG_00117	PITG_03987	4.81813	0	4.5	0	0	0	0	0	0	0	0	0	0	0	0	0	0	0.318128	0	0		0	0	0	0	0	0	0	0	0	0	0	GO:0009851:'auxin biosynthetic process'
PITG_00117	PITG_03999	2.83081	0	0	0	2.82	0	0	0	0	0	0	0	0	0	0	0	0	0.0108115	0	0		0	0	0	0	0	0	0	0	0	0	0	GO:0000022:'mitotic spindle elongation';GO:0016321:'female meiosis chromosome segregation';GO:0006413:'translational initiation';GO:0016070:'RNA metabolic process';GO:0035071:'salivary gland cell autophagic cell death';GO:0001558:'regulation of cell growth';GO:0007076:'mitotic chromosome condensation';GO:0006325:'chromatin organization'
PITG_00117	PITG_04395	7.49741	0	4.5	0	2.82	0	0	0	0	0	0	0	0	0	0	0	0	0.17741	0	0		0	0	0	0	0	0	0	0	0	0	0	GO:0010555:'response to mannitol stimulus';GO:0009737:'response to abscisic acid stimulus';GO:0000398:'nuclear mRNA splicing, via spliceosome';GO:0009651:'response to salt stress'
PITG_00117	PITG_04488	3.26483	0	0	0	0	0	0	0	0	0	0	0	3.17	0	0	0	0	0.0948277	0	0		0	0	0	0	0	0	0	0	0	0	0	0
PITG_00117	PITG_04522	4.5	0	4.5	0	0	0	0	0	0	0	0	0	0	0	0	0	0	0	0	0		0	0	0	0	0	0	0	0	0	0	0	GO:0006457:'protein folding'
PITG_00117	PITG_04538	34.4423	4.71	4.5	0	2.82	5.08	6.14	3.67	5.25	0	0	0	3.17	4.02	5.22	5.66	5.81	0.132287	0	0		0	0	0	0	0	0	0	0	0	0	0	GO:0006396:'RNA processing'
PITG_00117	PITG_04862	6.03686	0	4.5	0	0	0	0	0	0	0	0	0	0	0	0	0	0	1.53686	0	0		0	0	0	0	0	0	0	0	0	0	0	0
PITG_00117	PITG_05006	20.4435	4.71	4.5	0	2.82	5.08	0	0	0	0	0	0	3.17	0	0	0	0	0.163515	0	0		0	0	0	0	0	0	0	0	0	0	0	GO:0000354:'cis assembly of pre-catalytic spliceosome'
PITG_00117	PITG_05126	32.8011	4.71	4.5	0	2.82	5.08	6.14	3.67	0	0	0	0	3.17	4.02	5.22	5.66	5.81	0.071145	0	0		0	0	0	0	0	0	0	0	0	0	0	GO:0009792:'embryo development ending in birth or egg hatching';GO:0040007:'growth';GO:0040035:'hermaphrodite genitalia development';GO:0007052:'mitotic spindle organization';GO:0002119:'nematode larval development';GO:0040011:'locomotion';GO:0000398:'nuclear mRNA splicing, via spliceosome';GO:0006898:'receptor-mediated endocytosis';GO:0002009:'morphogenesis of an epithelium'
PITG_00117	PITG_05260	4.5	0	4.5	0	0	0	0	0	0	0	0	0	0	0	0	0	0	0	0	0		0	0	0	0	0	0	0	0	0	0	0	GO:0009851:'auxin biosynthetic process';GO:0000381:'regulation of alternative nuclear mRNA splicing, via spliceosome';GO:0002121:'inter-male aggressive behavior'
PITG_00117	PITG_05366	5.85489	0	4.5	0	0	0	0	0	0	0	0	0	0	0	0	0	0	1.35489	0	0		0	0	0	0	0	0	0	0	0	0	0	0
PITG_00117	PITG_05376	4.5026	0	4.5	0	0	0	0	0	0	0	0	0	0	0	0	0	0	0.00259729	0	0		0	0	0	0	0	0	0	0	0	0	0	GO:0000398:'nuclear mRNA splicing, via spliceosome'
PITG_00117	PITG_05433	4.5	0	4.5	0	0	0	0	0	0	0	0	0	0	0	0	0	0	0	0	0		0	0	0	0	0	0	0	0	0	0	0	0
PITG_00117	PITG_05494	4.5	0	4.5	0	0	0	0	0	0	0	0	0	0	0	0	0	0	0	0	0		0	0	0	0	0	0	0	0	0	0	0	0
PITG_00117	PITG_05552	4.64174	0	4.5	0	0	0	0	0	0	0	0	0	0	0	0	0	0	0.14174	0	0		0	0	0	0	0	0	0	0	0	0	0	GO:0006457:'protein folding';GO:0006950:'response to stress'
PITG_00117	PITG_05666	8.93153	0	4.5	0	0	0	0	0	0	0	0	0	3.17	0	0	0	0	1.26153	0	0		0	0	0	0	0	0	0	0	0	0	0	0
PITG_00117	PITG_05680	10.49	0	4.5	0	2.82	0	0	0	0	0	0	0	3.17	0	0	0	0	0	0	0		0	0	0	0	0	0	0	0	0	0	0	GO:0008380:'RNA splicing';GO:0007067:'mitosis';GO:0006397:'mRNA processing'
PITG_00117	PITG_05688	9.22015	4.71	4.5	0	0	0	0	0	0	0	0	0	0	0	0	0	0	0.0101495	0	0		0	0	0	0	0	0	0	0	0	0	0	0
PITG_00117	PITG_05760	9.08089	0	4.5	0	0	0	0	3.67	0	0	0	0	0	0	0	0	0	0.910893	0	0		0	0	0	0	0	0	0	0	0	0	0	0
PITG_00117	PITG_05886	4.52138	0	4.5	0	0	0	0	0	0	0	0	0	0	0	0	0	0	0.0213817	0	0		0	0	0	0	0	0	0	0	0	0	0	GO:0006457:'protein folding'
PITG_00117	PITG_05935	4.53075	0	4.5	0	0	0	0	0	0	0	0	0	0	0	0	0	0	0.0307453	0	0		0	0	0	0	0	0	0	0	0	0	0	GO:0009851:'auxin biosynthetic process'
PITG_00117	PITG_06048	4.74202	0	4.5	0	0	0	0	0	0	0	0	0	0	0	0	0	0	0.24202	0	0		0	0	0	0	0	0	0	0	0	0	0	GO:0017148:'negative regulation of translation';GO:0009851:'auxin biosynthetic process';GO:0006364:'rRNA processing';GO:0008380:'RNA splicing';GO:0006397:'mRNA processing';GO:0000184:'nuclear-transcribed mRNA catabolic process, nonsense-mediated decay';GO:0051028:'mRNA transport'
PITG_00117	PITG_06171	26.447	4.71	4.5	0	2.82	5.08	6.14	0	0	0	0	0	3.17	0	0	0	0	0.0269502	0	0		0	0	0	0	0	0	0	0	0	0	0	GO:0009952:'anterior/posterior pattern specification';GO:0000398:'nuclear mRNA splicing, via spliceosome'
PITG_00117	PITG_06283	4.65435	0	4.5	0	0	0	0	0	0	0	0	0	0	0	0	0	0	0.154353	0	0		0	0	0	0	0	0	0	0	0	0	0	GO:0043065:'positive regulation of apoptotic process';GO:0016445:'somatic diversification of immunoglobulins'
PITG_00117	PITG_06587	4.5	0	4.5	0	0	0	0	0	0	0	0	0	0	0	0	0	0	0	0	0		0	0	0	0	0	0	0	0	0	0	0	GO:0006457:'protein folding'
PITG_00117	PITG_06589	4.50638	0	4.5	0	0	0	0	0	0	0	0	0	0	0	0	0	0	0.00638315	0	0		0	0	0	0	0	0	0	0	0	0	0	GO:0046784:'intronless viral mRNA export from host nucleus'
PITG_00117	PITG_06708	2.82923	0	0	0	2.82	0	0	0	0	0	0	0	0	0	0	0	0	0.00922982	0	0		0	0	0	0	0	0	0	0	0	0	0	GO:0009851:'auxin biosynthetic process';GO:0006468:'protein phosphorylation'
PITG_00117	PITG_06950	3.17	0	0	0	0	0	0	0	0	0	0	0	3.17	0	0	0	0	0	0	0		0	0	0	0	0	0	0	0	0	0	0	GO:0006334:'nucleosome assembly'
PITG_00117	PITG_06986	2.8257	0	0	0	2.82	0	0	0	0	0	0	0	0	0	0	0	0	0.00570341	0	0		0	0	0	0	0	0	0	0	0	0	0	GO:0010587:'miRNA catabolic process'
PITG_00117	PITG_07047	4.57056	0	4.5	0	0	0	0	0	0	0	0	0	0	0	0	0	0	0.0705561	0	0		0	0	0	0	0	0	0	0	0	0	0	GO:0006810:'transport';GO:0044260:'cellular macromolecule metabolic process';GO:0090304:'nucleic acid metabolic process';GO:0010467:'gene expression'
PITG_00117	PITG_07053	28.4851	4.71	4.5	0	2.82	5.08	6.14	0	0	0	0	0	3.17	4.02	5.22	0	0	0.015146	0	0		0	0	0	0	0	0	0	0	0	0	0	GO:0006397:'mRNA processing'
PITG_00117	PITG_07282	4.51331	0	4.5	0	0	0	0	0	0	0	0	0	0	0	0	0	0	0.0133052	0	0		0	0	0	0	0	0	0	0	0	0	0	0
PITG_00117	PITG_07306	12.03	4.71	4.5	0	2.82	0	0	0	0	0	0	0	0	0	0	0	0	0	0	0		0	0	0	0	0	0	0	0	0	0	0	0
PITG_00117	PITG_07308	3.10068	0	0	0	2.82	0	0	0	0	0	0	0	0	0	0	0	0	0.280685	0	0		0	0	0	0	0	0	0	0	0	0	0	GO:0001510:'RNA methylation';GO:0006364:'rRNA processing';GO:0008033:'tRNA processing'
PITG_00117	PITG_07843	2.58781	0	0	0	0	0	0	0	0	0	0	0	0	0	0	0	0	2.58781	0	0		0	1	0	0	0	0	0	0	0	0	0	GO:0045454:'cell redox homeostasis'
PITG_00117	PITG_07903	3.60859	0	0	0	0	0	0	0	0	0	0	0	3.17	0	0	0	0	0.438589	0	0		0	0	0	0	0	0	0	0	0	0	0	GO:0006508:'proteolysis'
PITG_00117	PITG_08011	27.5711	4.71	4.5	0	2.82	5.08	6.14	0	0	0	0	0	3.17	4.02	0	0	0	0.301138	0	0		0	0	0	0	0	0	0	0	0	0	0	GO:0006461:'protein complex assembly';GO:0000375:'RNA splicing, via transesterification reactions'
PITG_00117	PITG_08019	4.53088	0	4.5	0	0	0	0	0	0	0	0	0	0	0	0	0	0	0.0308838	0	0		0	0	0	0	0	0	0	0	0	0	0	0
PITG_00117	PITG_08189	10.4965	0	4.5	0	2.82	0	0	0	0	0	0	0	3.17	0	0	0	0	0.00648368	0	0		0	0	0	0	0	0	0	0	0	0	0	GO:0000245:'spliceosomal complex assembly'
PITG_00117	PITG_08211	4.5	0	4.5	0	0	0	0	0	0	0	0	0	0	0	0	0	0	0	0	0		0	0	0	0	0	0	0	0	0	0	0	GO:0006396:'RNA processing'
PITG_00117	PITG_08316	4.76245	0	4.5	0	0	0	0	0	0	0	0	0	0	0	0	0	0	0.262455	0	0		0	0	0	0	0	0	0	0	0	0	0	GO:0009851:'auxin biosynthetic process'
PITG_00117	PITG_08653	2.19415	0	0	0	0	0	0	0	0	0	0	0	0	0	0	0	0	2.19415	0	0		0	0	0	0	0	0	0	0	0	0	0	GO:0055085:'transmembrane transport';GO:0015031:'protein transport'
PITG_00117	PITG_08673	2.82394	0	0	0	2.82	0	0	0	0	0	0	0	0	0	0	0	0	0.00393517	0	0		0	0	0	0	0	0	0	0	0	0	0	GO:0009414:'response to water deprivation';GO:0008380:'RNA splicing';GO:0006402:'mRNA catabolic process';GO:0009737:'response to abscisic acid stimulus';GO:0006397:'mRNA processing';GO:0006468:'protein phosphorylation'
PITG_00117	PITG_08714	3.85584	0	0	0	2.82	0	0	0	0	0	0	0	0	0	0	0	0	1.03584	0	0		0	0	0	0	0	0	0	0	0	0	0	GO:0009851:'auxin biosynthetic process';GO:0015966:'diadenosine tetraphosphate biosynthetic process';GO:0006430:'lysyl-tRNA aminoacylation'
PITG_00117	PITG_08932	2.83371	0	0	0	2.82	0	0	0	0	0	0	0	0	0	0	0	0	0.0137087	0	0		0	0	0	0	0	0	0	0	0	0	0	0
PITG_00117	PITG_09042	7.32	0	4.5	0	2.82	0	0	0	0	0	0	0	0	0	0	0	0	0	0	0		0	0	0	0	0	0	0	0	0	0	0	GO:0006396:'RNA processing';GO:0009851:'auxin biosynthetic process'
PITG_00117	PITG_09401	9.26126	4.71	4.5	0	0	0	0	0	0	0	0	0	0	0	0	0	0	0.0512592	0	0		0	0	0	0	0	0	0	0	0	0	0	0
PITG_00117	PITG_09437	2.82	0	0	0	2.82	0	0	0	0	0	0	0	0	0	0	0	0	0	0	0		0	0	0	0	0	0	0	0	0	0	0	0
PITG_00117	PITG_09475	10.8626	0	4.5	0	2.82	0	0	0	0	0	0	0	3.17	0	0	0	0	0.372592	0	0		0	0	0	0	0	0	0	0	0	0	0	GO:0000398:'nuclear mRNA splicing, via spliceosome'
PITG_00117	PITG_09488	16.0548	4.71	4.5	0	2.82	0	0	0	0	0	0	0	3.17	4.02	0	0	0	0.00479542	0	0		0	0	0	0	0	0	0	0	0	0	0	0
PITG_00117	PITG_09527	4.51896	0	4.5	0	0	0	0	0	0	0	0	0	0	0	0	0	0	0.0189563	0	0		0	0	0	0	0	0	0	0	0	0	0	0
PITG_00117	PITG_09556	3.13711	0	0	0	2.82	0	0	0	0	0	0	0	0	0	0	0	0	0.317115	0	0		0	0	0	0	0	0	0	0	0	0	0	GO:0006281:'DNA repair'
PITG_00117	PITG_09598	20.3376	4.71	4.5	0	2.82	5.08	0	0	0	0	0	0	3.17	0	0	0	0	0.0575945	0	0		0	0	0	0	0	0	0	0	0	0	0	GO:0048513:'organ development'
PITG_00117	PITG_09604	12.5827	0	4.5	0	2.82	0	0	3.67	5.25	0	0	0	0	0	0	0	0	0.0126979	0	0		0	0	0	0	0	0	0	0	0	0	0	0
PITG_00117	PITG_09610	10.49	0	4.5	0	2.82	0	0	0	0	0	0	0	3.17	0	0	0	0	0	0	0		0	0	0	0	0	0	0	0	0	0	0	GO:0009851:'auxin biosynthetic process';GO:0006278:'RNA-dependent DNA replication';GO:0009793:'embryo development ending in seed dormancy';GO:0008380:'RNA splicing';GO:0009229:'thiamine diphosphate biosynthetic process';GO:0006298:'mismatch repair';GO:0006772:'thiamine metabolic process';GO:0006397:'mRNA processing'
PITG_00117	PITG_09702	4.53751	0	4.5	0	0	0	0	0	0	0	0	0	0	0	0	0	0	0.0375147	0	0		0	0	0	0	0	0	0	0	0	0	0	GO:0006397:'mRNA processing'
PITG_00117	PITG_09828	9.21133	4.71	4.5	0	0	0	0	0	0	0	0	0	0	0	0	0	0	0.00133408	0	0		0	0	0	0	0	0	0	0	0	0	0	GO:0000398:'nuclear mRNA splicing, via spliceosome'
PITG_00117	PITG_09873	9.23659	4.71	4.5	0	0	0	0	0	0	0	0	0	0	0	0	0	0	0.0265944	0	0		0	0	0	0	0	0	0	0	0	0	0	0
PITG_00117	PITG_09943	7.33778	0	4.5	0	2.82	0	0	0	0	0	0	0	0	0	0	0	0	0.0177839	0	0		0	0	0	0	0	0	0	0	0	0	0	GO:0009851:'auxin biosynthetic process'
PITG_00117	PITG_09956	20.5384	4.71	4.5	0	2.82	5.08	0	0	0	0	0	0	3.17	0	0	0	0	0.258378	0	0		0	0	0	0	0	0	0	0	0	0	0	GO:0019252:'starch biosynthetic process';GO:0000244:'assembly of spliceosomal tri-snRNP';GO:0009409:'response to cold';GO:0045944:'positive regulation of transcription from RNA polymerase II promoter'
PITG_00117	PITG_10211	4.5	0	4.5	0	0	0	0	0	0	0	0	0	0	0	0	0	0	0	0	0		0	0	0	0	0	0	0	0	0	0	0	GO:0007517:'muscle organ development';GO:0045449:'regulation of transcription, DNA-dependent';GO:0000398:'nuclear mRNA splicing, via spliceosome';GO:0048813:'dendrite morphogenesis'
PITG_00117	PITG_10282	9.21	4.71	4.5	0	0	0	0	0	0	0	0	0	0	0	0	0	0	0	0	0		0	0	0	0	0	0	0	0	0	0	0	0
PITG_00117	PITG_10292	2.84669	0	0	0	2.82	0	0	0	0	0	0	0	0	0	0	0	0	0.0266879	0	0		0	0	0	0	0	0	0	0	0	0	0	GO:0055114:'oxidation-reduction process'
PITG_00117	PITG_10482	4.5	0	4.5	0	0	0	0	0	0	0	0	0	0	0	0	0	0	0	0	0		0	0	0	0	0	0	0	0	0	0	0	GO:0008380:'RNA splicing'
PITG_00117	PITG_10871	4.8029	0	4.5	0	0	0	0	0	0	0	0	0	0	0	0	0	0	0.302904	0	0		0	0	0	0	0	0	0	0	0	0	0	0
PITG_00117	PITG_10877	4.76425	0	4.5	0	0	0	0	0	0	0	0	0	0	0	0	0	0	0.264254	0	0		0	0	0	0	0	0	0	0	0	0	0	GO:0006457:'protein folding'
PITG_00117	PITG_10938	4.51028	0	4.5	0	0	0	0	0	0	0	0	0	0	0	0	0	0	0.0102811	0	0		0	0	0	0	0	0	0	0	0	0	0	GO:0006470:'protein dephosphorylation'
PITG_00117	PITG_10967	2.60717	0	0	0	0	0	0	0	0	0	0	0	0	0	0	0	0	2.60717	0	0		0	0	0	0	0	0	0	0	0	0	0	GO:0006810:'transport'
PITG_00117	PITG_10969	22.3381	4.71	4.5	0	2.82	5.08	0	0	0	0	0	0	3.17	4.02	5.22	0	0	0.00810236	0	0		0	0	0	0	0	0	0	0	0	0	0	GO:0050896:'response to stimulus';GO:0007601:'visual perception';GO:0000398:'nuclear mRNA splicing, via spliceosome'
PITG_00117	PITG_11158	15.2034	4.71	4.5	0	2.82	0	0	0	0	0	0	0	3.17	0	0	0	0	0.00338485	0	0		0	0	0	0	0	0	0	0	0	0	0	GO:0006350:'transcription, DNA-dependent';GO:0006283:'transcription-coupled nucleotide-excision repair';GO:0006397:'mRNA processing';GO:0001824:'blastocyst development'
PITG_00117	PITG_11179	4.5	0	4.5	0	0	0	0	0	0	0	0	0	0	0	0	0	0	0	0	0		0	0	0	0	0	0	0	0	0	0	0	0
PITG_00117	PITG_11476	4.61483	0	4.5	0	0	0	0	0	0	0	0	0	0	0	0	0	0	0.114832	0	0		0	0	0	0	0	0	0	0	0	0	0	0
PITG_00117	PITG_11653	2.9722	0	0	0	2.82	0	0	0	0	0	0	0	0	0	0	0	0	0.152201	0	0		0	0	0	0	0	0	0	0	0	0	0	0
PITG_00117	PITG_11966	4.79998	0	4.5	0	0	0	0	0	0	0	0	0	0	0	0	0	0	0.29998	0	0		0	0	0	0	0	0	0	0	0	0	0	GO:0009851:'auxin biosynthetic process';GO:0006950:'response to stress';GO:0042026:'protein refolding'
PITG_00117	PITG_12155	4.51081	0	4.5	0	0	0	0	0	0	0	0	0	0	0	0	0	0	0.0108057	0	0		0	0	0	0	0	0	0	0	0	0	0	GO:0001525:'angiogenesis';GO:0006457:'protein folding'
PITG_00117	PITG_12291	6.00699	0	0	0	2.82	0	0	0	0	0	0	0	3.17	0	0	0	0	0.0169926	0	0		0	0	0	0	0	0	0	0	0	0	0	GO:0006396:'RNA processing'
PITG_00117	PITG_12306	7.5063	0	4.5	0	2.82	0	0	0	0	0	0	0	0	0	0	0	0	0.186304	0	0		0	0	0	0	0	0	0	0	0	0	0	0
PITG_00117	PITG_12691	7.69754	4.71	0	0	2.82	0	0	0	0	0	0	0	0	0	0	0	0	0.167541	0	0		0	0	0	0	0	0	0	0	0	0	0	0
PITG_00117	PITG_13079	4.825	0	4.5	0	0	0	0	0	0	0	0	0	0	0	0	0	0	0.324996	0	0		0	0	0	0	0	0	0	0	0	0	0	GO:0006457:'protein folding';GO:0031060:'regulation of histone methylation';GO:0010082:'regulation of root meristem growth';GO:0048453:'sepal formation';GO:0009933:'meristem structural organization';GO:0010358:'leaf shaping';GO:0010305:'leaf vascular tissue pattern formation';GO:0009909:'regulation of flower development';GO:0010338:'leaf formation';GO:0048443:'stamen development';GO:0048440:'carp…
PITG_00117	PITG_13114	8.05029	0	4.5	0	2.82	0	0	0	0	0	0	0	0	0	0	0	0	0.730287	0	0		0	1	0	0	0	0	0	0	0	0	0	GO:0046833:'positive regulation of RNA export from nucleus';GO:0031047:'gene silencing by RNA';GO:0000387:'spliceosomal snRNP assembly';GO:0006370:'mRNA capping';GO:0006408:'snRNA export from nucleus';GO:0006446:'regulation of translational initiation';GO:0000184:'nuclear-transcribed mRNA catabolic process, nonsense-mediated decay';GO:0051028:'mRNA transport'
PITG_00117	PITG_13165	2.35421	0	0	0	0	0	0	0	0	0	0	0	0	0	0	0	0	2.35421	0	0		0	0	0	0	0	0	0	0	0	0	0	GO:0055114:'oxidation-reduction process';GO:0006564:'L-serine biosynthetic process'
PITG_00117	PITG_13365	8.17	0	4.5	0	0	0	0	3.67	0	0	0	0	0	0	0	0	0	0	0	0		0	0	0	0	0	0	0	0	0	0	0	GO:0044260:'cellular macromolecule metabolic process';GO:0010467:'gene expression';GO:0090304:'nucleic acid metabolic process'
PITG_00117	PITG_13431	3.67583	0	0	0	0	0	0	3.67	0	0	0	0	0	0	0	0	0	0.00583366	0	0		0	0	0	0	0	0	0	0	0	0	0	0
PITG_00117	PITG_13460	5.57608	0	4.5	0	0	0	0	0	0	0	0	0	0	0	0	0	0	1.07608	0	0		0	0	0	0	0	0	0	0	0	0	0	0
PITG_00117	PITG_13669	4.50596	0	4.5	0	0	0	0	0	0	0	0	0	0	0	0	0	0	0.00596281	0	0		0	0	0	0	0	0	0	0	0	0	0	GO:0009851:'auxin biosynthetic process';GO:0006468:'protein phosphorylation'
PITG_00117	PITG_13905	21.8507	4.71	4.5	0	2.82	5.08	0	0	0	0	0	0	3.17	0	0	0	0	1.57072	0	0		0	0	0	0	0	0	0	0	0	0	0	GO:0000398:'nuclear mRNA splicing, via spliceosome'
PITG_00117	PITG_13972	7.37247	0	4.5	0	2.82	0	0	0	0	0	0	0	0	0	0	0	0	0.0524665	0	0		0	0	0	0	0	0	0	0	0	0	0	0
PITG_00117	PITG_14009	9.12862	0	4.5	0	2.82	0	0	0	0	0	0	0	0	0	0	0	0	1.80862	0	0		0	0	0	0	0	0	0	0	0	0	0	GO:0009851:'auxin biosynthetic process';GO:0009793:'embryo development ending in seed dormancy';GO:0008380:'RNA splicing';GO:0035194:'posttranscriptional gene silencing by RNA'
PITG_00117	PITG_14066	4.50515	0	4.5	0	0	0	0	0	0	0	0	0	0	0	0	0	0	0.00515486	0	0		0	0	0	0	0	0	0	0	0	0	0	GO:0000381:'regulation of alternative nuclear mRNA splicing, via spliceosome'
PITG_00117	PITG_14284	4.65221	0	4.5	0	0	0	0	0	0	0	0	0	0	0	0	0	0	0.152214	0	0		0	0	0	0	0	0	0	0	0	0	0	GO:0009987:'cellular process';GO:0051028:'mRNA transport'
PITG_00117	PITG_14399	7.32	0	4.5	0	2.82	0	0	0	0	0	0	0	0	0	0	0	0	0	0	0		0	0	0	0	0	0	0	0	0	0	0	0
PITG_00117	PITG_14575	7.42681	0	4.5	0	2.82	0	0	0	0	0	0	0	0	0	0	0	0	0.106811	0	0		0	0	0	0	0	0	0	0	0	0	0	GO:0000398:'nuclear mRNA splicing, via spliceosome'
PITG_00117	PITG_14587	4.50843	0	4.5	0	0	0	0	0	0	0	0	0	0	0	0	0	0	0.0084271	0	0		0	0	0	0	0	0	0	0	0	0	0	0
PITG_00117	PITG_14874	2.82	0	0	0	2.82	0	0	0	0	0	0	0	0	0	0	0	0	0	0	0		0	0	0	0	0	0	0	0	0	0	0	GO:0000381:'regulation of alternative nuclear mRNA splicing, via spliceosome';GO:0006402:'mRNA catabolic process';GO:0000244:'assembly of spliceosomal tri-snRNP'
PITG_00117	PITG_15393	2.8611	0	0	0	2.82	0	0	0	0	0	0	0	0	0	0	0	0	0.0410977	0	0		0	0	0	0	0	0	0	0	0	0	0	GO:0016070:'RNA metabolic process'
PITG_00117	PITG_15575	21.6767	4.71	4.5	0	2.82	5.08	0	0	0	0	0	0	3.17	0	0	0	0	1.39672	0	0		0	0	0	0	0	0	0	0	0	0	0	GO:0000398:'nuclear mRNA splicing, via spliceosome'
PITG_00117	PITG_15623	7.32	0	4.5	0	2.82	0	0	0	0	0	0	0	0	0	0	0	0	0	0	0		0	0	0	0	0	0	0	0	0	0	0	GO:0016070:'RNA metabolic process';GO:0006412:'translation'
PITG_00117	PITG_15653	7.67	0	4.5	0	0	0	0	0	0	0	0	0	3.17	0	0	0	0	0	0	0		0	0	0	0	0	0	0	0	0	0	0	GO:0000184:'nuclear-transcribed mRNA catabolic process, nonsense-mediated decay';GO:0017148:'negative regulation of translation';GO:0016246:'RNA interference';GO:0007052:'mitotic spindle organization';GO:0051236:'establishment of RNA localization';GO:0016310:'phosphorylation';GO:0043488:'regulation of mRNA stability';GO:0000245:'spliceosomal complex assembly';GO:0035195:'gene silencing by miRNA';…
PITG_00117	PITG_16207	21.1345	4.71	4.5	0	2.82	5.08	0	0	0	0	0	0	3.17	4.02	0	0	0	0.00452607	0	0		0	0	0	0	0	0	0	0	0	0	0	GO:0009851:'auxin biosynthetic process';GO:0000354:'cis assembly of pre-catalytic spliceosome'
PITG_00117	PITG_16757	2.82	0	0	0	2.82	0	0	0	0	0	0	0	0	0	0	0	0	0	0	0		0	0	0	0	0	0	0	0	0	0	0	GO:0006412:'translation'
PITG_00117	PITG_17072	21.3373	4.71	4.5	0	2.82	5.08	0	0	0	0	0	0	3.17	0	0	0	0	1.0573	0	0		0	0	0	0	0	0	0	0	0	0	0	GO:0000375:'RNA splicing, via transesterification reactions';GO:0006397:'mRNA processing'
PITG_00117	PITG_17166	4.5	0	4.5	0	0	0	0	0	0	0	0	0	0	0	0	0	0	0	0	0		0	0	0	0	0	0	0	0	0	0	0	GO:0000398:'nuclear mRNA splicing, via spliceosome'
PITG_00117	PITG_17507	2.70181	0	0	0	0	0	0	0	0	0	0	0	0	0	0	0	0	2.70181	0	0		0	1	0	0	0	0	0	1	0	0	0	GO:0005975:'carbohydrate metabolic process';GO:0006665:'sphingolipid metabolic process';GO:0007040:'lysosome organization'
PITG_00117	PITG_17958	3.99062	0	0	3.39	0	0	0	0	0	0	0	0	0	0	0	0	0	0.600619	0	0		0	0	0	0	0	0	0	0	0	0	0	GO:0022900:'electron transport chain'
PITG_00117	PITG_18104	5.17662	0	4.5	0	0	0	0	0	0	0	0	0	0	0	0	0	0	0.676625	0	0		0	0	0	0	0	0	0	0	0	0	0	0
PITG_00117	PITG_18752	17.8239	0	4.5	0	2.82	5.08	0	0	0	0	0	0	3.17	4.02	0	0	0	1.40393	0	0		0	0	0	0	0	0	0	0	0	0	0	GO:0009725:'response to hormone stimulus';GO:0010455:'positive regulation of cell fate commitment';GO:0048829:'root cap development';GO:0000398:'nuclear mRNA splicing, via spliceosome'
PITG_00117	PITG_18862	4.5	0	4.5	0	0	0	0	0	0	0	0	0	0	0	0	0	0	0	0	0		0	0	0	0	0	0	0	0	0	0	0	0
PITG_00117	PITG_18912	2.8405	0	0	0	2.82	0	0	0	0	0	0	0	0	0	0	0	0	0.0204962	0	0		0	0	0	0	0	0	0	0	0	0	0	GO:0009851:'auxin biosynthetic process';GO:0000184:'nuclear-transcribed mRNA catabolic process, nonsense-mediated decay'
PITG_00117	PITG_18962	3.17	0	0	0	0	0	0	0	0	0	0	0	3.17	0	0	0	0	0	0	0		0	0	0	0	0	0	0	0	0	0	0	GO:0006311:'meiotic gene conversion';GO:0034644:'cellular response to UV';GO:0006296:'nucleotide-excision repair, DNA incision, 5'-to lesion';GO:0007534:'gene conversion at mating-type locus'
PITG_00117	PITG_19064	12.0471	4.71	4.5	0	2.82	0	0	0	0	0	0	0	0	0	0	0	0	0.0171067	0	0		0	0	0	0	0	0	0	0	0	0	0	0
PITG_00117	PITG_19178	4.98245	0	4.5	0	0	0	0	0	0	0	0	0	0	0	0	0	0	0.482455	0	0		0	0	0	0	0	0	0	0	0	0	0	GO:0030490:'maturation of SSU-rRNA';GO:0000398:'nuclear mRNA splicing, via spliceosome'
PITG_00117	PITG_19448	2.88212	0	0	0	2.82	0	0	0	0	0	0	0	0	0	0	0	0	0.0621244	0	0		0	0	0	0	0	0	0	0	0	0	0	GO:0006412:'translation'
PITG_00117	PITG_19606	2.37543	0	0	0	0	0	0	0	0	0	0	0	0	0	0	0	0	2.37543	0	0		0	0	0	0	0	0	0	0	0	0	0	0
PITG_00117	PITG_19646	11.1485	4.71	4.5	0	0	0	0	0	0	0	0	0	0	0	0	0	0	1.93852	0	0		0	0	0	0	0	0	0	0	0	0	0	GO:0042742:'defense response to bacterium'
PITG_00117	PITG_20194	4.50741	0	4.5	0	0	0	0	0	0	0	0	0	0	0	0	0	0	0.00740931	0	0		0	0	0	0	0	0	0	0	0	0	0	GO:0007530:'sex determination';GO:0006417:'regulation of translation';GO:0008380:'RNA splicing';GO:0006397:'mRNA processing';GO:0000184:'nuclear-transcribed mRNA catabolic process, nonsense-mediated decay';GO:0051028:'mRNA transport'
PITG_00117	PITG_20384	4.53691	0	4.5	0	0	0	0	0	0	0	0	0	0	0	0	0	0	0.0369095	0	0		0	0	0	0	0	0	0	0	0	0	0	GO:0007126:'meiosis';GO:0007283:'spermatogenesis'
PITG_00117	PITG_20611	2.83479	0	0	0	2.82	0	0	0	0	0	0	0	0	0	0	0	0	0.0147884	0	0		0	0	0	0	0	0	0	0	0	0	0	GO:0006999:'nuclear pore organization';GO:0006810:'transport';GO:0051315:'attachment of spindle microtubules to kinetochore involved in mitotic sister chromatid segregation';GO:0007080:'mitotic metaphase plate congression'
PITG_00117	PITG_20790	4.5	0	4.5	0	0	0	0	0	0	0	0	0	0	0	0	0	0	0	0	0		0	0	0	0	0	0	0	0	0	0	0	GO:0009851:'auxin biosynthetic process'
PITG_00117	PITG_20904	18.4046	4.71	4.5	0	2.82	0	0	0	0	0	0	0	3.17	4.02	5.22	0	0	1.15465	0	0		0	0	0	0	0	0	0	0	0	0	0	0
PITG_00117	PITG_22715	2.83258	0	0	0	2.82	0	0	0	0	0	0	0	0	0	0	0	0	0.0125841	0	0		0	0	0	0	0	0	0	0	0	0	0	GO:0006468:'protein phosphorylation';GO:0009851:'auxin biosynthetic process';GO:0006418:'tRNA aminoacylation for protein translation';GO:0043558:'regulation of translational initiation in response to stress'
PITG_00117	PITG_23124	3.20852	0	0	0	2.82	0	0	0	0	0	0	0	0	0	0	0	0	0.388523	0	0		0	0	0	0	0	0	0	0	0	0	0	GO:0000381:'regulation of alternative nuclear mRNA splicing, via spliceosome';GO:0006402:'mRNA catabolic process';GO:0000244:'assembly of spliceosomal tri-snRNP'
PITG_00117	PITG_23192	8.94747	0	4.5	0	0	0	0	0	0	0	0	0	3.17	0	0	0	0	1.27747	0	0		0	0	0	0	0	0	0	0	0	0	0	0
PITG_00118	PITG_00990	2.45661	0	0	0	0	0	0	0	0	0	0	0	0	0	0	0	0	0.725229	1.73138	0		0	0	0	0	0	0	0	0	0	0	0	0
PITG_00118	PITG_01125	3.19984	0	0	0	0	0	0	0	0	0	0	0	0	0	0	0	0	1.50092	1.69892	0		0	0	0	0	0	0	0	0	0	0	0	GO:0008643:'carbohydrate transport'
PITG_00118	PITG_01146	3.53527	0	0	0	0	0	0	0	0	0	0	0	0	0	0	0	0	1.29572	2.23954	0		0	0	0	0	0	0	0	0	0	0	0	GO:0007444:'imaginal disc development';GO:0016260:'selenocysteine biosynthetic process';GO:0008283:'cell proliferation'
PITG_00118	PITG_01318	2.23774	0	0	0	0	0	0	0	0	0	0	0	0	0	0	0	0	1.34551	0.892229	0		0	0	0	0	0	0	0	0	0	0	0	GO:0006457:'protein folding'
PITG_00118	PITG_03411	2.98709	0	0	0	0	0	0	0	0	0	0	0	0	0	0	0	0	1.48827	1.49882	0		0	0	0	0	0	0	0	1	0	0	0	GO:0005975:'carbohydrate metabolic process'
PITG_00118	PITG_04822	2.5352	0	0	0	0	0	0	0	0	0	0	0	0	0	0	0	0	1.26708	1.26812	0		0	0	0	0	0	0	0	0	0	0	0	GO:0044238:'primary metabolic process';GO:0016310:'phosphorylation'
PITG_00118	PITG_04851	2.60597	0	0	0	0	0	0	0	0	0	0	0	0	0	0	0	0	1.07973	1.52623	0		0	0	0	0	0	0	0	0	0	0	0	GO:0006525:'arginine metabolic process';GO:0009611:'response to wounding';GO:0007565:'female pregnancy'
PITG_00118	PITG_06615	2.88937	0	0	0	0	0	0	0	0	0	0	0	0	0	0	0	0	1.10343	1.78594	0		0	0	0	0	0	0	0	0	0	0	0	GO:0009792:'embryo development ending in birth or egg hatching';GO:0015986:'ATP synthesis coupled proton transport';GO:0040007:'growth';GO:0002119:'nematode larval development'
PITG_00118	PITG_07972	3.04948	0	0	0	0	0	0	0	0	0	0	0	0	0	0	0	0	1.42135	1.62813	0		0	0	0	0	0	0	0	0	0	0	0	0
PITG_00118	PITG_08565	2.97982	0	0	0	0	0	0	0	0	0	0	0	0	0	0	0	0	1.30648	1.67333	0		0	0	0	0	0	0	0	0	0	0	0	0
PITG_00118	PITG_09447	2.71636	0	0	0	0	0	0	0	0	0	0	0	0	0	0	0	0	1.89154	0.824827	0		0	0	0	0	0	0	0	0	0	0	0	0
PITG_00118	PITG_09863	2.15896	0	0	0	0	0	0	0	0	0	0	0	0	0	0	0	0	1.09904	1.05991	0		0	0	0	0	0	0	0	0	0	0	0	GO:0000918:'barrier septum site selection'
PITG_00118	PITG_10312	3.07065	0	0	0	0	0	0	0	0	0	0	0	0	0	0	0	0	1.7725	1.29816	0		0	0	0	0	0	0	0	0	0	0	0	GO:0050789:'regulation of biological process';GO:0016042:'lipid catabolic process'
PITG_00118	PITG_10513	3.64255	0	0	0	0	0	0	0	0	0	0	0	0	0	0	0	0	1.15719	2.48536	0		0	0	0	0	0	0	0	0	0	0	0	GO:0051436:'negative regulation of ubiquitin-protein ligase activity involved in mitotic cell cycle';GO:0031145:'anaphase-promoting complex-dependent proteasomal ubiquitin-dependent protein catabolic process';GO:0051437:'positive regulation of ubiquitin-protein ligase activity involved in mitotic cell cycle'
PITG_00118	PITG_12122	2.63409	0	0	0	0	0	0	0	0	0	0	0	0	0	0	0	0	0.641837	1.99225	0		0	0	0	0	0	0	0	0	0	0	0	GO:0046686:'response to cadmium ion';GO:0006511:'ubiquitin-dependent protein catabolic process'
PITG_00118	PITG_12185	2.38345	0	0	0	0	0	0	0	0	0	0	0	0	0	0	0	0	0.435972	1.94748	0		0	0	0	0	0	0	0	0	0	0	0	GO:0043161:'proteasomal ubiquitin-dependent protein catabolic process';GO:0009851:'auxin biosynthetic process';GO:0051788:'response to misfolded protein';GO:0009933:'meristem structural organization';GO:0009965:'leaf morphogenesis';GO:0080129:'proteasome core complex assembly';GO:0009408:'response to heat';GO:0048829:'root cap development';GO:0035266:'meristem growth';GO:0010078:'maintenance of r…
PITG_00118	PITG_12295	2.62154	0	0	0	0	0	0	0	0	0	0	0	0	0	0	0	0	1.32758	1.29396	0		0	0	0	0	0	0	0	0	0	0	0	0
PITG_00118	PITG_12904	2.6862	0	0	0	0	0	0	0	0	0	0	0	0	0	0	0	0	1.58662	1.09957	0		0	0	0	0	0	0	0	0	0	0	0	0
PITG_00118	PITG_13097	2.81326	0	0	0	0	0	0	0	0	0	0	0	0	0	0	0	0	1.96215	0.851115	0		0	0	0	0	0	0	0	0	0	0	0	GO:0031570:'DNA integrity checkpoint';GO:0022403:'cell cycle phase';GO:0048478:'replication fork protection';GO:0007165:'signal transduction';GO:0006974:'response to DNA damage stimulus'
PITG_00118	PITG_13849	2.26292	0	0	0	0	0	0	0	0	0	0	0	0	0	0	0	0	0.874509	1.38841	0		0	0	0	0	0	0	0	0	0	0	0	GO:0006810:'transport'
PITG_00118	PITG_14575	2.51404	0	0	0	0	0	0	0	0	0	0	0	0	0	0	0	0	1.11785	1.39619	0		0	0	0	0	0	0	0	0	0	0	0	GO:0000398:'nuclear mRNA splicing, via spliceosome'
PITG_00118	PITG_15416	2.5807	0	0	0	0	0	0	0	0	0	0	0	0	0	0	0	0	1.27039	1.31031	0		0	0	0	0	0	0	0	0	0	0	0	0
PITG_00118	PITG_16360	3.58173	0	0	0	0	0	0	0	0	0	0	0	0	0	0	0	0	1.75328	1.82845	0		0	0	0	0	0	0	0	0	0	1	0	GO:0006508:'proteolysis'
PITG_00118	PITG_17069	2.30795	0	0	0	0	0	0	0	0	0	0	0	0	0	0	0	0	0.518853	1.7891	0		0	0	0	0	0	0	0	0	0	0	0	GO:0016192:'vesicle-mediated transport';GO:0006886:'intracellular protein transport'
PITG_00118	PITG_17244	3.1171	0	0	0	0	0	0	0	0	0	0	0	0	0	0	0	0	1.62504	1.49206	0		0	0	0	0	0	0	0	0	0	0	0	GO:0000422:'mitochondrion degradation';GO:0010259:'multicellular organismal aging'
PITG_00118	PITG_19184	2.73572	0	0	0	0	0	0	0	0	0	0	0	0	0	0	0	0	1.12797	1.60776	0		0	0	0	0	0	0	0	0	0	0	0	GO:0006457:'protein folding';GO:0009408:'response to heat';GO:0010204:'defense response signaling pathway, resistance gene-independent';GO:0006621:'protein retention in ER lumen';GO:0046686:'response to cadmium ion';GO:0015031:'protein transport'
PITG_00118	PITG_19710	2.41373	0	0	0	0	0	0	0	0	0	0	0	0	0	0	0	0	1.57068	0.843042	0		0	0	0	0	0	0	0	0	0	0	0	0
PITG_00118	PITG_19767	2.27385	0	0	0	0	0	0	0	0	0	0	0	0	0	0	0	0	0.757082	1.51677	0		0	0	0	0	0	0	0	0	0	0	0	GO:0006508:'proteolysis'
PITG_00118	PITG_21215	2.26488	0	0	0	0	0	0	0	0	0	0	0	0	0	0	0	0	0.936182	1.32869	0		0	0	0	0	0	0	0	0	0	0	0	0
PITG_00118	PITG_22069	2.36418	0	0	0	0	0	0	0	0	0	0	0	0	0	0	0	0	0.94343	1.42075	0		0	0	0	0	0	0	0	0	0	0	0	GO:0006525:'arginine metabolic process'
PITG_00119	PITG_21278	2.10941	0	0	0	0	0	0	0	0	0	0	0	0	0	0	0	0	1.09989	1.00952	0		0	0	0	0	0	0	0	0	0	0	0	GO:0031648:'protein destabilization'
PITG_00121	PITG_00820	3.17005	0	0	0	0	0	0	0	0	0	0	0	0	0	0	0	0	1.50228	1.66778	0		0	0	0	0	0	0	0	0	0	0	0	0
PITG_00121	PITG_01249	2.2794	0	0	0	0	0	0	0	0	0	0	0	0	0	0	0	0	1.4875	0.791903	0		0	0	0	0	0	0	0	0	0	0	0	0
PITG_00121	PITG_05299	2.47542	0	0	0	0	0	0	0	0	0	0	0	0	0	0	0	0	1.24721	1.2282	0		0	0	0	0	0	0	0	0	0	0	0	0
PITG_00121	PITG_05746	2.11865	0	0	0	0	0	0	0	0	0	0	0	0	0	0	0	0	1.10493	1.01372	0		0	0	0	0	0	0	0	0	0	0	0	0
PITG_00121	PITG_06791	2.11049	0	0	0	0	0	0	0	0	0	0	0	0	0	0	0	0	2.11049	0	0		0	0	0	0	0	0	0	0	0	0	0	0
PITG_00121	PITG_13834	2.10719	0	0	0	0	0	0	0	0	0	0	0	0	0	0	0	0	1.15765	0.949543	0		0	0	0	0	0	0	0	0	0	0	0	0
PITG_00121	PITG_14588	2.65982	0	0	0	0	0	0	0	0	0	0	0	0	0	0	0	0	1.72928	0.930539	0		0	0	0	0	0	0	0	0	0	0	0	0
PITG_00121	PITG_15485	3.22575	0	0	0	0	0	0	0	0	0	0	0	0	0	0	0	0	1.58229	1.64346	0		0	0	0	0	0	0	0	0	0	0	0	0
PITG_00121	PITG_15858	3.66123	0	0	0	0	0	0	0	0	0	0	0	0	0	0	0	0	2.1061	1.55514	0		0	0	0	0	0	0	0	0	0	0	0	0
PITG_00121	PITG_17002	2.86682	0	0	0	0	0	0	0	0	0	0	0	0	0	0	0	0	1.46998	1.39684	0		0	0	0	0	0	0	0	0	0	0	0	0
PITG_00121	PITG_17826	2.12195	0	0	0	0	0	0	0	0	0	0	0	0	0	0	0	0	2.12195	0	0		0	0	0	0	0	0	0	0	0	0	0	0
PITG_00121	PITG_18578	2.68909	0	0	0	0	0	0	0	0	0	0	0	0	0	0	0	0	1.4661	1.22299	0		0	0	0	0	0	0	0	0	0	0	0	GO:0006470:'protein dephosphorylation'
PITG_00121	PITG_20221	2.48196	0	0	0	0	0	0	0	0	0	0	0	0	0	0	0	0	1.66871	0.813253	0		0	0	0	0	0	0	0	0	0	0	0	0
PITG_00121	PITG_20413	3.29946	0	0	0	0	0	0	0	0	0	0	0	0	0	0	0	0	2.01932	1.28014	0		0	1	0	0	0	0	0	0	0	0	0	GO:0006952:'defense response';GO:0009405:'pathogenesis'
PITG_00123	PITG_04536	2.15427	0	0	0	0	0	0	0	0	0	0	0	0	0	0	0	0	2.15427	0	0		1	0	0	0	0	0	0	0	0	0	0	0
PITG_00123	PITG_04999	2.20709	0	0	0	0	0	0	0	0	0	0	0	0	0	0	0	0	2.20709	0	0		1	0	0	0	0	0	0	0	0	0	0	0
PITG_00123	PITG_06689	2.72034	0	0	0	0	0	0	0	0	0	0	0	0	0	0	0	0	2.72034	0	0		1	0	0	0	0	0	0	0	0	0	0	0
PITG_00123	PITG_07633	2.33174	0	0	0	0	0	0	0	0	0	0	0	0	0	0	0	0	2.33174	0	0		1	0	0	0	0	0	0	0	0	0	0	0
PITG_00123	PITG_08409	2.72703	0	0	0	0	0	0	0	0	0	0	0	0	0	0	0	0	2.72703	0	0		1	0	0	0	0	0	0	0	0	0	0	0
PITG_00123	PITG_08612	2.32259	0	0	0	0	0	0	0	0	0	0	0	0	0	0	0	0	2.32259	0	0		1	0	0	0	0	0	0	0	0	0	0	GO:0005975:'carbohydrate metabolic process'
PITG_00123	PITG_08843	2.67166	0	0	0	0	0	0	0	0	0	0	0	0	0	0	0	0	2.67166	0	0		1	0	0	0	0	0	0	0	0	0	0	GO:0055114:'oxidation-reduction process'
PITG_00123	PITG_13769	2.27894	0	0	0	0	0	0	0	0	0	0	0	0	0	0	0	0	2.27894	0	0		1	0	0	0	0	0	0	0	0	0	0	0
PITG_00123	PITG_14496	2.38918	0	0	0	0	0	0	0	0	0	0	0	0	0	0	0	0	2.38918	0	0		1	1	0	0	0	0	0	0	0	0	0	0
PITG_00123	PITG_15485	2.18408	0	0	0	0	0	0	0	0	0	0	0	0	0	0	0	0	2.18408	0	0		1	0	0	0	0	0	0	0	0	0	0	0
PITG_00123	PITG_18578	2.67826	0	0	0	0	0	0	0	0	0	0	0	0	0	0	0	0	2.67826	0	0		1	0	0	0	0	0	0	0	0	0	0	GO:0006470:'protein dephosphorylation'
PITG_00123	PITG_20221	2.99494	0	0	0	0	0	0	0	0	0	0	0	0	0	0	0	0	2.99494	0	0		1	0	0	0	0	0	0	0	0	0	0	0
PITG_00124	PITG_00930	3.27179	0	0	0	0	0	0	0	0	0	0	0	3.17	0	0	0	0	0.0613298	0.0404597	0		0	0	0	0	0	0	0	0	0	0	GO:0009864:'induced systemic resistance, jasmonic acid mediated signaling pathway';GO:0009851:'auxin biosynthetic process';GO:0009866:'induced systemic resistance, ethylene mediated signaling pathway';GO:0009814:'defense response, incompatible interaction';GO:0006468:'protein phosphorylation'	0
PITG_00124	PITG_01029	3.39	0	0	3.39	0	0	0	0	0	0	0	0	0	0	0	0	0	0	0	0		0	1	0	0	0	0	0	0	0	0	GO:0009864:'induced systemic resistance, jasmonic acid mediated signaling pathway';GO:0009851:'auxin biosynthetic process';GO:0009866:'induced systemic resistance, ethylene mediated signaling pathway';GO:0009814:'defense response, incompatible interaction';GO:0006468:'protein phosphorylation'	GO:0052051:'interaction with host via protein secreted by type II secretion system';GO:0042545:'cell wall modification';GO:0009987:'cellular process';GO:0008152:'metabolic process'
PITG_00124	PITG_01056	2.29394	0	0	0	0	0	0	0	0	0	0	0	0	0	0	0	0	1.38871	0.905227	0		0	0	0	0	0	0	0	0	0	0	GO:0009864:'induced systemic resistance, jasmonic acid mediated signaling pathway';GO:0009851:'auxin biosynthetic process';GO:0009866:'induced systemic resistance, ethylene mediated signaling pathway';GO:0009814:'defense response, incompatible interaction';GO:0006468:'protein phosphorylation'	GO:0006355:'regulation of transcription, DNA-dependent';GO:0006816:'calcium ion transport';GO:0000082:'G1/S transition of mitotic cell cycle';GO:0001701:'in utero embryonic development';GO:0048566:'embryonic digestive tract development'
PITG_00124	PITG_01382	3.30648	0	0	0	0	0	0	0	0	0	0	0	3.17	0	0	0	0	0.136477	0	0		0	0	0	0	0	0	0	0	0	0	GO:0009864:'induced systemic resistance, jasmonic acid mediated signaling pathway';GO:0009851:'auxin biosynthetic process';GO:0009866:'induced systemic resistance, ethylene mediated signaling pathway';GO:0009814:'defense response, incompatible interaction';GO:0006468:'protein phosphorylation'	0
PITG_00124	PITG_01576	3.722	0	0	0	0	0	0	3.67	0	0	0	0	0	0	0	0	0	0.0200986	0.0319026	0		0	0	0	0	0	0	0	0	0	0	GO:0009864:'induced systemic resistance, jasmonic acid mediated signaling pathway';GO:0009851:'auxin biosynthetic process';GO:0009866:'induced systemic resistance, ethylene mediated signaling pathway';GO:0009814:'defense response, incompatible interaction';GO:0006468:'protein phosphorylation'	GO:0009851:'auxin biosynthetic process';GO:0006468:'protein phosphorylation'
PITG_00124	PITG_01950	8.19404	0	4.5	0	0	0	0	3.67	0	0	0	0	0	0	0	0	0	0.0044248	0.0196162	0		0	0	0	0	0	0	0	0	0	0	GO:0009864:'induced systemic resistance, jasmonic acid mediated signaling pathway';GO:0009851:'auxin biosynthetic process';GO:0009866:'induced systemic resistance, ethylene mediated signaling pathway';GO:0009814:'defense response, incompatible interaction';GO:0006468:'protein phosphorylation'	GO:0009851:'auxin biosynthetic process';GO:0006468:'protein phosphorylation';GO:0007154:'cell communication'
PITG_00124	PITG_02022	3.39	0	0	3.39	0	0	0	0	0	0	0	0	0	0	0	0	0	0	0	0		0	0	0	0	0	0	0	0	0	0	GO:0009864:'induced systemic resistance, jasmonic acid mediated signaling pathway';GO:0009851:'auxin biosynthetic process';GO:0009866:'induced systemic resistance, ethylene mediated signaling pathway';GO:0009814:'defense response, incompatible interaction';GO:0006468:'protein phosphorylation'	GO:0006892:'post-Golgi vesicle-mediated transport';GO:0031623:'receptor internalization';GO:0033572:'transferrin transport';GO:0007030:'Golgi organization';GO:0006886:'intracellular protein transport'
PITG_00124	PITG_02024	2.11809	0	0	0	0	0	0	0	0	0	0	0	0	0	0	0	0	1.37279	0.745293	0		0	0	0	0	0	0	0	0	0	0	GO:0009864:'induced systemic resistance, jasmonic acid mediated signaling pathway';GO:0009851:'auxin biosynthetic process';GO:0009866:'induced systemic resistance, ethylene mediated signaling pathway';GO:0009814:'defense response, incompatible interaction';GO:0006468:'protein phosphorylation'	0
PITG_00124	PITG_02052	2.22861	0	0	0	0	0	0	0	0	0	0	0	0	0	0	0	0	2.22861	0	0		0	0	0	0	0	0	0	0	0	0	GO:0009864:'induced systemic resistance, jasmonic acid mediated signaling pathway';GO:0009851:'auxin biosynthetic process';GO:0009866:'induced systemic resistance, ethylene mediated signaling pathway';GO:0009814:'defense response, incompatible interaction';GO:0006468:'protein phosphorylation'	0
PITG_00124	PITG_02212	10.9886	0	4.5	0	0	0	0	3.67	5.25	5.53	6.46	5.74	0	0	0	0	0	0.028643	0	0		0	0	0	0	0	0	0	0	0	0	GO:0009864:'induced systemic resistance, jasmonic acid mediated signaling pathway';GO:0009851:'auxin biosynthetic process';GO:0009866:'induced systemic resistance, ethylene mediated signaling pathway';GO:0009814:'defense response, incompatible interaction';GO:0006468:'protein phosphorylation'	GO:0009851:'auxin biosynthetic process';GO:0006468:'protein phosphorylation'
PITG_00124	PITG_02263	2.14874	0	0	0	0	0	0	0	0	0	0	0	0	0	0	0	0	0.907862	0.462897	0.777985		0	0	0	0	0	0	0	0	0	0	GO:0009864:'induced systemic resistance, jasmonic acid mediated signaling pathway';GO:0009851:'auxin biosynthetic process';GO:0009866:'induced systemic resistance, ethylene mediated signaling pathway';GO:0009814:'defense response, incompatible interaction';GO:0006468:'protein phosphorylation'	0
PITG_00124	PITG_02341	2.39558	0	0	0	0	0	0	0	0	0	0	0	0	0	0	0	0	1.59518	0.800407	0		0	0	0	0	0	0	0	0	0	0	GO:0009864:'induced systemic resistance, jasmonic acid mediated signaling pathway';GO:0009851:'auxin biosynthetic process';GO:0009866:'induced systemic resistance, ethylene mediated signaling pathway';GO:0009814:'defense response, incompatible interaction';GO:0006468:'protein phosphorylation'	0
PITG_00124	PITG_02576	7.94606	0	0	0	0	0	0	0	0	0	0	0	3.17	4.02	5.22	5.66	5.81	0.844653	0.396861	0.894548		0	0	0	0	0	0	0	0	0	0	GO:0009864:'induced systemic resistance, jasmonic acid mediated signaling pathway';GO:0009851:'auxin biosynthetic process';GO:0009866:'induced systemic resistance, ethylene mediated signaling pathway';GO:0009814:'defense response, incompatible interaction';GO:0006468:'protein phosphorylation'	GO:0006470:'protein dephosphorylation';GO:0000173:'inactivation of MAPK activity involved in osmosensory signaling pathway';GO:0034605:'cellular response to heat'
PITG_00124	PITG_02671	3.48902	0	0	0	0	0	0	0	0	0	0	0	3.17	0	0	0	0	0.0745043	0.244512	0		0	0	0	0	0	0	0	0	0	0	GO:0009864:'induced systemic resistance, jasmonic acid mediated signaling pathway';GO:0009851:'auxin biosynthetic process';GO:0009866:'induced systemic resistance, ethylene mediated signaling pathway';GO:0009814:'defense response, incompatible interaction';GO:0006468:'protein phosphorylation'	GO:0008103:'oocyte microtubule cytoskeleton polarization';GO:0008355:'olfactory learning';GO:0007591:'molting cycle, chitin-based cuticle';GO:0001932:'regulation of protein phosphorylation';GO:0007015:'actin filament organization';GO:0007274:'neuromuscular synaptic transmission'
PITG_00124	PITG_03277	3.17	0	0	0	0	0	0	0	0	0	0	0	3.17	0	0	0	0	0	0	0		0	0	0	0	0	0	0	0	0	0	GO:0009864:'induced systemic resistance, jasmonic acid mediated signaling pathway';GO:0009851:'auxin biosynthetic process';GO:0009866:'induced systemic resistance, ethylene mediated signaling pathway';GO:0009814:'defense response, incompatible interaction';GO:0006468:'protein phosphorylation'	GO:0055114:'oxidation-reduction process';GO:0006096:'glycolysis'
PITG_00124	PITG_03561	7.8948	0	0	3.39	0	0	0	3.67	0	0	0	0	0	0	0	0	0	0.00449008	0.021943	0.808366		0	0	0	0	0	0	0	0	0	0	GO:0009864:'induced systemic resistance, jasmonic acid mediated signaling pathway';GO:0009851:'auxin biosynthetic process';GO:0009866:'induced systemic resistance, ethylene mediated signaling pathway';GO:0009814:'defense response, incompatible interaction';GO:0006468:'protein phosphorylation'	GO:0009987:'cellular process';GO:0009640:'photomorphogenesis'
PITG_00124	PITG_03754	8.23945	0	4.5	0	0	0	0	3.67	0	0	0	0	0	0	0	0	0	0.0276475	0.041805	0		0	0	0	0	0	0	0	0	0	0	GO:0009864:'induced systemic resistance, jasmonic acid mediated signaling pathway';GO:0009851:'auxin biosynthetic process';GO:0009866:'induced systemic resistance, ethylene mediated signaling pathway';GO:0009814:'defense response, incompatible interaction';GO:0006468:'protein phosphorylation'	GO:0009851:'auxin biosynthetic process';GO:0006468:'protein phosphorylation';GO:0007154:'cell communication'
PITG_00124	PITG_03936	3.67	0	0	0	0	0	0	3.67	0	0	0	0	0	0	0	0	0	0	0	0		0	0	0	0	0	0	0	0	0	0	GO:0009864:'induced systemic resistance, jasmonic acid mediated signaling pathway';GO:0009851:'auxin biosynthetic process';GO:0009866:'induced systemic resistance, ethylene mediated signaling pathway';GO:0009814:'defense response, incompatible interaction';GO:0006468:'protein phosphorylation'	GO:0007165:'signal transduction';GO:0007264:'small GTPase mediated signal transduction'
PITG_00124	PITG_04376	3.17	0	0	0	0	0	0	0	0	0	0	0	3.17	0	0	0	0	0	0	0		0	0	0	0	0	0	0	0	0	0	GO:0009864:'induced systemic resistance, jasmonic acid mediated signaling pathway';GO:0009851:'auxin biosynthetic process';GO:0009866:'induced systemic resistance, ethylene mediated signaling pathway';GO:0009814:'defense response, incompatible interaction';GO:0006468:'protein phosphorylation'	0
PITG_00124	PITG_04500	3.17	0	0	0	0	0	0	0	0	0	0	0	3.17	0	0	0	0	0	0	0		0	0	0	0	0	0	0	0	0	0	GO:0009864:'induced systemic resistance, jasmonic acid mediated signaling pathway';GO:0009851:'auxin biosynthetic process';GO:0009866:'induced systemic resistance, ethylene mediated signaling pathway';GO:0009814:'defense response, incompatible interaction';GO:0006468:'protein phosphorylation'	GO:0006334:'nucleosome assembly';GO:0006281:'DNA repair'
PITG_00124	PITG_04682	8.22317	0	4.5	0	0	0	0	3.67	0	0	0	0	0	0	0	0	0	0.0531707	0	0		0	0	0	0	0	0	0	0	0	0	GO:0009864:'induced systemic resistance, jasmonic acid mediated signaling pathway';GO:0009851:'auxin biosynthetic process';GO:0009866:'induced systemic resistance, ethylene mediated signaling pathway';GO:0009814:'defense response, incompatible interaction';GO:0006468:'protein phosphorylation'	GO:0009851:'auxin biosynthetic process';GO:0006468:'protein phosphorylation';GO:0007154:'cell communication'
PITG_00124	PITG_04862	3.17	0	0	0	0	0	0	0	0	0	0	0	3.17	0	0	0	0	0	0	0		0	0	0	0	0	0	0	0	0	0	GO:0009864:'induced systemic resistance, jasmonic acid mediated signaling pathway';GO:0009851:'auxin biosynthetic process';GO:0009866:'induced systemic resistance, ethylene mediated signaling pathway';GO:0009814:'defense response, incompatible interaction';GO:0006468:'protein phosphorylation'	0
PITG_00124	PITG_05521	8.60793	0	4.5	0	0	0	0	3.67	0	0	0	0	0	0	0	0	0	0.286433	0.1515	0		0	0	0	0	0	0	0	0	0	0	GO:0009864:'induced systemic resistance, jasmonic acid mediated signaling pathway';GO:0009851:'auxin biosynthetic process';GO:0009866:'induced systemic resistance, ethylene mediated signaling pathway';GO:0009814:'defense response, incompatible interaction';GO:0006468:'protein phosphorylation'	GO:0000089:'mitotic metaphase';GO:0009651:'response to salt stress';GO:0045727:'positive regulation of translation';GO:0018105:'peptidyl-serine phosphorylation';GO:0009409:'response to cold';GO:0009408:'response to heat';GO:0001556:'oocyte maturation'
PITG_00124	PITG_06415	4.52011	0	4.5	0	0	0	0	0	0	0	0	0	0	0	0	0	0	0.0201092	0	0		0	0	0	0	0	0	0	0	0	0	GO:0009864:'induced systemic resistance, jasmonic acid mediated signaling pathway';GO:0009851:'auxin biosynthetic process';GO:0009866:'induced systemic resistance, ethylene mediated signaling pathway';GO:0009814:'defense response, incompatible interaction';GO:0006468:'protein phosphorylation'	GO:0006457:'protein folding';GO:0006950:'response to stress'
PITG_00124	PITG_06427	3.17	0	0	0	0	0	0	0	0	0	0	0	3.17	0	0	0	0	0	0	0		0	0	0	0	0	0	0	0	0	0	GO:0009864:'induced systemic resistance, jasmonic acid mediated signaling pathway';GO:0009851:'auxin biosynthetic process';GO:0009866:'induced systemic resistance, ethylene mediated signaling pathway';GO:0009814:'defense response, incompatible interaction';GO:0006468:'protein phosphorylation'	GO:0009626:'plant-type hypersensitive response';GO:0019464:'glycine decarboxylation via glycine cleavage system';GO:0009409:'response to cold';GO:0006730:'one-carbon metabolic process';GO:0006563:'L-serine metabolic process';GO:0009853:'photorespiration';GO:0046686:'response to cadmium ion'
PITG_00124	PITG_06454	3.17	0	0	0	0	0	0	0	0	0	0	0	3.17	0	0	0	0	0	0	0		0	0	0	0	0	0	0	0	0	0	GO:0009864:'induced systemic resistance, jasmonic acid mediated signaling pathway';GO:0009851:'auxin biosynthetic process';GO:0009866:'induced systemic resistance, ethylene mediated signaling pathway';GO:0009814:'defense response, incompatible interaction';GO:0006468:'protein phosphorylation'	GO:0009102:'biotin biosynthetic process'
PITG_00124	PITG_06514	4.28455	0	0	3.39	0	0	0	0	0	0	0	0	0	0	0	0	0	0	0	0.894548		0	0	0	0	0	0	0	0	0	0	GO:0009864:'induced systemic resistance, jasmonic acid mediated signaling pathway';GO:0009851:'auxin biosynthetic process';GO:0009866:'induced systemic resistance, ethylene mediated signaling pathway';GO:0009814:'defense response, incompatible interaction';GO:0006468:'protein phosphorylation'	GO:0060316:'positive regulation of ryanodine-sensitive calcium-release channel activity';GO:0005513:'detection of calcium ion';GO:0050804:'regulation of synaptic transmission';GO:0051533:'positive regulation of NFAT protein import into nucleus';GO:0007052:'mitotic spindle organization';GO:0000082:'G1/S transition of mitotic cell cycle';GO:0016060:'metarhodopsin inactivation';GO:0060315:'negative …
PITG_00124	PITG_06691	4.46834	0	0	0	0	0	0	0	0	0	0	0	3.17	0	0	0	0	0.791272	0.507065	0		0	0	0	0	0	0	0	0	0	0	GO:0009864:'induced systemic resistance, jasmonic acid mediated signaling pathway';GO:0009851:'auxin biosynthetic process';GO:0009866:'induced systemic resistance, ethylene mediated signaling pathway';GO:0009814:'defense response, incompatible interaction';GO:0006468:'protein phosphorylation'	GO:0048814:'regulation of dendrite morphogenesis';GO:0048675:'axon extension';GO:0006954:'inflammatory response';GO:0030334:'regulation of cell migration';GO:0030838:'positive regulation of actin filament polymerization';GO:0042052:'rhabdomere development';GO:0045610:'regulation of hemocyte differentiation';GO:0050885:'neuromuscular process controlling balance';GO:0008258:'head involution';GO:004…
PITG_00124	PITG_06880	9.79766	0	4.5	0	0	0	0	3.67	5.25	0	0	0	0	0	0	0	0	0.0179273	0.0297351	0		0	0	0	0	0	0	0	0	0	0	GO:0009864:'induced systemic resistance, jasmonic acid mediated signaling pathway';GO:0009851:'auxin biosynthetic process';GO:0009866:'induced systemic resistance, ethylene mediated signaling pathway';GO:0009814:'defense response, incompatible interaction';GO:0006468:'protein phosphorylation'	GO:0006468:'protein phosphorylation';GO:0006979:'response to oxidative stress';GO:0009908:'flower development'
PITG_00124	PITG_06991	4.18888	0	0	0	0	0	0	0	0	0	0	0	3.17	0	0	0	0	0	0	1.01888		0	0	0	0	0	0	0	0	0	0	GO:0009864:'induced systemic resistance, jasmonic acid mediated signaling pathway';GO:0009851:'auxin biosynthetic process';GO:0009866:'induced systemic resistance, ethylene mediated signaling pathway';GO:0009814:'defense response, incompatible interaction';GO:0006468:'protein phosphorylation'	0
PITG_00124	PITG_07572	2.7606	0	0	0	0	0	0	0	0	0	0	0	0	0	0	0	0	1.75607	1.00453	0		0	0	0	0	0	0	0	0	0	0	GO:0009864:'induced systemic resistance, jasmonic acid mediated signaling pathway';GO:0009851:'auxin biosynthetic process';GO:0009866:'induced systemic resistance, ethylene mediated signaling pathway';GO:0009814:'defense response, incompatible interaction';GO:0006468:'protein phosphorylation'	0
PITG_00124	PITG_08042	6.46	0	0	0	0	0	0	3.67	5.25	5.53	6.46	0	0	0	0	0	0	0	0	0		0	0	0	0	0	0	0	0	0	0	GO:0009864:'induced systemic resistance, jasmonic acid mediated signaling pathway';GO:0009851:'auxin biosynthetic process';GO:0009866:'induced systemic resistance, ethylene mediated signaling pathway';GO:0009814:'defense response, incompatible interaction';GO:0006468:'protein phosphorylation'	GO:0009851:'auxin biosynthetic process';GO:0006468:'protein phosphorylation'
PITG_00124	PITG_08094	3.39	0	0	3.39	0	0	0	0	0	0	0	0	0	0	0	0	0	0	0	0		0	0	0	0	0	0	0	0	0	0	GO:0009864:'induced systemic resistance, jasmonic acid mediated signaling pathway';GO:0009851:'auxin biosynthetic process';GO:0009866:'induced systemic resistance, ethylene mediated signaling pathway';GO:0009814:'defense response, incompatible interaction';GO:0006468:'protein phosphorylation'	GO:0006796:'phosphate-containing compound metabolic process'
PITG_00124	PITG_08173	3.17	0	0	0	0	0	0	0	0	0	0	0	3.17	0	0	0	0	0	0	0		0	0	0	0	0	0	0	0	0	0	GO:0009864:'induced systemic resistance, jasmonic acid mediated signaling pathway';GO:0009851:'auxin biosynthetic process';GO:0009866:'induced systemic resistance, ethylene mediated signaling pathway';GO:0009814:'defense response, incompatible interaction';GO:0006468:'protein phosphorylation'	GO:0032728:'positive regulation of interferon-beta production';GO:0045089:'positive regulation of innate immune response';GO:0006350:'transcription, DNA-dependent'
PITG_00124	PITG_08553	3.19373	0	0	0	0	0	0	0	0	0	0	0	3.17	0	0	0	0	0.0237313	0	0		0	0	0	0	0	0	0	0	0	0	GO:0009864:'induced systemic resistance, jasmonic acid mediated signaling pathway';GO:0009851:'auxin biosynthetic process';GO:0009866:'induced systemic resistance, ethylene mediated signaling pathway';GO:0009814:'defense response, incompatible interaction';GO:0006468:'protein phosphorylation'	GO:0009851:'auxin biosynthetic process';GO:0006468:'protein phosphorylation'
PITG_00124	PITG_08718	4.40177	0	0	0	0	0	0	3.67	0	0	0	0	0	0	0	0	0	0.731766	0	0		0	0	0	0	0	0	0	0	0	0	GO:0009864:'induced systemic resistance, jasmonic acid mediated signaling pathway';GO:0009851:'auxin biosynthetic process';GO:0009866:'induced systemic resistance, ethylene mediated signaling pathway';GO:0009814:'defense response, incompatible interaction';GO:0006468:'protein phosphorylation'	0
PITG_00124	PITG_09010	3.47277	0	0	0	0	0	0	0	0	0	0	0	3.17	0	0	0	0	0.189659	0.113107	0		0	0	0	0	0	0	0	0	0	0	GO:0009864:'induced systemic resistance, jasmonic acid mediated signaling pathway';GO:0009851:'auxin biosynthetic process';GO:0009866:'induced systemic resistance, ethylene mediated signaling pathway';GO:0009814:'defense response, incompatible interaction';GO:0006468:'protein phosphorylation'	GO:0009851:'auxin biosynthetic process';GO:0006468:'protein phosphorylation'
PITG_00124	PITG_09039	3.17	0	0	0	0	0	0	0	0	0	0	0	3.17	0	0	0	0	0	0	0		0	0	0	0	0	0	0	0	0	0	GO:0009864:'induced systemic resistance, jasmonic acid mediated signaling pathway';GO:0009851:'auxin biosynthetic process';GO:0009866:'induced systemic resistance, ethylene mediated signaling pathway';GO:0009814:'defense response, incompatible interaction';GO:0006468:'protein phosphorylation'	GO:0009851:'auxin biosynthetic process';GO:0006468:'protein phosphorylation'
PITG_00124	PITG_09243	3.17	0	0	0	0	0	0	0	0	0	0	0	3.17	0	0	0	0	0	0	0		0	0	0	0	0	0	0	0	0	0	GO:0009864:'induced systemic resistance, jasmonic acid mediated signaling pathway';GO:0009851:'auxin biosynthetic process';GO:0009866:'induced systemic resistance, ethylene mediated signaling pathway';GO:0009814:'defense response, incompatible interaction';GO:0006468:'protein phosphorylation'	GO:0006396:'RNA processing'
PITG_00124	PITG_09443	5.39455	0	4.5	0	0	0	0	0	0	0	0	0	0	0	0	0	0	0	0	0.894548		0	0	0	0	0	0	0	0	0	0	GO:0009864:'induced systemic resistance, jasmonic acid mediated signaling pathway';GO:0009851:'auxin biosynthetic process';GO:0009866:'induced systemic resistance, ethylene mediated signaling pathway';GO:0009814:'defense response, incompatible interaction';GO:0006468:'protein phosphorylation'	GO:0006457:'protein folding'
PITG_00124	PITG_09567	9.96438	0	4.5	0	0	0	0	3.67	5.25	0	0	0	0	0	0	0	0	0.214381	0	0		0	0	0	0	0	0	0	0	0	0	GO:0009864:'induced systemic resistance, jasmonic acid mediated signaling pathway';GO:0009851:'auxin biosynthetic process';GO:0009866:'induced systemic resistance, ethylene mediated signaling pathway';GO:0009814:'defense response, incompatible interaction';GO:0006468:'protein phosphorylation'	0
PITG_00124	PITG_09817	3.39	0	0	3.39	0	0	0	0	0	0	0	0	0	0	0	0	0	0	0	0		0	0	0	0	0	0	0	0	0	0	GO:0009864:'induced systemic resistance, jasmonic acid mediated signaling pathway';GO:0009851:'auxin biosynthetic process';GO:0009866:'induced systemic resistance, ethylene mediated signaling pathway';GO:0009814:'defense response, incompatible interaction';GO:0006468:'protein phosphorylation'	GO:0009165:'nucleotide biosynthetic process';GO:0009116:'nucleoside metabolic process'
PITG_00124	PITG_10447	20.16	0	4.5	3.39	0	0	0	3.67	5.25	5.53	6.46	5.74	3.17	4.02	5.22	5.66	5.81	0	0	0		0	0	0	0	0	0	0	0	0	0	GO:0009864:'induced systemic resistance, jasmonic acid mediated signaling pathway';GO:0009851:'auxin biosynthetic process';GO:0009866:'induced systemic resistance, ethylene mediated signaling pathway';GO:0009814:'defense response, incompatible interaction';GO:0006468:'protein phosphorylation'	GO:0009851:'auxin biosynthetic process';GO:0006468:'protein phosphorylation'
[truncated: 110,637 more rows]
