# Supplementary material for: A predicted functional gene network for the plant pathogen Phytophthora infestans as a framework for genomic biology
Source: BMC Genomics. 2013 Jul 17;14:483. doi: 10.1186/1471-2164-14-483 (PMC3734169; doi:10.1186/1471-2164-14-483)
Supplement: Additional file 5 — Inferred protein complexes in P. infestans. This table lists the automatically inferred protein complexes in P. infestans using ClusterONE alongside GO annotation of the proteins. [file 1471-2164-14-483-S5.xlsx]

## Sheet: Complexes
Additional file 5: Inferred protein complexes in P. infestans using ClusterONE (minimum size 5; haircut threshold 0.05)
Cluster	Size	Density	Members
1	192	4.105	PITG_15638 PITG_10819 PITG_18052 PITG_09951 PITG_09556 PITG_14696 PITG_15407 PITG_09432 PITG_12300 PITG_20688 PITG_11766 PITG_07250 PITG_13500 PITG_14066 PITG_04640 PITG_19280 PITG_10725 PITG_19281 PITG_17261 PITG_09555 PITG_03563 PITG_16107 PITG_19178 PITG_13312 PITG_04868 PITG_16915 PITG_08809 PITG_04334 PITG_08959 PITG_19163 PITG_17394 PITG_13131 PITG_12225 PITG_12165 PITG_07308 PITG_19876 PIT…
2	161	3.207	PITG_17072 PITG_13976 PITG_11249 PITG_18104 PITG_20384 PITG_16975 PITG_18752 PITG_20194 PITG_09488 PITG_14279 PITG_20904 PITG_19646 PITG_16834 PITG_16207 PITG_09437 PITG_08673 PITG_09598 PITG_08316 PITG_04567 PITG_23192 PITG_15653 PITG_09828 PITG_05666 PITG_05006 PITG_12306 PITG_10938 PITG_05126 PITG_04522 PITG_03422 PITG_07306 PITG_03791 PITG_11158 PITG_17674 PITG_14914 PITG_11805 PITG_07053 PIT…
3	47	12.17	PITG_10883 PITG_08676 PITG_12185 PITG_07856 PITG_16671 PITG_08014 PITG_18446 PITG_11063 PITG_04488 PITG_03819 PITG_10929 PITG_02211 PITG_10513 PITG_03081 PITG_01797 PITG_10169 PITG_23176 PITG_19535 PITG_07887 PITG_23177 PITG_18731 PITG_02339 PITG_15890 PITG_07903 PITG_22454 PITG_20599 PITG_18748 PITG_09706 PITG_11626 PITG_18650 PITG_09508 PITG_12122 PITG_01094 PITG_01064 PITG_08210 PITG_03220 PIT…
4	25	7.301	PITG_11734 PITG_18054 PITG_12193 PITG_11923 PITG_08674 PITG_19448 PITG_02515 PITG_00570 PITG_20116 PITG_19007 PITG_15090 PITG_14608 PITG_06636 PITG_03768 PITG_03420 PITG_01217 PITG_19157 PITG_18330 PITG_11045 PITG_09521 PITG_04382 PITG_09631 PITG_04337 PITG_02494 PITG_00523
5	183	0.5674	PITG_21189 PITG_21396 PITG_20193 PITG_21185 PITG_17361 PITG_12186 PITG_17512 PITG_13814 PITG_15298 PITG_14001 PITG_11537 PITG_21501 PITG_20156 PITG_12744 PITG_17778 PITG_17410 PITG_15892 PITG_14566 PITG_12163 PITG_23205 PITG_20808 PITG_16803 PITG_15089 PITG_17253 PITG_05558 PITG_22374 PITG_12993 PITG_10971 PITG_10780 PITG_10447 PITG_08042 PITG_17639 PITG_15417 PITG_04295 PITG_08553 PITG_10345 PIT…
6	17	3.596	PITG_09797 PITG_07145 PITG_09445 PITG_23229 PITG_14612 PITG_13728 PITG_13683 PITG_12309 PITG_11036 PITG_09472 PITG_09436 PITG_08565 PITG_07860 PITG_03033 PITG_06815 PITG_01945 PITG_02447
7	139	0.8058	PITG_21189 PITG_21185 PITG_17361 PITG_12186 PITG_13814 PITG_15298 PITG_14001 PITG_11537 PITG_21501 PITG_20156 PITG_12744 PITG_17778 PITG_17410 PITG_15892 PITG_14566 PITG_23205 PITG_20808 PITG_16803 PITG_15089 PITG_17253 PITG_05558 PITG_22374 PITG_12993 PITG_10971 PITG_10780 PITG_10447 PITG_08042 PITG_17639 PITG_15417 PITG_04295 PITG_08553 PITG_19907 PITG_17136 PITG_11726 PITG_19251 PITG_04710 PIT…
8	103	0.3039	PITG_13001 PITG_08012 PITG_20211 PITG_07088 PITG_13275 PITG_06641 PITG_21426 PITG_13056 PITG_16062 PITG_16097 PITG_21055 PITG_04001 PITG_17497 PITG_11122 PITG_14978 PITG_08348 PITG_15228 PITG_12692 PITG_12181 PITG_21759 PITG_05151 PITG_09196 PITG_02362 PITG_08604 PITG_10987 PITG_17302 PITG_15846 PITG_04443 PITG_16927 PITG_12517 PITG_03522 PITG_04333 PITG_17323 PITG_05628 PITG_03051 PITG_13002 PIT…
9	54	7.814	PITG_13017 PITG_09432 PITG_12465 PITG_17699 PITG_14730 PITG_17272 PITG_03818 PITG_08338 PITG_19671 PITG_12931 PITG_11124 PITG_12162 PITG_02887 PITG_02745 PITG_03876 PITG_02593 PITG_02536 PITG_05226 PITG_02450 PITG_03468 PITG_15778 PITG_03156 PITG_18014 PITG_02808 PITG_04845 PITG_13300 PITG_09374 PITG_08045 PITG_06440 PITG_05445 PITG_03672 PITG_01680 PITG_08200 PITG_09222 PITG_07311 PITG_06262 PIT…
10	17	0.7352	PITG_13011 PITG_14927 PITG_11641 PITG_20376 PITG_10144 PITG_06736 PITG_10449 PITG_03676 PITG_02147 PITG_11643 PITG_11638 PITG_11553 PITG_03719 PITG_01796 PITG_21188 PITG_17439 PITG_01081
11	10	17.24	PITG_07237 PITG_04917 PITG_16812 PITG_13147 PITG_03328 PITG_06231 PITG_03779 PITG_02810 PITG_02304 PITG_01169
12	160	0.8964	PITG_14668 PITG_17091 PITG_17070 PITG_16462 PITG_14716 PITG_17264 PITG_14461 PITG_19037 PITG_17928 PITG_11998 PITG_17726 PITG_10264 PITG_15097 PITG_17305 PITG_20197 PITG_05689 PITG_09309 PITG_06257 PITG_16023 PITG_03880 PITG_04860 PITG_18049 PITG_05757 PITG_06753 PITG_11272 PITG_12105 PITG_14847 PITG_03552 PITG_07312 PITG_10986 PITG_20195 PITG_11425 PITG_03611 PITG_03882 PITG_10164 PITG_16117 PIT…
13	27	3.298	PITG_08693 PITG_17396 PITG_05192 PITG_10939 PITG_09548 PITG_08016 PITG_07914 PITG_06920 PITG_03166 PITG_14285 PITG_08600 PITG_17768 PITG_18735 PITG_11250 PITG_01470 PITG_03790 PITG_10966 PITG_03252 PITG_07959 PITG_05324 PITG_04380 PITG_00665 PITG_00173 PITG_00506 PITG_05592 PITG_01982 PITG_00170
14	23	0.6231	PITG_16670 PITG_19282 PITG_05465 PITG_02218 PITG_06890 PITG_19814 PITG_10886 PITG_10878 PITG_09438 PITG_09032 PITG_09031 PITG_09016 PITG_09015 PITG_08696 PITG_06385 PITG_01945 PITG_19772 PITG_06416 PITG_00682 PITG_23204 PITG_09699 PITG_00488 PITG_04264
15	25	0.6887	PITG_06346 PITG_10905 PITG_04721 PITG_06909 PITG_21067 PITG_02108 PITG_12754 PITG_09030 PITG_02526 PITG_01798 PITG_18189 PITG_09704 PITG_01997 PITG_05682 PITG_01607 PITG_21516 PITG_05458 PITG_01555 PITG_04658 PITG_00312 PITG_01283 PITG_02952 PITG_00053 PITG_11795 PITG_08221
16	13	0.8835	PITG_11641 PITG_20376 PITG_10144 PITG_06736 PITG_10449 PITG_03676 PITG_02147 PITG_11643 PITG_11638 PITG_11553 PITG_03719 PITG_01796 PITG_21188
17	8	23.99	PITG_21596 PITG_08753 PITG_05141 PITG_08462 PITG_09284 PITG_13980 PITG_00293 PITG_01846
18	10	6.493	PITG_09439 PITG_22763 PITG_03606 PITG_16969 PITG_10794 PITG_21222 PITG_05633 PITG_01621 PITG_00529 PITG_03681
19	11	17.19	PITG_20903 PITG_16138 PITG_07829 PITG_15606 PITG_09728 PITG_18509 PITG_21601 PITG_17106 PITG_14853 PITG_17723 PITG_09349
20	26	0.3066	PITG_13184 PITG_13747 PITG_09991 PITG_12836 PITG_09990 PITG_09708 PITG_07900 PITG_03114 PITG_06756 PITG_02842 PITG_02627 PITG_01822 PITG_07048 PITG_05225 PITG_01549 PITG_01353 PITG_22450 PITG_20347 PITG_19049 PITG_18231 PITG_11433 PITG_10107 PITG_09386 PITG_08571 PITG_07727 PITG_00381
21	16	7.895	PITG_10092 PITG_07237 PITG_04917 PITG_02840 PITG_09827 PITG_16812 PITG_13147 PITG_05364 PITG_01581 PITG_05461 PITG_03328 PITG_06231 PITG_03779 PITG_02810 PITG_02304 PITG_01169
22	14	1.12	PITG_02108 PITG_12754 PITG_09030 PITG_18189 PITG_09704 PITG_01997 PITG_01607 PITG_21516 PITG_05458 PITG_01555 PITG_04658 PITG_00312 PITG_01283 PITG_02952
23	14	7.623	PITG_09506 PITG_04729 PITG_12839 PITG_12697 PITG_10201 PITG_02112 PITG_14729 PITG_20798 PITG_20686 PITG_19038 PITG_11457 PITG_01072 PITG_04747 PITG_01045
24	6	13.91	PITG_09430 PITG_04719 PITG_13986 PITG_14806 PITG_03586 PITG_00953
25	21	11.26	PITG_16659 PITG_16116 PITG_05854 PITG_20629 PITG_09701 PITG_10445 PITG_09712 PITG_08383 PITG_16526 PITG_18777 PITG_12877 PITG_13174 PITG_10508 PITG_11365 PITG_03855 PITG_16658 PITG_10333 PITG_08173 PITG_06706 PITG_09425 PITG_00051
26	6	4.024	PITG_20205 PITG_21724 PITG_02016 PITG_03017 PITG_02540 PITG_01770
27	10	1.555	PITG_02108 PITG_12754 PITG_09030 PITG_18189 PITG_09704 PITG_01997 PITG_01607 PITG_21516 PITG_05458 PITG_01555
28	9	2.229	PITG_06690 PITG_08083 PITG_04564 PITG_11405 PITG_06735 PITG_03710 PITG_05567 PITG_05311 PITG_06152
29	8	14.88	PITG_13773 PITG_13745 PITG_14111 PITG_20222 PITG_01719 PITG_20463 PITG_09564 PITG_00622
30	16	0.559	PITG_14013 PITG_09856 PITG_10160 PITG_09787 PITG_09342 PITG_07699 PITG_07722 PITG_17879 PITG_06557 PITG_03058 PITG_21523 PITG_16500 PITG_16499 PITG_13865 PITG_16342 PITG_18094
31	7	1.763	PITG_15491 PITG_18452 PITG_13392 PITG_17129 PITG_03012 PITG_17127 PITG_05537
32	58	5.881	PITG_10819 PITG_20688 PITG_19280 PITG_10725 PITG_16107 PITG_04334 PITG_05373 PITG_19163 PITG_13131 PITG_12225 PITG_12165 PITG_19876 PITG_14248 PITG_02752 PITG_13380 PITG_08996 PITG_13014 PITG_05234 PITG_06868 PITG_03452 PITG_02193 PITG_13268 PITG_13016 PITG_08441 PITG_06991 PITG_03514 PITG_18246 PITG_12678 PITG_11198 PITG_10200 PITG_04722 PITG_02478 PITG_18755 PITG_12256 PITG_08708 PITG_06981 PIT…
33	10	1.35	PITG_10443 PITG_17589 PITG_12049 PITG_10437 PITG_10309 PITG_02853 PITG_10305 PITG_05485 PITG_01756 PITG_05583
34	117	1.086	PITG_14668 PITG_17091 PITG_16462 PITG_14716 PITG_17264 PITG_14461 PITG_19037 PITG_17928 PITG_11998 PITG_17726 PITG_10264 PITG_15097 PITG_17305 PITG_20197 PITG_05689 PITG_09309 PITG_06257 PITG_16023 PITG_03880 PITG_04860 PITG_06753 PITG_11272 PITG_12105 PITG_10858 PITG_14847 PITG_03498 PITG_03552 PITG_07312 PITG_20195 PITG_10164 PITG_16117 PITG_14596 PITG_02452 PITG_09988 PITG_18623 PITG_12489 PIT…
35	6	2.708	PITG_13766 PITG_06353 PITG_07201 PITG_16511 PITG_05233 PITG_00651
36	207	0.5146	PITG_21626 PITG_11097 PITG_14229 PITG_15413 PITG_17753 PITG_17516 PITG_21176 PITG_11966 PITG_16209 PITG_10885 PITG_18048 PITG_14057 PITG_15504 PITG_15492 PITG_13831 PITG_17716 PITG_19773 PITG_05367 PITG_15906 PITG_21010 PITG_04958 PITG_03924 PITG_08718 PITG_03923 PITG_09817 PITG_03837 PITG_11065 PITG_17592 PITG_14055 PITG_09596 PITG_03601 PITG_16203 PITG_14195 PITG_16047 PITG_17995 PITG_13364 PIT…
37	11	0.6548	PITG_10875 PITG_15276 PITG_13001 PITG_05001 PITG_09091 PITG_13002 PITG_20347 PITG_09197 PITG_00233 PITG_14619 PITG_12808
38	134	0.3005	PITG_15812 PITG_16311 PITG_10813 PITG_09285 PITG_12157 PITG_10903 PITG_09798 PITG_08581 PITG_08241 PITG_07310 PITG_12563 PITG_08692 PITG_06556 PITG_08342 PITG_17747 PITG_16719 PITG_07165 PITG_15267 PITG_15139 PITG_08190 PITG_06749 PITG_10479 PITG_04250 PITG_14362 PITG_10345 PITG_03843 PITG_18375 PITG_14594 PITG_03717 PITG_08725 PITG_11806 PITG_06118 PITG_17455 PITG_03542 PITG_23143 PITG_07831 PIT…
39	28	0.5807	PITG_17095 PITG_19674 PITG_04721 PITG_06909 PITG_21067 PITG_02108 PITG_12754 PITG_09030 PITG_02526 PITG_01798 PITG_18189 PITG_09704 PITG_01997 PITG_05682 PITG_01607 PITG_21516 PITG_05458 PITG_01555 PITG_19166 PITG_17717 PITG_04658 PITG_00312 PITG_01283 PITG_02952 PITG_02695 PITG_07318 PITG_00187 PITG_05605
40	10	3.526	PITG_17957 PITG_14612 PITG_15656 PITG_16335 PITG_18776 PITG_03342 PITG_01913 PITG_03263 PITG_00688 PITG_12264
41	10	4.802	PITG_08817 PITG_20032 PITG_06949 PITG_18158 PITG_06980 PITG_11254 PITG_10483 PITG_15223 PITG_03203 PITG_20083
42	20	0.481	PITG_14562 PITG_14909 PITG_13184 PITG_13747 PITG_10875 PITG_15276 PITG_13001 PITG_09937 PITG_14597 PITG_01436 PITG_09354 PITG_13002 PITG_13005 PITG_07723 PITG_09197 PITG_00233 PITG_12808 PITG_01101 PITG_01662 PITG_00095
43	8	8.298	PITG_18091 PITG_17883 PITG_20928 PITG_17936 PITG_04179 PITG_02566 PITG_00966 PITG_01242
44	33	0.3327	PITG_14562 PITG_14909 PITG_13184 PITG_13747 PITG_10875 PITG_15276 PITG_13001 PITG_09937 PITG_14597 PITG_01436 PITG_09354 PITG_13002 PITG_16760 PITG_13005 PITG_10649 PITG_17660 PITG_07723 PITG_04320 PITG_02174 PITG_00708 PITG_14911 PITG_01050 PITG_21054 PITG_13022 PITG_09197 PITG_00310 PITG_00233 PITG_12808 PITG_01101 PITG_01662 PITG_19964 PITG_13020 PITG_00095
45	55	0.9128	PITG_17724 PITG_21600 PITG_10163 PITG_08713 PITG_07889 PITG_18634 PITG_10518 PITG_13336 PITG_11813 PITG_19102 PITG_07174 PITG_15906 PITG_03827 PITG_14357 PITG_07546 PITG_18962 PITG_21182 PITG_13457 PITG_19775 PITG_16527 PITG_09305 PITG_07299 PITG_02945 PITG_05679 PITG_10592 PITG_06977 PITG_01812 PITG_11296 PITG_03351 PITG_02805 PITG_13464 PITG_12213 PITG_12119 PITG_07252 PITG_13158 PITG_04861 PIT…
46	17	8.022	PITG_17407 PITG_04879 PITG_18432 PITG_18412 PITG_12330 PITG_19532 PITG_10481 PITG_18498 PITG_12111 PITG_04941 PITG_10087 PITG_03359 PITG_12331 PITG_03778 PITG_06390 PITG_07110 PITG_03888
47	30	3.725	PITG_17407 PITG_04879 PITG_18432 PITG_18412 PITG_12330 PITG_19532 PITG_10481 PITG_18498 PITG_12111 PITG_04681 PITG_04941 PITG_10087 PITG_03359 PITG_12331 PITG_01752 PITG_03778 PITG_06390 PITG_02042 PITG_08599 PITG_07197 PITG_01386 PITG_01046 PITG_00537 PITG_14249 PITG_13999 PITG_07110 PITG_08598 PITG_03888 PITG_15415 PITG_00571
48	86	0.3017	PITG_13421 PITG_14603 PITG_12871 PITG_13431 PITG_19557 PITG_06945 PITG_04701 PITG_16865 PITG_11475 PITG_10479 PITG_10026 PITG_04001 PITG_04376 PITG_03593 PITG_19537 PITG_03542 PITG_03533 PITG_14978 PITG_03498 PITG_03463 PITG_07831 PITG_03236 PITG_13151 PITG_12694 PITG_02813 PITG_11743 PITG_17593 PITG_02240 PITG_01921 PITG_07103 PITG_01800 PITG_11774 PITG_20743 PITG_19870 PITG_03594 PITG_01451 PIT…
49	112	0.3163	PITG_16317 PITG_19017 PITG_12725 PITG_11656 PITG_14181 PITG_11077 PITG_14013 PITG_15850 PITG_10862 PITG_22959 PITG_07259 PITG_14642 PITG_19055 PITG_07023 PITG_06574 PITG_06518 PITG_08933 PITG_08883 PITG_07985 PITG_15117 PITG_15078 PITG_11366 PITG_12153 PITG_14353 PITG_15908 PITG_05649 PITG_10993 PITG_13319 PITG_17639 PITG_13012 PITG_12983 PITG_04715 PITG_05778 PITG_08591 PITG_06649 PITG_03960 PIT…
50	5	2.531	PITG_03783 PITG_18378 PITG_12820 PITG_03852 PITG_00062
51	13	0.883	PITG_08135 PITG_12110 PITG_07953 PITG_14991 PITG_04934 PITG_17607 PITG_13927 PITG_04031 PITG_15248 PITG_01295 PITG_01033 PITG_13096 PITG_12342
52	18	0.6183	PITG_14562 PITG_14909 PITG_13184 PITG_13747 PITG_06556 PITG_20192 PITG_09937 PITG_14597 PITG_01451 PITG_01436 PITG_15873 PITG_09354 PITG_13005 PITG_07723 PITG_00233 PITG_01101 PITG_01662 PITG_00095
53	18	4.684	PITG_14579 PITG_11912 PITG_15053 PITG_12346 PITG_11812 PITG_10186 PITG_06421 PITG_10486 PITG_10398 PITG_07399 PITG_02976 PITG_13097 PITG_09594 PITG_04527 PITG_03493 PITG_20105 PITG_03016 PITG_00071
54	8	1.096	PITG_17406 PITG_07354 PITG_17550 PITG_12099 PITG_01788 PITG_08061 PITG_05462 PITG_04838
55	21	9.284	PITG_14668 PITG_11919 PITG_20197 PITG_06257 PITG_16023 PITG_03880 PITG_04860 PITG_07312 PITG_03978 PITG_15654 PITG_05317 PITG_18298 PITG_03571 PITG_07637 PITG_03005 PITG_18882 PITG_17089 PITG_14044 PITG_06204 PITG_02547 PITG_00683
56	18	0.787	PITG_13736 PITG_03463 PITG_21067 PITG_02108 PITG_12754 PITG_09030 PITG_18189 PITG_09704 PITG_01997 PITG_01607 PITG_21516 PITG_05458 PITG_01555 PITG_17717 PITG_04658 PITG_00312 PITG_01283 PITG_02952
57	25	1.487	PITG_12667 PITG_17287 PITG_08190 PITG_05806 PITG_16865 PITG_15924 PITG_09875 PITG_07195 PITG_03360 PITG_05884 PITG_04957 PITG_14190 PITG_18972 PITG_01898 PITG_02022 PITG_14462 PITG_11143 PITG_08592 PITG_08569 PITG_04335 PITG_05293 PITG_14593 PITG_10763 PITG_01982 PITG_00170
58	15	1.5	PITG_15871 PITG_21389 PITG_12868 PITG_13918 PITG_08762 PITG_03548 PITG_06819 PITG_06343 PITG_20205 PITG_21724 PITG_02016 PITG_03017 PITG_02540 PITG_01770 PITG_13054
59	5	1.974	PITG_07880 PITG_12764 PITG_07354 PITG_17550 PITG_12099
60	6	4.464	PITG_08093 PITG_06841 PITG_06830 PITG_01469 PITG_01751 PITG_05594
61	23	0.299	PITG_14723 PITG_06710 PITG_08296 PITG_05476 PITG_09990 PITG_09708 PITG_07900 PITG_02842 PITG_01899 PITG_01822 PITG_01155 PITG_00765 PITG_19049 PITG_11433 PITG_10107 PITG_14989 PITG_19653 PITG_17328 PITG_15573 PITG_14237 PITG_13166 PITG_09248 PITG_00083
62	30	5.347	PITG_21077 PITG_18727 PITG_15871 PITG_21389 PITG_17351 PITG_18113 PITG_03548 PITG_06819 PITG_08403 PITG_04645 PITG_10445 PITG_09712 PITG_20205 PITG_21724 PITG_02016 PITG_13404 PITG_03017 PITG_02540 PITG_01770 PITG_14885 PITG_12877 PITG_10081 PITG_08087 PITG_17312 PITG_05685 PITG_04644 PITG_05694 PITG_06706 PITG_03795 PITG_02327
63	11	0.8405	PITG_08817 PITG_08048 PITG_19814 PITG_00997 PITG_04242 PITG_00726 PITG_14563 PITG_17074 PITG_13416 PITG_00561 PITG_10881
64	13	0.9363	PITG_13766 PITG_06353 PITG_03884 PITG_09817 PITG_02484 PITG_15621 PITG_07201 PITG_16511 PITG_05233 PITG_00651 PITG_02084 PITG_00166 PITG_05551
65	7	1.96	PITG_18189 PITG_09704 PITG_01997 PITG_01607 PITG_21516 PITG_05458 PITG_01555
66	20	0.684	PITG_06909 PITG_21067 PITG_02108 PITG_12754 PITG_09030 PITG_18189 PITG_09704 PITG_01997 PITG_01607 PITG_21516 PITG_05458 PITG_01555 PITG_19166 PITG_17717 PITG_04658 PITG_00312 PITG_01283 PITG_02952 PITG_02695 PITG_07318
67	5	9.074	PITG_03752 PITG_13224 PITG_19875 PITG_12326 PITG_20222
68	23	0.8794	PITG_11129 PITG_16973 PITG_07937 PITG_16179 PITG_17781 PITG_15924 PITG_12537 PITG_19126 PITG_12575 PITG_09538 PITG_04863 PITG_04132 PITG_10650 PITG_01692 PITG_10736 PITG_01276 PITG_03393 PITG_06693 PITG_12882 PITG_01208 PITG_06454 PITG_10300 PITG_00453
69	8	7.09	PITG_18078 PITG_14978 PITG_08348 PITG_15228 PITG_12692 PITG_12181 PITG_03522 PITG_10891
70	44	0.9259	PITG_17724 PITG_21600 PITG_10163 PITG_07889 PITG_18634 PITG_10518 PITG_07174 PITG_10507 PITG_16376 PITG_12104 PITG_21182 PITG_13457 PITG_19775 PITG_16527 PITG_09305 PITG_07299 PITG_03351 PITG_02805 PITG_13464 PITG_16797 PITG_13347 PITG_12213 PITG_12119 PITG_07252 PITG_13158 PITG_04861 PITG_03995 PITG_11000 PITG_03076 PITG_03562 PITG_06002 PITG_00828 PITG_01204 PITG_15607 PITG_17950 PITG_14218 PIT…
71	9	7.775	PITG_19557 PITG_19537 PITG_14978 PITG_17593 PITG_18053 PITG_16366 PITG_12881 PITG_12345 PITG_00632
72	6	10.9	PITG_03820 PITG_19099 PITG_13898 PITG_04012 PITG_01099 PITG_00575
73	65	0.4249	PITG_15640 PITG_17452 PITG_13421 PITG_14603 PITG_12871 PITG_13431 PITG_08769 PITG_12149 PITG_06945 PITG_06518 PITG_14918 PITG_08190 PITG_14835 PITG_14589 PITG_04701 PITG_04010 PITG_22839 PITG_06346 PITG_10905 PITG_16203 PITG_07807 PITG_03463 PITG_12694 PITG_11743 PITG_03731 PITG_05434 PITG_01921 PITG_07103 PITG_01777 PITG_17926 PITG_08669 PITG_11774 PITG_20743 PITG_08093 PITG_06841 PITG_06830 PIT…
74	5	8.069	PITG_12265 PITG_18019 PITG_13846 PITG_05383 PITG_22689
75	33	0.5294	PITG_10862 PITG_18440 PITG_07259 PITG_07292 PITG_21128 PITG_14579 PITG_09795 PITG_05599 PITG_17602 PITG_19737 PITG_07029 PITG_17711 PITG_10031 PITG_13007 PITG_08956 PITG_02753 PITG_06815 PITG_01798 PITG_15015 PITG_13022 PITG_02948 PITG_05539 PITG_00264 PITG_03783 PITG_18378 PITG_12820 PITG_03852 PITG_03582 PITG_00257 PITG_00656 PITG_13020 PITG_18105 PITG_00062
76	69	0.3265	PITG_17957 PITG_10140 PITG_19179 PITG_09453 PITG_12682 PITG_11474 PITG_12427 PITG_05291 PITG_15476 PITG_05553 PITG_06719 PITG_07790 PITG_09493 PITG_12318 PITG_14808 PITG_13250 PITG_03751 PITG_07162 PITG_05927 PITG_03417 PITG_04868 PITG_14612 PITG_11459 PITG_04539 PITG_02697 PITG_15609 PITG_02246 PITG_17425 PITG_15656 PITG_09707 PITG_10942 PITG_19103 PITG_19164 PITG_16666 PITG_05496 PITG_01412 PIT…
77	10	2.527	PITG_15042 PITG_16977 PITG_08093 PITG_06841 PITG_06830 PITG_01469 PITG_01751 PITG_04571 PITG_05594 PITG_01271
78	16	3.789	PITG_14634 PITG_07993 PITG_12915 PITG_05816 PITG_21643 PITG_05250 PITG_23191 PITG_15630 PITG_12521 PITG_11806 PITG_11653 PITG_09866 PITG_06905 PITG_16113 PITG_03646 PITG_00090
79	17	11.74	PITG_09289 PITG_19281 PITG_13600 PITG_02493 PITG_06482 PITG_11630 PITG_21393 PITG_17240 PITG_19551 PITG_20689 PITG_12483 PITG_10916 PITG_08346 PITG_03956 PITG_00397 PITG_01255 PITG_01184
80	10	1.618	PITG_15485 PITG_17077 PITG_16469 PITG_12983 PITG_21055 PITG_14412 PITG_18171 PITG_11118 PITG_11703 PITG_20139
81	79	0.5676	PITG_10862 PITG_22959 PITG_07259 PITG_08933 PITG_08883 PITG_07985 PITG_15117 PITG_15078 PITG_11366 PITG_12153 PITG_14353 PITG_10993 PITG_13319 PITG_12983 PITG_05778 PITG_08591 PITG_06649 PITG_03960 PITG_13267 PITG_08762 PITG_03504 PITG_02796 PITG_06514 PITG_02274 PITG_11445 PITG_13102 PITG_13101 PITG_01859 PITG_05582 PITG_03288 PITG_03804 PITG_01477 PITG_15866 PITG_03961 PITG_15761 PITG_15072 PIT…
82	32	0.662	PITG_10140 PITG_19179 PITG_11474 PITG_05291 PITG_15476 PITG_04715 PITG_20901 PITG_07790 PITG_09493 PITG_12318 PITG_13250 PITG_03751 PITG_07162 PITG_05927 PITG_03417 PITG_11459 PITG_02697 PITG_15609 PITG_02246 PITG_09707 PITG_19164 PITG_16666 PITG_01436 PITG_15873 PITG_12228 PITG_02423 PITG_12820 PITG_03852 PITG_19592 PITG_10369 PITG_05840 PITG_00062
83	46	0.3052	PITG_05291 PITG_15476 PITG_12187 PITG_12946 PITG_08737 PITG_14216 PITG_03992 PITG_09723 PITG_05506 PITG_10858 PITG_03158 PITG_17995 PITG_11459 PITG_02623 PITG_02431 PITG_02697 PITG_10941 PITG_20266 PITG_01062 PITG_03631 PITG_04601 PITG_00850 PITG_00715 PITG_00682 PITG_14993 PITG_02423 PITG_21852 PITG_02042 PITG_08599 PITG_07197 PITG_01046 PITG_00537 PITG_21744 PITG_20687 PITG_20400 PITG_15881 PIT…
84	20	0.9921	PITG_17602 PITG_19737 PITG_17711 PITG_12310 PITG_10031 PITG_13007 PITG_08956 PITG_02753 PITG_06815 PITG_02948 PITG_17110 PITG_04644 PITG_03783 PITG_18378 PITG_12820 PITG_03852 PITG_03582 PITG_00257 PITG_00308 PITG_00062
85	12	6.613	PITG_15016 PITG_05583 PITG_14623 PITG_16477 PITG_09131 PITG_13977 PITG_03899 PITG_08084 PITG_02044 PITG_01437 PITG_00685 PITG_00542
86	30	1.335	PITG_17953 PITG_18300 PITG_03459 PITG_03561 PITG_07852 PITG_02035 PITG_04969 PITG_01650 PITG_09835 PITG_01737 PITG_01118 PITG_07703 PITG_00984 PITG_00880 PITG_00844 PITG_14636 PITG_10369 PITG_06952 PITG_12943 PITG_12052 PITG_12050 PITG_08760 PITG_09826 PITG_02018 PITG_00350 PITG_00134 PITG_12989 PITG_12275 PITG_07240 PITG_03564
87	23	0.5204	PITG_11656 PITG_14181 PITG_06574 PITG_03750 PITG_15072 PITG_13842 PITG_01295 PITG_01274 PITG_15077 PITG_18857 PITG_15466 PITG_15394 PITG_01186 PITG_15503 PITG_05313 PITG_23204 PITG_01627 PITG_05541 PITG_03440 PITG_00352 PITG_13730 PITG_11161 PITG_01423
88	8	1.045	PITG_07100 PITG_16975 PITG_05377 PITG_04426 PITG_05636 PITG_06891 PITG_21278 PITG_04466
89	23	1.769	PITG_17953 PITG_18300 PITG_03459 PITG_03561 PITG_02035 PITG_04969 PITG_01650 PITG_09835 PITG_00984 PITG_00880 PITG_00844 PITG_14636 PITG_10369 PITG_06952 PITG_12943 PITG_12050 PITG_08760 PITG_00350 PITG_00134 PITG_12989 PITG_12275 PITG_07240 PITG_03564
90	15	3.875	PITG_06609 PITG_21173 PITG_04661 PITG_06410 PITG_10463 PITG_22666 PITG_17032 PITG_14988 PITG_08660 PITG_09443 PITG_00899 PITG_18164 PITG_01250 PITG_00708 PITG_14911
91	15	4.557	PITG_09089 PITG_13773 PITG_13745 PITG_05691 PITG_08025 PITG_13064 PITG_14111 PITG_20222 PITG_01719 PITG_04969 PITG_20463 PITG_09564 PITG_05752 PITG_00622 PITG_16937
92	13	4.537	PITG_06409 PITG_06595 PITG_03632 PITG_07792 PITG_09472 PITG_07860 PITG_15526 PITG_14936 PITG_09553 PITG_04452 PITG_17848 PITG_09547 PITG_00074
93	47	0.8723	PITG_16660 PITG_21396 PITG_13421 PITG_20193 PITG_12983 PITG_10345 PITG_19907 PITG_17136 PITG_11726 PITG_04062 PITG_10034 PITG_04078 PITG_18374 PITG_04225 PITG_16479 PITG_12843 PITG_03873 PITG_09281 PITG_01679 PITG_03392 PITG_03219 PITG_21827 PITG_15391 PITG_14269 PITG_08332 PITG_18713 PITG_15525 PITG_03545 PITG_00974 PITG_03148 PITG_03119 PITG_01821 PITG_07034 PITG_04836 PITG_13809 PITG_14993 PIT…
94	125	0.5272	PITG_15567 PITG_11265 PITG_17091 PITG_15485 PITG_17077 PITG_16469 PITG_14723 PITG_16462 PITG_07945 PITG_14716 PITG_17264 PITG_19037 PITG_12667 PITG_17928 PITG_09587 PITG_11998 PITG_11813 PITG_19102 PITG_17726 PITG_10264 PITG_05075 PITG_04877 PITG_15097 PITG_17305 PITG_05689 PITG_09309 PITG_18049 PITG_05757 PITG_03717 PITG_08725 PITG_06753 PITG_11272 PITG_12995 PITG_12105 PITG_10858 PITG_14847 PIT…
95	7	1.42	PITG_02503 PITG_16856 PITG_10968 PITG_13991 PITG_00909 PITG_22450 PITG_00211
96	53	0.6227	PITG_12182 PITG_12254 PITG_08241 PITG_13748 PITG_06304 PITG_16224 PITG_16104 PITG_16100 PITG_18300 PITG_20747 PITG_12567 PITG_10419 PITG_18071 PITG_18001 PITG_02522 PITG_05762 PITG_10010 PITG_01941 PITG_07852 PITG_02035 PITG_06199 PITG_12454 PITG_10062 PITG_19125 PITG_05397 PITG_04704 PITG_03948 PITG_15783 PITG_05883 PITG_02425 PITG_04723 PITG_01502 PITG_03075 PITG_02724 PITG_01524 PITG_06948 PIT…
97	14	1.238	PITG_11555 PITG_04539 PITG_15057 PITG_02498 PITG_06693 PITG_12882 PITG_01208 PITG_06454 PITG_00477 PITG_01318 PITG_10300 PITG_00453 PITG_01287 PITG_15749
98	16	3.317	PITG_12427 PITG_09955 PITG_12811 PITG_11929 PITG_22743 PITG_19802 PITG_19161 PITG_16966 PITG_15705 PITG_13437 PITG_03277 PITG_10573 PITG_21987 PITG_00658 PITG_06108 PITG_21336
99	65	0.3034	PITG_08129 PITG_14768 PITG_17724 PITG_21600 PITG_10163 PITG_08190 PITG_14835 PITG_05291 PITG_15476 PITG_11813 PITG_19102 PITG_06638 PITG_10264 PITG_07174 PITG_17305 PITG_03791 PITG_06848 PITG_08529 PITG_03394 PITG_12229 PITG_04121 PITG_21182 PITG_13719 PITG_08368 PITG_10600 PITG_11459 PITG_02697 PITG_01851 PITG_06977 PITG_01812 PITG_11296 PITG_02805 PITG_01777 PITG_17926 PITG_04678 PITG_13347 PIT…
100	12	0.6411	PITG_14616 PITG_19817 PITG_02218 PITG_06890 PITG_08696 PITG_06416 PITG_01689 PITG_14563 PITG_17074 PITG_13416 PITG_00561 PITG_07701
101	40	0.7748	PITG_13421 PITG_14603 PITG_12871 PITG_13431 PITG_06945 PITG_08190 PITG_14835 PITG_14589 PITG_04701 PITG_22839 PITG_06346 PITG_10905 PITG_12694 PITG_11743 PITG_05434 PITG_01921 PITG_07103 PITG_01777 PITG_17926 PITG_08669 PITG_11774 PITG_20743 PITG_16121 PITG_20611 PITG_01257 PITG_05404 PITG_09447 PITG_00960 PITG_04842 PITG_01678 PITG_01591 PITG_06964 PITG_00262 PITG_15241 PITG_12693 PITG_08806 PIT…
102	16	1.238	PITG_09453 PITG_11249 PITG_17400 PITG_02033 PITG_17403 PITG_01755 PITG_01701 PITG_17979 PITG_01049 PITG_00931 PITG_17700 PITG_13186 PITG_16940 PITG_15736 PITG_03530 PITG_17683
103	6	1.743	PITG_11028 PITG_21146 PITG_17710 PITG_07354 PITG_17550 PITG_12099
104	5	9.146	PITG_09978 PITG_09424 PITG_06421 PITG_06240 PITG_05731
105	21	0.6045	PITG_11656 PITG_14181 PITG_06574 PITG_14269 PITG_05888 PITG_03060 PITG_03750 PITG_15072 PITG_13842 PITG_01295 PITG_01274 PITG_15077 PITG_18857 PITG_15466 PITG_15394 PITG_01186 PITG_05313 PITG_23204 PITG_01438 PITG_01627 PITG_01423
106	24	4.657	PITG_17129 PITG_14456 PITG_03012 PITG_17127 PITG_13135 PITG_05537 PITG_11111 PITG_12961 PITG_08714 PITG_05405 PITG_09846 PITG_12151 PITG_05690 PITG_10166 PITG_17156 PITG_13399 PITG_07797 PITG_18296 PITG_08579 PITG_07141 PITG_05007 PITG_00899 PITG_01762 PITG_00967
107	12	2.255	PITG_14939 PITG_21378 PITG_19537 PITG_18934 PITG_15358 PITG_04572 PITG_08229 PITG_02266 PITG_09377 PITG_11712 PITG_05498 PITG_11471
108	32	1.321	PITG_10862 PITG_07259 PITG_18973 PITG_06557 PITG_06346 PITG_06677 PITG_10031 PITG_02673 PITG_03653 PITG_10942 PITG_19103 PITG_06597 PITG_06594 PITG_13269 PITG_06715 PITG_06185 PITG_16797 PITG_03574 PITG_13898 PITG_02042 PITG_02948 PITG_01504 PITG_01417 PITG_21316 PITG_18542 PITG_13231 PITG_06952 PITG_03711 PITG_18161 PITG_17401 PITG_05244 PITG_03592
109	20	5.967	PITG_06986 PITG_20903 PITG_21219 PITG_16138 PITG_05301 PITG_07829 PITG_12797 PITG_15606 PITG_07051 PITG_09728 PITG_18509 PITG_21601 PITG_02002 PITG_11083 PITG_03118 PITG_17106 PITG_14853 PITG_17723 PITG_09349 PITG_01248
110	123	0.3014	PITG_17510 PITG_22662 PITG_20584 PITG_19450 PITG_18073 PITG_17990 PITG_15956 PITG_15955 PITG_11989 PITG_14634 PITG_10520 PITG_10501 PITG_09448 PITG_14723 PITG_16462 PITG_08205 PITG_08059 PITG_07945 PITG_11474 PITG_14716 PITG_07310 PITG_12563 PITG_06609 PITG_21173 PITG_05558 PITG_05536 PITG_11813 PITG_19102 PITG_12864 PITG_11048 PITG_05664 PITG_17907 PITG_05354 PITG_05553 PITG_08876 PITG_18708 PIT…
111	20	1.965	PITG_06690 PITG_08083 PITG_04715 PITG_20901 PITG_18018 PITG_19164 PITG_09449 PITG_03614 PITG_02347 PITG_14834 PITG_13393 PITG_02427 PITG_05366 PITG_01478 PITG_00401 PITG_17205 PITG_16556 PITG_05058 PITG_00506 PITG_13257
112	6	1.538	PITG_08416 PITG_09951 PITG_04471 PITG_04470 PITG_01400 PITG_01508
113	22	2.124	PITG_10862 PITG_07259 PITG_18973 PITG_06557 PITG_06346 PITG_02673 PITG_03653 PITG_02452 PITG_06597 PITG_06594 PITG_13269 PITG_06715 PITG_06185 PITG_16797 PITG_01504 PITG_01417 PITG_21316 PITG_18542 PITG_13231 PITG_06952 PITG_03711 PITG_18161
114	13	7.288	PITG_19235 PITG_15016 PITG_14623 PITG_16477 PITG_09131 PITG_13977 PITG_03899 PITG_08084 PITG_05503 PITG_02044 PITG_01437 PITG_00685 PITG_00542
115	5	4.77	PITG_11555 PITG_04539 PITG_15057 PITG_02498 PITG_01287
116	18	0.6084	PITG_17709 PITG_05291 PITG_15476 PITG_06376 PITG_10991 PITG_08764 PITG_11459 PITG_02697 PITG_03612 PITG_20619 PITG_02423 PITG_15383 PITG_00231 PITG_22369 PITG_17876 PITG_17628 PITG_16022 PITG_07946
117	29	0.3626	PITG_14013 PITG_09856 PITG_10160 PITG_09787 PITG_09342 PITG_07699 PITG_07722 PITG_05902 PITG_05816 PITG_09348 PITG_06557 PITG_03577 PITG_06677 PITG_04875 PITG_03058 PITG_16855 PITG_10942 PITG_19103 PITG_16386 PITG_01296 PITG_07038 PITG_21523 PITG_16500 PITG_16499 PITG_13865 PITG_05601 PITG_01386 PITG_03711 PITG_18161
118	17	1.027	PITG_15567 PITG_17480 PITG_11555 PITG_04539 PITG_14460 PITG_05564 PITG_17750 PITG_15057 PITG_02498 PITG_06693 PITG_12882 PITG_01208 PITG_06454 PITG_12494 PITG_10300 PITG_00453 PITG_01287
119	8	2.675	PITG_17814 PITG_18107 PITG_03057 PITG_08469 PITG_13434 PITG_01858 PITG_03048 PITG_18998
120	21	1.126	PITG_12913 PITG_13262 PITG_13386 PITG_21053 PITG_07292 PITG_21128 PITG_14579 PITG_09795 PITG_05599 PITG_10822 PITG_15786 PITG_13437 PITG_10573 PITG_08881 PITG_17790 PITG_02026 PITG_06142 PITG_17360 PITG_01560 PITG_00658 PITG_00594
121	7	3.177	PITG_15871 PITG_21389 PITG_12868 PITG_13918 PITG_08762 PITG_03548 PITG_06343
122	6	3.162	PITG_06693 PITG_12882 PITG_01208 PITG_06454 PITG_10300 PITG_00453
123	21	0.5521	PITG_09723 PITG_10858 PITG_03498 PITG_02623 PITG_16065 PITG_20266 PITG_01062 PITG_03631 PITG_00682 PITG_02042 PITG_08599 PITG_07197 PITG_01046 PITG_00537 PITG_22685 PITG_21744 PITG_20687 PITG_20400 PITG_15791 PITG_14720 PITG_13074
124	13	3.872	PITG_05806 PITG_16865 PITG_15924 PITG_05884 PITG_04957 PITG_14462 PITG_11143 PITG_08592 PITG_08569 PITG_04335 PITG_14593 PITG_10763 PITG_01982
125	5	1.697	PITG_10316 PITG_02492 PITG_08880 PITG_13367 PITG_13269
126	11	2.318	PITG_03815 PITG_06608 PITG_10419 PITG_18001 PITG_17942 PITG_11869 PITG_04969 PITG_06948 PITG_00954 PITG_00844 PITG_00300
127	11	0.9183	PITG_09453 PITG_12682 PITG_05496 PITG_04618 PITG_01641 PITG_00492 PITG_03783 PITG_18378 PITG_12820 PITG_03852 PITG_00062
128	30	1.967	PITG_06610 PITG_14461 PITG_09587 PITG_11998 PITG_05310 PITG_05469 PITG_19536 PITG_17722 PITG_10440 PITG_15509 PITG_15785 PITG_15310 PITG_09588 PITG_07242 PITG_19113 PITG_02047 PITG_03445 PITG_11186 PITG_00942 PITG_11191 PITG_03607 PITG_03571 PITG_02527 PITG_01229 PITG_06964 PITG_18355 PITG_12912 PITG_03801 PITG_02252 PITG_00039
129	27	1.039	PITG_07722 PITG_17814 PITG_05691 PITG_19871 PITG_04832 PITG_07250 PITG_06719 PITG_18107 PITG_03057 PITG_08469 PITG_07083 PITG_15998 PITG_14396 PITG_02822 PITG_12120 PITG_04427 PITG_02240 PITG_06659 PITG_20714 PITG_13434 PITG_02584 PITG_01858 PITG_01034 PITG_05448 PITG_03048 PITG_18998 PITG_21593
130	14	0.7618	PITG_17249 PITG_17787 PITG_16794 PITG_17957 PITG_05885 PITG_18632 PITG_04222 PITG_03533 PITG_07200 PITG_01701 PITG_00931 PITG_17700 PITG_13186 PITG_03113
131	26	0.7549	PITG_08342 PITG_17747 PITG_12588 PITG_16097 PITG_05449 PITG_07165 PITG_15267 PITG_15139 PITG_04250 PITG_14362 PITG_07241 PITG_17921 PITG_12940 PITG_11139 PITG_06672 PITG_13395 PITG_11085 PITG_03303 PITG_13604 PITG_11159 PITG_03291 PITG_01955 PITG_00693 PITG_00481 PITG_16661 PITG_00037
132	33	1.401	PITG_13073 PITG_15755 PITG_09089 PITG_13773 PITG_13745 PITG_05691 PITG_15417 PITG_12864 PITG_11048 PITG_06638 PITG_05240 PITG_13064 PITG_14111 PITG_20222 PITG_01813 PITG_01719 PITG_04969 PITG_01649 PITG_17992 PITG_14573 PITG_01235 PITG_21068 PITG_00844 PITG_20463 PITG_09564 PITG_05752 PITG_00622 PITG_00294 PITG_22339 PITG_00506 PITG_15006 PITG_14136 PITG_18170
133	25	2.299	PITG_14195 PITG_16047 PITG_11555 PITG_14006 PITG_02786 PITG_07400 PITG_05569 PITG_13749 PITG_13116 PITG_09402 PITG_08032 PITG_09394 PITG_03700 PITG_03698 PITG_15057 PITG_01940 PITG_02785 PITG_02050 PITG_03048 PITG_18998 PITG_16048 PITG_07405 PITG_09400 PITG_00132 PITG_13874
134	77	0.3694	PITG_17957 PITG_19557 PITG_16102 PITG_15850 PITG_14566 PITG_08129 PITG_14768 PITG_15694 PITG_07722 PITG_17879 PITG_09507 PITG_04832 PITG_09611 PITG_04711 PITG_20749 PITG_04701 PITG_09705 PITG_04441 PITG_03924 PITG_19537 PITG_14978 PITG_06848 PITG_08529 PITG_03394 PITG_13151 PITG_12694 PITG_17593 PITG_04572 PITG_08229 PITG_01902 PITG_04618 PITG_19870 PITG_03594 PITG_18089 PITG_02233 PITG_12260 PIT…
135	9	1.896	PITG_16065 PITG_20266 PITG_03631 PITG_02042 PITG_08599 PITG_07197 PITG_01046 PITG_00537 PITG_20400
136	6	2.44	PITG_04710 PITG_13792 PITG_07278 PITG_20081 PITG_06880 PITG_02212
137	45	1.075	PITG_06610 PITG_14461 PITG_09587 PITG_11998 PITG_05310 PITG_10858 PITG_14847 PITG_03498 PITG_05469 PITG_19536 PITG_17722 PITG_10440 PITG_15509 PITG_01515 PITG_02827 PITG_07552 PITG_15785 PITG_15310 PITG_09588 PITG_07242 PITG_19113 PITG_02047 PITG_03603 PITG_01076 PITG_01456 PITG_03445 PITG_11186 PITG_00942 PITG_11191 PITG_03607 PITG_18296 PITG_03571 PITG_02527 PITG_00576 PITG_02646 PITG_13908 PIT…
138	19	5.24	PITG_17070 PITG_08713 PITG_20527 PITG_10986 PITG_16698 PITG_16691 PITG_19530 PITG_15505 PITG_08326 PITG_17109 PITG_15868 PITG_07175 PITG_10861 PITG_00914 PITG_05585 PITG_05369 PITG_04614 PITG_02054 PITG_03614
139	5	2.453	PITG_05127 PITG_13128 PITG_07046 PITG_17999 PITG_01798
140	16	1.677	PITG_12696 PITG_03717 PITG_08725 PITG_15630 PITG_17710 PITG_02283 PITG_17335 PITG_08736 PITG_03655 PITG_04651 PITG_07232 PITG_16113 PITG_21187 PITG_04534 PITG_03646 PITG_00090
141	18	5.945	PITG_18642 PITG_05586 PITG_14397 PITG_05867 PITG_19314 PITG_08956 PITG_02753 PITG_19436 PITG_10197 PITG_18696 PITG_18237 PITG_16649 PITG_03324 PITG_05302 PITG_07644 PITG_03389 PITG_04614 PITG_03838
142	15	2.457	PITG_04715 PITG_20901 PITG_18018 PITG_19164 PITG_09449 PITG_03614 PITG_02347 PITG_14834 PITG_13393 PITG_02427 PITG_01478 PITG_00401 PITG_17205 PITG_16556 PITG_05058
143	9	1.139	PITG_04453 PITG_05496 PITG_16127 PITG_10707 PITG_03783 PITG_18378 PITG_12820 PITG_03852 PITG_00062
144	8	2.501	PITG_07237 PITG_09827 PITG_22775 PITG_05364 PITG_01581 PITG_05461 PITG_08022 PITG_00634
145	7	1.116	PITG_02992 PITG_10455 PITG_01514 PITG_20811 PITG_18709 PITG_13908 PITG_11965
146	86	0.3016	PITG_17249 PITG_17787 PITG_16794 PITG_10140 PITG_19179 PITG_11474 PITG_13077 PITG_13056 PITG_09536 PITG_08734 PITG_08681 PITG_12528 PITG_05885 PITG_05315 PITG_06415 PITG_05289 PITG_04715 PITG_20901 PITG_07790 PITG_09493 PITG_04222 PITG_09512 PITG_12318 PITG_13250 PITG_03751 PITG_07162 PITG_05927 PITG_16069 PITG_05476 PITG_12995 PITG_03533 PITG_03417 PITG_18018 PITG_02642 PITG_15609 PITG_02246 PIT…
147	35	0.8812	PITG_12182 PITG_12254 PITG_08241 PITG_13748 PITG_06304 PITG_16224 PITG_18300 PITG_20747 PITG_10419 PITG_18071 PITG_18001 PITG_17942 PITG_11869 PITG_02522 PITG_05762 PITG_10010 PITG_12454 PITG_19125 PITG_05397 PITG_15783 PITG_05883 PITG_02425 PITG_04723 PITG_01502 PITG_03075 PITG_02724 PITG_01524 PITG_06948 PITG_00954 PITG_15216 PITG_05464 PITG_02658 PITG_00414 PITG_01206 PITG_15045
148	8	1.92	PITG_08846 PITG_05259 PITG_06693 PITG_12882 PITG_01208 PITG_06454 PITG_10300 PITG_00453
149	17	0.9605	PITG_10140 PITG_19179 PITG_05291 PITG_15476 PITG_12318 PITG_13250 PITG_03751 PITG_07162 PITG_05927 PITG_03417 PITG_11459 PITG_02697 PITG_02246 PITG_17425 PITG_12148 PITG_01034 PITG_02423
150	17	1.352	PITG_12540 PITG_11906 PITG_12226 PITG_14230 PITG_04250 PITG_03717 PITG_13618 PITG_13389 PITG_03767 PITG_05517 PITG_04677 PITG_14620 PITG_15408 PITG_10210 PITG_01946 PITG_18083 PITG_07027
151	19	0.9163	PITG_15567 PITG_17480 PITG_11555 PITG_04539 PITG_14460 PITG_15057 PITG_02498 PITG_06693 PITG_12882 PITG_01208 PITG_20287 PITG_06454 PITG_12494 PITG_10300 PITG_00453 PITG_13828 PITG_06964 PITG_00262 PITG_01287
152	13	3.625	PITG_04837 PITG_18474 PITG_15281 PITG_10968 PITG_02346 PITG_17345 PITG_08584 PITG_09526 PITG_01361 PITG_01614 PITG_03044 PITG_17471 PITG_00381
153	13	1.137	PITG_11816 PITG_17588 PITG_08129 PITG_14768 PITG_14818 PITG_01650 PITG_17312 PITG_01499 PITG_05479 PITG_07239 PITG_01146 PITG_01125 PITG_20266
154	20	2.508	PITG_06610 PITG_14461 PITG_09587 PITG_11998 PITG_05310 PITG_05469 PITG_19536 PITG_15509 PITG_15785 PITG_15310 PITG_09588 PITG_07242 PITG_19113 PITG_03445 PITG_02527 PITG_01229 PITG_18355 PITG_12912 PITG_03801 PITG_02252
155	10	15.34	PITG_21146 PITG_18518 PITG_10480 PITG_13607 PITG_11110 PITG_09932 PITG_08017 PITG_14609 PITG_07885 PITG_07839
156	13	8.254	PITG_08366 PITG_18708 PITG_05377 PITG_03364 PITG_08392 PITG_14260 PITG_02745 PITG_03348 PITG_03499 PITG_08452 PITG_13041 PITG_04466 PITG_00194
157	13	0.8568	PITG_05291 PITG_15476 PITG_11475 PITG_11459 PITG_02697 PITG_11290 PITG_02391 PITG_18354 PITG_10951 PITG_02423 PITG_02658 PITG_13175 PITG_00023
158	22	0.9123	PITG_17510 PITG_22662 PITG_20584 PITG_07310 PITG_12563 PITG_05558 PITG_11813 PITG_19102 PITG_03202 PITG_04721 PITG_16680 PITG_03427 PITG_22247 PITG_06708 PITG_06977 PITG_00903 PITG_12676 PITG_00495 PITG_22957 PITG_04878 PITG_00166 PITG_05551
159	15	1.482	PITG_04999 PITG_09383 PITG_18012 PITG_10974 PITG_00939 PITG_00910 PITG_10979 PITG_17708 PITG_14919 PITG_00733 PITG_20797 PITG_03424 PITG_02039 PITG_08823 PITG_05617
160	5	13.13	PITG_12694 PITG_16121 PITG_20611 PITG_01257 PITG_05404
161	55	0.3361	PITG_07292 PITG_21128 PITG_14579 PITG_09795 PITG_05599 PITG_04857 PITG_20035 PITG_17602 PITG_19737 PITG_04010 PITG_04640 PITG_07029 PITG_03601 PITG_17711 PITG_16203 PITG_23128 PITG_12195 PITG_06151 PITG_10031 PITG_13007 PITG_13912 PITG_08956 PITG_02753 PITG_06815 PITG_08669 PITG_05496 PITG_10974 PITG_19458 PITG_00910 PITG_10979 PITG_17708 PITG_02948 PITG_21886 PITG_05539 PITG_00264 PITG_03783 PIT…
162	6	4.057	PITG_11813 PITG_19102 PITG_12229 PITG_13719 PITG_06977 PITG_01812
163	11	0.849	PITG_11816 PITG_17588 PITG_05127 PITG_13128 PITG_07046 PITG_17999 PITG_01798 PITG_02740 PITG_19127 PITG_04678 PITG_07252
164	17	0.8123	PITG_15485 PITG_17077 PITG_16469 PITG_12983 PITG_21055 PITG_05520 PITG_13364 PITG_14412 PITG_18171 PITG_01644 PITG_17013 PITG_11118 PITG_11703 PITG_03856 PITG_16074 PITG_03103 PITG_20139
165	18	0.7989	PITG_12121 PITG_18011 PITG_12796 PITG_06947 PITG_08699 PITG_13342 PITG_17983 PITG_05778 PITG_06749 PITG_04664 PITG_02912 PITG_05115 PITG_04677 PITG_01567 PITG_04425 PITG_16065 PITG_04571 PITG_03631
166	15	1.219	PITG_11445 PITG_13102 PITG_20205 PITG_21724 PITG_02016 PITG_03017 PITG_02540 PITG_10602 PITG_02211 PITG_01770 PITG_13132 PITG_13809 PITG_01568 PITG_13175 PITG_06350
167	16	0.4595	PITG_05291 PITG_15476 PITG_05506 PITG_03599 PITG_10858 PITG_03498 PITG_11459 PITG_02697 PITG_01689 PITG_01062 PITG_02423 PITG_20687 PITG_15881 PITG_12959 PITG_12958 PITG_08436
168	5	1.526	PITG_16346 PITG_14615 PITG_13403 PITG_16464 PITG_00225
169	5	1.298	PITG_17047 PITG_17133 PITG_16102 PITG_12946 PITG_09954
170	35	0.4217	PITG_06794 PITG_18010 PITG_16328 PITG_14915 PITG_14854 PITG_07272 PITG_19719 PITG_09507 PITG_05816 PITG_09348 PITG_04428 PITG_08737 PITG_14216 PITG_03992 PITG_03577 PITG_04875 PITG_02221 PITG_04851 PITG_06817 PITG_16855 PITG_08093 PITG_06841 PITG_06830 PITG_01469 PITG_01751 PITG_04571 PITG_16386 PITG_05594 PITG_15360 PITG_00986 PITG_01271 PITG_00661 PITG_04115 PITG_01270 PITG_12001
171	7	3.494	PITG_16131 PITG_21219 PITG_12797 PITG_07051 PITG_02002 PITG_11083 PITG_03118
172	40	0.3995	PITG_15548 PITG_20055 PITG_15567 PITG_17480 PITG_10106 PITG_08342 PITG_06923 PITG_12285 PITG_03337 PITG_17958 PITG_06260 PITG_09553 PITG_06205 PITG_10942 PITG_19103 PITG_06448 PITG_12454 PITG_01313 PITG_02636 PITG_01114 PITG_16741 PITG_09791 PITG_12940 PITG_10827 PITG_04601 PITG_00715 PITG_06323 PITG_12345 PITG_13873 PITG_18633 PITG_09521 PITG_18891 PITG_18751 PITG_05674 PITG_12494 PITG_00453 PIT…
173	25	0.5821	PITG_15042 PITG_16977 PITG_08100 PITG_14281 PITG_17445 PITG_05816 PITG_09348 PITG_11086 PITG_09820 PITG_02182 PITG_01839 PITG_16855 PITG_08093 PITG_06841 PITG_06830 PITG_01469 PITG_01751 PITG_04571 PITG_16386 PITG_05594 PITG_14852 PITG_02281 PITG_01271 PITG_00558 PITG_00353
174	12	2.735	PITG_18718 PITG_04831 PITG_11774 PITG_20743 PITG_06907 PITG_03446 PITG_11630 PITG_07703 PITG_03311 PITG_18424 PITG_01591 PITG_01082
175	5	5.394	PITG_12187 PITG_02431 PITG_14993 PITG_21852 PITG_03347
176	5	1.424	PITG_10862 PITG_22959 PITG_07259 PITG_03960 PITG_01855
177	5	2.267	PITG_09942 PITG_18642 PITG_14123 PITG_08956 PITG_02753
178	5	1.573	PITG_01069 PITG_09282 PITG_01908 PITG_05305 PITG_14593
179	28	0.7855	PITG_09942 PITG_18642 PITG_14123 PITG_08883 PITG_09441 PITG_16834 PITG_05586 PITG_16380 PITG_14397 PITG_03713 PITG_03337 PITG_18063 PITG_03624 PITG_12295 PITG_12161 PITG_11215 PITG_02945 PITG_08956 PITG_22857 PITG_02753 PITG_04614 PITG_21987 PITG_00686 PITG_03516 PITG_17330 PITG_09286 PITG_01624 PITG_00031
180	9	2.522	PITG_04485 PITG_05301 PITG_14808 PITG_11555 PITG_04539 PITG_15057 PITG_02498 PITG_12535 PITG_01287
181	12	1.494	PITG_06501 PITG_23158 PITG_19608 PITG_15652 PITG_03533 PITG_18717 PITG_12292 PITG_02322 PITG_19741 PITG_03157 PITG_01427 PITG_08709
182	21	0.4117	PITG_07709 PITG_10226 PITG_17095 PITG_19674 PITG_14230 PITG_02175 PITG_13762 PITG_04379 PITG_07710 PITG_01274 PITG_15077 PITG_18857 PITG_15466 PITG_15394 PITG_01186 PITG_15503 PITG_17979 PITG_10893 PITG_01049 PITG_02036 PITG_00991
183	9	1.416	PITG_05902 PITG_11398 PITG_04225 PITG_16479 PITG_03219 PITG_18089 PITG_05501 PITG_17637 PITG_17126
184	6	5.029	PITG_14854 PITG_06635 PITG_01925 PITG_16921 PITG_14852 PITG_01171
185	61	0.3009	PITG_09453 PITG_11249 PITG_18303 PITG_08197 PITG_12962 PITG_08435 PITG_06716 PITG_11247 PITG_08883 PITG_09441 PITG_08681 PITG_16104 PITG_08846 PITG_15417 PITG_05114 PITG_04832 PITG_17602 PITG_19737 PITG_17711 PITG_18934 PITG_12295 PITG_12161 PITG_11215 PITG_03027 PITG_10031 PITG_13007 PITG_08956 PITG_02753 PITG_10316 PITG_02492 PITG_06815 PITG_17400 PITG_01755 PITG_02584 PITG_14852 PITG_01034 PIT…
186	11	1.755	PITG_14807 PITG_11106 PITG_01154 PITG_00850 PITG_07999 PITG_07949 PITG_08022 PITG_00634 PITG_09344 PITG_08046 PITG_03872
187	9	7.528	PITG_13151 PITG_12694 PITG_03594 PITG_12260 PITG_09965 PITG_16121 PITG_20611 PITG_01257 PITG_05404
188	9	1.618	PITG_08197 PITG_12962 PITG_08435 PITG_08883 PITG_09441 PITG_12295 PITG_12161 PITG_11215 PITG_21987
189	46	0.3518	PITG_11816 PITG_17588 PITG_09452 PITG_11966 PITG_08129 PITG_14768 PITG_07975 PITG_06992 PITG_04999 PITG_09383 PITG_03599 PITG_03593 PITG_15449 PITG_14818 PITG_08804 PITG_08082 PITG_01602 PITG_18750 PITG_07200 PITG_01510 PITG_01650 PITG_05264 PITG_22946 PITG_18012 PITG_10940 PITG_10974 PITG_01499 PITG_07239 PITG_01146 PITG_01125 PITG_20266 PITG_00939 PITG_00910 PITG_10979 PITG_17708 PITG_14919 PIT…
190	7	2.716	PITG_08737 PITG_14216 PITG_03992 PITG_03904 PITG_13545 PITG_01644 PITG_01957
191	23	0.4259	PITG_15548 PITG_20055 PITG_10106 PITG_07272 PITG_12288 PITG_09507 PITG_08190 PITG_06638 PITG_18288 PITG_09553 PITG_08569 PITG_01313 PITG_02636 PITG_01795 PITG_01114 PITG_06323 PITG_05293 PITG_18751 PITG_05674 PITG_14014 PITG_02722 PITG_00144 PITG_12960
192	10	0.6852	PITG_06923 PITG_02626 PITG_03821 PITG_08082 PITG_01602 PITG_18750 PITG_01560 PITG_07200 PITG_01510 PITG_04912
193	6	8.249	PITG_21601 PITG_01543 PITG_00531 PITG_07744 PITG_03206 PITG_00295
194	9	2.257	PITG_09553 PITG_07252 PITG_20378 PITG_12305 PITG_15309 PITG_11907 PITG_04726 PITG_01270 PITG_00203
195	6	1.755	PITG_05816 PITG_09348 PITG_03577 PITG_04875 PITG_16855 PITG_16386
196	13	0.7333	PITG_11816 PITG_17588 PITG_05816 PITG_09348 PITG_23143 PITG_05380 PITG_15610 PITG_02448 PITG_10010 PITG_16855 PITG_16386 PITG_16127 PITG_02750
197	12	5.115	PITG_08713 PITG_20527 PITG_16698 PITG_16691 PITG_08326 PITG_15868 PITG_05585 PITG_04614 PITG_02054 PITG_09251 PITG_03614 PITG_11972
198	11	0.5953	PITG_07855 PITG_12854 PITG_01233 PITG_01653 PITG_01051 PITG_06912 PITG_00310 PITG_01053 PITG_14014 PITG_07711 PITG_03104
199	6	1.92	PITG_04677 PITG_14620 PITG_15408 PITG_01069 PITG_09282 PITG_01908
200	17	0.814	PITG_11097 PITG_14229 PITG_15413 PITG_17753 PITG_17095 PITG_19674 PITG_03837 PITG_16375 PITG_02852 PITG_10454 PITG_14179 PITG_10926 PITG_10452 PITG_15392 PITG_01768 PITG_09400 PITG_00028
201	21	0.458	PITG_11816 PITG_17588 PITG_08129 PITG_14768 PITG_14283 PITG_09671 PITG_23143 PITG_23128 PITG_19364 PITG_12195 PITG_15610 PITG_02448 PITG_14818 PITG_16386 PITG_01650 PITG_01499 PITG_07239 PITG_01146 PITG_01125 PITG_20266 PITG_16127
202	24	0.7253	PITG_06677 PITG_13364 PITG_12295 PITG_02546 PITG_10942 PITG_19103 PITG_16065 PITG_11461 PITG_20266 PITG_16127 PITG_03631 PITG_18976 PITG_04608 PITG_07218 PITG_00704 PITG_03103 PITG_02042 PITG_08599 PITG_07197 PITG_01386 PITG_01046 PITG_00537 PITG_04905 PITG_20400
203	8	4.664	PITG_15414 PITG_21626 PITG_21601 PITG_01543 PITG_00531 PITG_07744 PITG_03206 PITG_00295
204	5	6.556	PITG_11366 PITG_14353 PITG_18540 PITG_09703 PITG_01924
205	7	1.175	PITG_15248 PITG_06817 PITG_15292 PITG_15360 PITG_08421 PITG_02607 PITG_05632
206	31	0.4127	PITG_16209 PITG_14057 PITG_15492 PITG_04711 PITG_20749 PITG_04599 PITG_03924 PITG_08718 PITG_03923 PITG_14055 PITG_03589 PITG_06677 PITG_13364 PITG_12295 PITG_10942 PITG_19103 PITG_07098 PITG_16065 PITG_20266 PITG_03631 PITG_03103 PITG_02042 PITG_08599 PITG_07197 PITG_01386 PITG_01046 PITG_00537 PITG_04905 PITG_20400 PITG_00353 PITG_19736
207	18	0.4442	PITG_11816 PITG_17588 PITG_08129 PITG_14768 PITG_05291 PITG_15476 PITG_11459 PITG_14818 PITG_02697 PITG_01650 PITG_01499 PITG_07239 PITG_01146 PITG_01125 PITG_20266 PITG_01019 PITG_09251 PITG_02423
208	13	0.8994	PITG_06049 PITG_14586 PITG_17022 PITG_17395 PITG_00943 PITG_00860 PITG_02591 PITG_18720 PITG_14563 PITG_17074 PITG_13416 PITG_00561 PITG_07701
209	18	0.4439	PITG_11816 PITG_17588 PITG_08129 PITG_14768 PITG_04010 PITG_08685 PITG_14818 PITG_05583 PITG_01650 PITG_01499 PITG_07239 PITG_01146 PITG_01125 PITG_20266 PITG_01742 PITG_12050 PITG_15573 PITG_13551
210	7	1.482	PITG_14566 PITG_11117 PITG_08186 PITG_03446 PITG_10201 PITG_01280 PITG_20377
211	13	0.5589	PITG_15908 PITG_08764 PITG_02210 PITG_05851 PITG_03380 PITG_08082 PITG_01602 PITG_18750 PITG_07200 PITG_01510 PITG_01128 PITG_20464 PITG_02084
212	14	1.419	PITG_06923 PITG_12285 PITG_03337 PITG_17958 PITG_06448 PITG_12454 PITG_16741 PITG_09791 PITG_10827 PITG_00715 PITG_12345 PITG_13873 PITG_18633 PITG_18891
213	10	1.552	PITG_04485 PITG_14584 PITG_06909 PITG_14807 PITG_11106 PITG_14441 PITG_05461 PITG_01154 PITG_08022 PITG_00634
214	50	0.7075	PITG_15567 PITG_17480 PITG_11265 PITG_17091 PITG_05075 PITG_03717 PITG_08725 PITG_11272 PITG_13546 PITG_12995 PITG_10858 PITG_14847 PITG_03498 PITG_19126 PITG_10164 PITG_18623 PITG_02221 PITG_11497 PITG_14460 PITG_15982 PITG_05564 PITG_06885 PITG_21309 PITG_06363 PITG_06955 PITG_06953 PITG_06950 PITG_05508 PITG_11170 PITG_05483 PITG_13790 PITG_17750 PITG_01519 PITG_02096 PITG_16127 PITG_11169 PIT…
215	6	1.528	PITG_05816 PITG_09348 PITG_08669 PITG_01771 PITG_16855 PITG_16386
216	38	0.302	PITG_11816 PITG_17588 PITG_11028 PITG_21146 PITG_17516 PITG_08129 PITG_14768 PITG_05816 PITG_09348 PITG_04823 PITG_03577 PITG_17710 PITG_06677 PITG_04875 PITG_07807 PITG_23143 PITG_15610 PITG_02448 PITG_14818 PITG_07354 PITG_17550 PITG_12099 PITG_16855 PITG_10942 PITG_19103 PITG_10590 PITG_16386 PITG_01499 PITG_07239 PITG_01146 PITG_01125 PITG_20266 PITG_16127 PITG_15294 PITG_09484 PITG_01386 PIT…
217	8	1.184	PITG_06794 PITG_18010 PITG_04851 PITG_06979 PITG_06817 PITG_15360 PITG_04115 PITG_12001
218	62	0.3048	PITG_17588 PITG_09453 PITG_11244 PITG_18303 PITG_08129 PITG_14768 PITG_07881 PITG_09942 PITG_18642 PITG_14123 PITG_08693 PITG_06716 PITG_07722 PITG_17814 PITG_09536 PITG_16104 PITG_05691 PITG_19871 PITG_05649 PITG_06719 PITG_15549 PITG_11237 PITG_18107 PITG_03057 PITG_08469 PITG_07083 PITG_15998 PITG_14396 PITG_02822 PITG_12120 PITG_08956 PITG_02753 PITG_04427 PITG_14818 PITG_02283 PITG_17335 PIT…
219	5	1.452	PITG_03460 PITG_03764 PITG_00943 PITG_00860 PITG_02591
220	5	1.985	PITG_08445 PITG_03246 PITG_19154 PITG_17872 PITG_00219
221	6	1.223	PITG_07921 PITG_16459 PITG_14084 PITG_10991 PITG_21166 PITG_06832
222	21	0.8037	PITG_15567 PITG_17480 PITG_06923 PITG_12285 PITG_03337 PITG_17958 PITG_06448 PITG_12454 PITG_16741 PITG_09791 PITG_10827 PITG_00715 PITG_09483 PITG_01954 PITG_00654 PITG_12345 PITG_13873 PITG_18633 PITG_18891 PITG_12494 PITG_00453
223	8	1.415	PITG_03337 PITG_18063 PITG_12119 PITG_03514 PITG_00686 PITG_03516 PITG_18184 PITG_17330
224	12	0.9542	PITG_17095 PITG_08920 PITG_01810 PITG_05522 PITG_01515 PITG_16923 PITG_02827 PITG_07710 PITG_03603 PITG_01076 PITG_12305 PITG_00281
225	14	0.5861	PITG_11813 PITG_19102 PITG_04485 PITG_05251 PITG_03337 PITG_18063 PITG_06977 PITG_12119 PITG_01069 PITG_09282 PITG_01908 PITG_00746 PITG_00686 PITG_18184
226	11	0.8201	PITG_10601 PITG_15626 PITG_05816 PITG_09348 PITG_08669 PITG_01771 PITG_16855 PITG_13429 PITG_16386 PITG_00566 PITG_16342
227	8	1.093	PITG_05816 PITG_09348 PITG_08696 PITG_17719 PITG_08669 PITG_01771 PITG_16855 PITG_16386
228	7	1.103	PITG_04485 PITG_10393 PITG_06257 PITG_03880 PITG_11117 PITG_09703 PITG_18366
229	17	1.014	PITG_19547 PITG_11398 PITG_09512 PITG_10507 PITG_09553 PITG_09196 PITG_10147 PITG_17289 PITG_19038 PITG_13235 PITG_09862 PITG_03651 PITG_09355 PITG_03311 PITG_00827 PITG_18079 PITG_01087
230	6	1.731	PITG_13077 PITG_18863 PITG_05520 PITG_02281 PITG_02136 PITG_00471
231	12	0.6464	PITG_11816 PITG_17588 PITG_08129 PITG_14768 PITG_14818 PITG_05264 PITG_22946 PITG_01499 PITG_07239 PITG_01146 PITG_01125 PITG_20266
232	7	1.116	PITG_10026 PITG_16978 PITG_01128 PITG_20464 PITG_02163 PITG_02084 PITG_00223
233	5	3.377	PITG_14253 PITG_17721 PITG_09419 PITG_01804 PITG_03678
234	24	0.3825	PITG_09587 PITG_05310 PITG_19773 PITG_19042 PITG_11086 PITG_04701 PITG_09705 PITG_03799 PITG_14861 PITG_13364 PITG_10316 PITG_02492 PITG_01902 PITG_17750 PITG_16065 PITG_03103 PITG_16342 PITG_20321 PITG_18751 PITG_03048 PITG_18998 PITG_00207 PITG_08837 PITG_00116
235	22	0.4771	PITG_16803 PITG_08327 PITG_14497 PITG_08737 PITG_14216 PITG_03992 PITG_06691 PITG_02581 PITG_01783 PITG_18538 PITG_09753 PITG_13269 PITG_01069 PITG_09282 PITG_01908 PITG_22685 PITG_15607 PITG_00409 PITG_00309 PITG_16464 PITG_13390 PITG_06694
236	22	0.3076	PITG_13747 PITG_10875 PITG_15276 PITG_13001 PITG_12220 PITG_21394 PITG_18411 PITG_18632 PITG_17602 PITG_07978 PITG_17406 PITG_13002 PITG_04905 PITG_00558 PITG_09197 PITG_22339 PITG_20034 PITG_09356 PITG_12808 PITG_01101 PITG_01662 PITG_00095
237	13	0.6567	PITG_18183 PITG_04989 PITG_13832 PITG_19767 PITG_20296 PITG_02162 PITG_03102 PITG_01855 PITG_17042 PITG_08669 PITG_17289 PITG_01954 PITG_06437
238	7	1.585	PITG_16921 PITG_06454 PITG_01511 PITG_02608 PITG_00473 PITG_00417 PITG_12867
239	23	0.5956	PITG_20205 PITG_21724 PITG_02016 PITG_17722 PITG_03017 PITG_02540 PITG_19772 PITG_01770 PITG_17345 PITG_10440 PITG_20775 PITG_00942 PITG_11191 PITG_03607 PITG_05456 PITG_07913 PITG_00943 PITG_00860 PITG_02591 PITG_01599 PITG_00353 PITG_06222 PITG_00039
240	13	0.8096	PITG_18300 PITG_20747 PITG_01941 PITG_08920 PITG_01810 PITG_05522 PITG_01515 PITG_02827 PITG_03603 PITG_01076 PITG_10888 PITG_12305 PITG_00281
241	15	0.6493	PITG_08351 PITG_11273 PITG_15871 PITG_21389 PITG_14854 PITG_08327 PITG_14497 PITG_10105 PITG_03599 PITG_12892 PITG_03548 PITG_19993 PITG_15607 PITG_12987 PITG_17401
242	28	0.3152	PITG_11816 PITG_17588 PITG_08129 PITG_14768 PITG_14283 PITG_11138 PITG_05816 PITG_09348 PITG_23143 PITG_15610 PITG_02448 PITG_14818 PITG_01783 PITG_18538 PITG_09753 PITG_08669 PITG_01771 PITG_16855 PITG_13429 PITG_06427 PITG_16386 PITG_01650 PITG_01499 PITG_07239 PITG_01146 PITG_01125 PITG_20266 PITG_16127
243	5	1.268	PITG_12504 PITG_10987 PITG_02846 PITG_17323 PITG_02200
244	8	1.114	PITG_17592 PITG_08082 PITG_12233 PITG_01602 PITG_18750 PITG_07200 PITG_01510 PITG_03832
245	31	0.3024	PITG_11816 PITG_17588 PITG_10601 PITG_15626 PITG_08129 PITG_14768 PITG_05816 PITG_09348 PITG_03694 PITG_09596 PITG_23143 PITG_15610 PITG_02448 PITG_14818 PITG_08669 PITG_01771 PITG_16855 PITG_13429 PITG_16386 PITG_01499 PITG_07239 PITG_01146 PITG_01125 PITG_20266 PITG_16127 PITG_05601 PITG_12853 PITG_18720 PITG_00566 PITG_16342 PITG_02084
246	6	1.138	PITG_08190 PITG_06638 PITG_18288 PITG_08569 PITG_01795 PITG_05293
247	6	2.099	PITG_18374 PITG_06142 PITG_16429 PITG_01104 PITG_11090 PITG_09567
248	12	0.6723	PITG_06732 PITG_11431 PITG_09587 PITG_05310 PITG_18411 PITG_18632 PITG_18300 PITG_20747 PITG_08411 PITG_16342 PITG_15607 PITG_09703
249	17	0.4999	PITG_11816 PITG_17588 PITG_08129 PITG_14768 PITG_16100 PITG_16205 PITG_14818 PITG_14625 PITG_20746 PITG_02338 PITG_01560 PITG_01650 PITG_01499 PITG_07239 PITG_01146 PITG_01125 PITG_20266
250	9	2.457	PITG_08883 PITG_09441 PITG_12295 PITG_12161 PITG_11215 PITG_21987 PITG_09286 PITG_01624 PITG_00031
251	9	1.266	PITG_17245 PITG_14180 PITG_02483 PITG_15882 PITG_15654 PITG_10461 PITG_01070 PITG_14641 PITG_05516
252	7	1.085	PITG_08082 PITG_19870 PITG_01602 PITG_18750 PITG_11117 PITG_16661 PITG_00037
253	18	0.6776	PITG_19182 PITG_11782 PITG_15781 PITG_17722 PITG_19772 PITG_10440 PITG_21166 PITG_08804 PITG_08082 PITG_01602 PITG_18750 PITG_07200 PITG_01510 PITG_05423 PITG_00942 PITG_11191 PITG_03607 PITG_00039
254	14	1.573	PITG_08883 PITG_09441 PITG_16834 PITG_03624 PITG_12295 PITG_12161 PITG_11215 PITG_17333 PITG_13464 PITG_21987 PITG_09243 PITG_09286 PITG_01624 PITG_00031
255	9	0.939	PITG_12983 PITG_08764 PITG_11272 PITG_13790 PITG_04836 PITG_13809 PITG_01568 PITG_03644 PITG_00989
256	5	1.559	PITG_03337 PITG_18063 PITG_12119 PITG_00686 PITG_18184
257	5	1.855	PITG_10866 PITG_19008 PITG_09526 PITG_03661 PITG_17471
258	8	1.166	PITG_04989 PITG_11425 PITG_07083 PITG_15998 PITG_01031 PITG_02480 PITG_06222 PITG_19887
259	7	1.02	PITG_08342 PITG_08762 PITG_06260 PITG_18311 PITG_08751 PITG_03020 PITG_15881
260	9	0.8494	PITG_10862 PITG_07259 PITG_18973 PITG_08755 PITG_17365 PITG_14223 PITG_02452 PITG_08569 PITG_01795
261	13	0.7594	PITG_08920 PITG_01810 PITG_15138 PITG_05522 PITG_01515 PITG_02827 PITG_15834 PITG_03603 PITG_01076 PITG_09578 PITG_00422 PITG_12305 PITG_00281
262	20	0.4572	PITG_05291 PITG_15476 PITG_12318 PITG_13614 PITG_06604 PITG_11459 PITG_15781 PITG_02697 PITG_02049 PITG_13444 PITG_09394 PITG_21166 PITG_08804 PITG_08082 PITG_01602 PITG_18750 PITG_07200 PITG_01510 PITG_09799 PITG_02423
263	11	0.8266	PITG_11782 PITG_15781 PITG_21166 PITG_08804 PITG_08082 PITG_01602 PITG_18750 PITG_07200 PITG_01510 PITG_06588 PITG_03113
264	11	1.23	PITG_05902 PITG_12528 PITG_17722 PITG_19772 PITG_23113 PITG_10440 PITG_09388 PITG_00942 PITG_11191 PITG_03607 PITG_00039
265	9	1.163	PITG_15881 PITG_18689 PITG_21886 PITG_12987 PITG_08458 PITG_00204 PITG_00226 PITG_07234 PITG_00146
266	6	1.275	PITG_08675 PITG_02769 PITG_18414 PITG_10317 PITG_06351 PITG_00490
267	5	1.294	PITG_16506 PITG_16665 PITG_14863 PITG_12504 PITG_09377
268	19	0.4194	PITG_17047 PITG_17133 PITG_16102 PITG_17045 PITG_12163 PITG_11237 PITG_03540 PITG_15000 PITG_12106 PITG_07916 PITG_02023 PITG_01816 PITG_04618 PITG_13849 PITG_01641 PITG_00492 PITG_08460 PITG_01270 PITG_13291
269	36	0.3533	PITG_10312 PITG_14707 PITG_19039 PITG_10862 PITG_22959 PITG_07259 PITG_08755 PITG_06049 PITG_14586 PITG_05843 PITG_05664 PITG_17907 PITG_03960 PITG_17022 PITG_17395 PITG_04858 PITG_03381 PITG_03322 PITG_05381 PITG_01855 PITG_17042 PITG_19993 PITG_08569 PITG_01795 PITG_02480 PITG_00943 PITG_00860 PITG_02591 PITG_18720 PITG_14563 PITG_17074 PITG_13416 PITG_00561 PITG_07701 PITG_09356 PITG_00110
270	10	0.6393	PITG_15694 PITG_23205 PITG_17782 PITG_13063 PITG_06222 PITG_20034 PITG_11471 PITG_00265 PITG_00063 PITG_12277
271	6	1.609	PITG_23128 PITG_12195 PITG_06151 PITG_13912 PITG_19458 PITG_01742
272	39	0.5181	PITG_17510 PITG_22662 PITG_20584 PITG_07310 PITG_12563 PITG_12914 PITG_05558 PITG_11813 PITG_19102 PITG_03202 PITG_04721 PITG_11805 PITG_16680 PITG_02221 PITG_02446 PITG_03427 PITG_22247 PITG_06708 PITG_06977 PITG_03673 PITG_00903 PITG_09862 PITG_09748 PITG_09744 PITG_10442 PITG_05752 PITG_12676 PITG_00495 PITG_22764 PITG_17003 PITG_10301 PITG_00558 PITG_22957 PITG_04878 PITG_22339 PITG_20034 PIT…
273	5	1.271	PITG_10032 PITG_14639 PITG_00943 PITG_00860 PITG_02591
274	5	26.75	PITG_08366 PITG_03364 PITG_03348 PITG_08452 PITG_13041
275	5	1.522	PITG_05902 PITG_12528 PITG_03608 PITG_09388 PITG_01718
276	17	0.6164	PITG_06638 PITG_10264 PITG_18411 PITG_18632 PITG_17305 PITG_04121 PITG_03301 PITG_10289 PITG_05373 PITG_09820 PITG_10197 PITG_01851 PITG_17872 PITG_05634 PITG_00219 PITG_00484 PITG_06407
277	5	1.468	PITG_07272 PITG_19719 PITG_09507 PITG_04485 PITG_00661
278	11	1.068	PITG_11567 PITG_01543 PITG_00531 PITG_06657 PITG_12156 PITG_21886 PITG_00299 PITG_07234 PITG_00569 PITG_04448 PITG_00146
279	10	0.8892	PITG_06794 PITG_18010 PITG_16328 PITG_03738 PITG_17782 PITG_00986 PITG_00943 PITG_00860 PITG_02591 PITG_03661
280	19	0.5182	PITG_19039 PITG_06847 PITG_20808 PITG_05816 PITG_09348 PITG_03577 PITG_17710 PITG_06677 PITG_04875 PITG_04665 PITG_16855 PITG_10942 PITG_19103 PITG_07910 PITG_16386 PITG_05601 PITG_01386 PITG_02750 PITG_18161
281	13	1.061	PITG_15694 PITG_23205 PITG_01960 PITG_01072 PITG_01752 PITG_20281 PITG_05464 PITG_03661 PITG_02658 PITG_02447 PITG_13999 PITG_08598 PITG_00571
282	7	1.049	PITG_07272 PITG_19719 PITG_09507 PITG_04485 PITG_15552 PITG_02522 PITG_00661
283	14	0.6079	PITG_11044 PITG_19182 PITG_14607 PITG_04638 PITG_15494 PITG_19298 PITG_16069 PITG_02344 PITG_01960 PITG_17013 PITG_12148 PITG_05313 PITG_01103 PITG_16074
284	27	0.306	PITG_11238 PITG_18578 PITG_13364 PITG_18183 PITG_04989 PITG_13832 PITG_02221 PITG_19767 PITG_20296 PITG_02162 PITG_03102 PITG_01855 PITG_17042 PITG_08669 PITG_01409 PITG_20775 PITG_17289 PITG_01128 PITG_20464 PITG_03603 PITG_01076 PITG_00943 PITG_00860 PITG_02591 PITG_01954 PITG_03103 PITG_06437
285	9	1.062	PITG_11926 PITG_03678 PITG_02256 PITG_21601 PITG_16127 PITG_01700 PITG_01543 PITG_00531 PITG_16073
286	17	0.5026	PITG_07272 PITG_09507 PITG_17592 PITG_13003 PITG_08082 PITG_12233 PITG_01602 PITG_18750 PITG_07200 PITG_01510 PITG_13283 PITG_02233 PITG_07855 PITG_03587 PITG_03832 PITG_07164 PITG_00772
287	15	0.5015	PITG_07272 PITG_09507 PITG_10987 PITG_15846 PITG_13003 PITG_02034 PITG_11748 PITG_13283 PITG_02233 PITG_07855 PITG_03587 PITG_01233 PITG_00943 PITG_00860 PITG_02591

## Sheet: Complexes-Annotation
Additional file 5: Inferred protein complexes in P. infestans using ClusterONE (minimum size 5; haircut threshold 0.05)
1	PITG_15638: GO:0006414(translational elongation) PITG_10819: GO:0009851(auxin biosynthetic process) PITG_18052: GO:0006412(translation) PITG_09951: NA PITG_09556: GO:0006281(DNA repair) PITG_14696: GO:0006563(L-serine metabolic process);GO:0006730(one-carbon metabolic process);GO:0006544(glycine metabolic process) PITG_15407: GO:0043581(mycelium development);GO:0006412(translation) PITG_09432: GO…
2	PITG_17072: GO:0000375(RNA splicing, via transesterification reactions);GO:0006397(mRNA processing) PITG_13976: GO:0009851(auxin biosynthetic process) PITG_11249: GO:0006950(response to stress);GO:0009851(auxin biosynthetic process) PITG_18104: NA PITG_20384: GO:0007126(meiosis);GO:0007283(spermatogenesis) PITG_16975: GO:0000398(nuclear mRNA splicing, via spliceosome) PITG_18752: GO:0009725(respo…
3	PITG_10883: GO:0051788(response to misfolded protein);GO:0048455(stamen formation);GO:0009744(response to sucrose stimulus);GO:0043161(proteasomal ubiquitin-dependent protein catabolic process);GO:0006974(response to DNA damage stimulus);GO:0009651(response to salt stress);GO:0080129(proteasome core complex assembly);GO:0048767(root hair elongation);GO:0010029(regulation of seed germination);GO:0…
4	PITG_11734: GO:0006412(translation) PITG_18054: GO:0006412(translation) PITG_12193: GO:0006396(RNA processing);GO:0006417(regulation of translation);GO:0042255(ribosome assembly) PITG_11923: GO:0006412(translation) PITG_08674: NA PITG_19448: GO:0006412(translation) PITG_02515: NA PITG_00570: GO:0006659(phosphatidylserine biosynthetic process) PITG_20116: GO:0006412(translation) PITG_19007: GO:000…
5	PITG_21189: GO:0009851(auxin biosynthetic process);GO:0006468(protein phosphorylation);GO:0006979(response to oxidative stress);GO:0009908(flower development) PITG_21396: NA PITG_20193: GO:0007264(small GTPase mediated signal transduction);GO:0030100(regulation of endocytosis);GO:0007032(endosome organization);GO:0015031(protein transport) PITG_21185: GO:0009851(auxin biosynthetic process);GO:000…
6	PITG_09797: GO:0009059(macromolecule biosynthetic process) PITG_07145: GO:0006633(fatty acid biosynthetic process) PITG_09445: GO:0006633(fatty acid biosynthetic process);GO:0055114(oxidation-reduction process) PITG_23229: GO:0042773(ATP synthesis coupled electron transport) PITG_14612: GO:0006810(transport);GO:0019684(photosynthesis, light reaction);GO:0022900(electron transport chain) PITG_1372…
7	PITG_21189: GO:0009851(auxin biosynthetic process);GO:0006468(protein phosphorylation);GO:0006979(response to oxidative stress);GO:0009908(flower development) PITG_21185: GO:0009851(auxin biosynthetic process);GO:0006468(protein phosphorylation);GO:0007154(cell communication) PITG_17361: GO:0009851(auxin biosynthetic process);GO:0006468(protein phosphorylation) PITG_12186: GO:0009851(auxin biosyn…
8	PITG_13001: GO:0055085(transmembrane transport);GO:0008643(carbohydrate transport) PITG_08012: NA PITG_20211: GO:0006506(GPI anchor biosynthetic process) PITG_07088: GO:0055085(transmembrane transport) PITG_13275: NA PITG_06641: NA PITG_21426: GO:0006633(fatty acid biosynthetic process);GO:0006623(protein targeting to vacuole);GO:0055114(oxidation-reduction process);GO:0006696(ergosterol biosynth…
9	PITG_13017: GO:0009851(auxin biosynthetic process) PITG_09432: GO:0006608(snRNP protein import into nucleus);GO:0016049(cell growth);GO:0006364(rRNA processing) PITG_12465: GO:0030307(positive regulation of cell growth);GO:0006367(transcription initiation from RNA polymerase II promoter);GO:0006974(response to DNA damage stimulus);GO:0010552(positive regulation of transcription from RNA polymeras…
10	PITG_13011: GO:0055085(transmembrane transport) PITG_14927: GO:0055085(transmembrane transport);GO:0006813(potassium ion transport) PITG_11641: GO:0055085(transmembrane transport);GO:0055114(oxidation-reduction process);GO:0006813(potassium ion transport) PITG_20376: GO:0055085(transmembrane transport);GO:0006813(potassium ion transport) PITG_10144: GO:0055085(transmembrane transport);GO:0055114(…
11	PITG_07237: GO:0051301(cell division) PITG_04917: GO:0030071(regulation of mitotic metaphase/anaphase transition) PITG_16812: GO:0051436(negative regulation of ubiquitin-protein ligase activity involved in mitotic cell cycle);GO:0000086(G2/M transition of mitotic cell cycle);GO:0070979(protein K11-linked ubiquitination);GO:0031145(anaphase-promoting complex-dependent proteasomal ubiquitin-depende…
12	PITG_14668: GO:0016568(chromatin modification);GO:0006352(transcription initiation, DNA-dependent) PITG_17091: GO:0006281(DNA repair);GO:0006345(negative regulation of chromatin silencing);GO:0006334(nucleosome assembly) PITG_17070: GO:0006355(regulation of transcription, DNA-dependent) PITG_16462: GO:0006357(regulation of transcription from RNA polymerase II promoter);GO:0065009(regulation of mo…
13	PITG_08693: GO:0009987(cellular process);GO:0006810(transport);GO:0016043(cellular component organization) PITG_17396: GO:0016192(vesicle-mediated transport);GO:0048513(organ development);GO:0006886(intracellular protein transport) PITG_05192: GO:0048280(vesicle fusion with Golgi apparatus);GO:0006886(intracellular protein transport) PITG_10939: NA PITG_09548: GO:0016192(vesicle-mediated transpor…
14	PITG_16670: NA PITG_19282: NA PITG_05465: GO:0055114(oxidation-reduction process);GO:0019853(L-ascorbic acid biosynthetic process) PITG_02218: NA PITG_06890: NA PITG_19814: NA PITG_10886: NA PITG_10878: NA PITG_09438: GO:0009853(photorespiration);GO:0022904(respiratory electron transport chain) PITG_09032: GO:0006810(transport);GO:0022900(electron transport chain);GO:0032981(mitochondrial respira…
15	PITG_06346: NA PITG_10905: NA PITG_04721: GO:0040010(positive regulation of growth rate);GO:0009792(embryo development ending in birth or egg hatching);GO:0040035(hermaphrodite genitalia development);GO:0035046(pronuclear migration);GO:0010171(body morphogenesis);GO:0002119(nematode larval development);GO:0007017(microtubule-based process);GO:0040011(locomotion);GO:0006898(receptor-mediated endoc…
16	PITG_11641: GO:0055085(transmembrane transport);GO:0055114(oxidation-reduction process);GO:0006813(potassium ion transport) PITG_20376: GO:0055085(transmembrane transport);GO:0006813(potassium ion transport) PITG_10144: GO:0055085(transmembrane transport);GO:0055114(oxidation-reduction process);GO:0006813(potassium ion transport) PITG_06736: GO:0055085(transmembrane transport);GO:0006813(potassiu…
17	PITG_21596: GO:0007015(actin filament organization) PITG_08753: GO:0006464(protein modification process) PITG_05141: GO:0030833(regulation of actin filament polymerization);GO:0040010(positive regulation of growth rate);GO:0009792(embryo development ending in birth or egg hatching);GO:0016331(morphogenesis of embryonic epithelium);GO:0010631(epithelial cell migration);GO:0000003(reproduction);GO:…
18	PITG_09439: GO:0016458(gene silencing) PITG_22763: GO:0007030(Golgi organization);GO:0015031(protein transport) PITG_03606: GO:0016192(vesicle-mediated transport) PITG_16969: GO:0006886(intracellular protein transport) PITG_10794: NA PITG_21222: GO:0051641(cellular localization) PITG_05633: NA PITG_01621: NA PITG_00529: NA PITG_03681: GO:0009396(folic acid-containing compound biosynthetic process)
19	PITG_20903: NA PITG_16138: GO:0006396(RNA processing) PITG_07829: GO:0006396(RNA processing) PITG_15606: GO:0006396(RNA processing);GO:0071044(histone mRNA catabolic process) PITG_09728: GO:0009987(cellular process) PITG_18509: NA PITG_21601: NA PITG_17106: GO:0006396(RNA processing) PITG_14853: GO:0006396(RNA processing) PITG_17723: GO:0051704(multi-organism process) PITG_09349: GO:0009987(cellu…
20	PITG_13184: NA PITG_13747: NA PITG_09991: NA PITG_12836: NA PITG_09990: NA PITG_09708: NA PITG_07900: NA PITG_03114: NA PITG_06756: GO:0055114(oxidation-reduction process) PITG_02842: GO:0008654(phospholipid biosynthetic process) PITG_02627: NA PITG_01822: NA PITG_07048: GO:0001306(age-dependent response to oxidative stress);GO:0032364(oxygen homeostasis);GO:0006357(regulation of transcription fr…
21	PITG_10092: GO:0009851(auxin biosynthetic process);GO:0007049(cell cycle);GO:0006468(protein phosphorylation) PITG_07237: GO:0051301(cell division) PITG_04917: GO:0030071(regulation of mitotic metaphase/anaphase transition) PITG_02840: GO:0016049(cell growth);GO:0010091(trichome branching);GO:0007165(signal transduction);GO:0042023(DNA endoreduplication) PITG_09827: GO:0007094(mitotic cell cycle …
22	PITG_02108: GO:0007017(microtubule-based process) PITG_12754: GO:0048813(dendrite morphogenesis);GO:0007018(microtubule-based movement);GO:0016319(mushroom body development) PITG_09030: GO:0007018(microtubule-based movement) PITG_18189: GO:0007423(sensory organ development);GO:0007017(microtubule-based process);GO:0009653(anatomical structure morphogenesis);GO:0016043(cellular component organizat…
23	PITG_09506: GO:0006412(translation) PITG_04729: GO:0006412(translation) PITG_12839: GO:0006412(translation) PITG_12697: GO:0006412(translation) PITG_10201: NA PITG_02112: GO:0008152(metabolic process) PITG_14729: GO:0042254(ribosome biogenesis);GO:0006412(translation) PITG_20798: GO:0009793(embryo development ending in seed dormancy);GO:0006412(translation) PITG_20686: NA PITG_19038: NA PITG_1145…
24	PITG_09430: GO:0006886(intracellular protein transport);GO:0006888(ER to Golgi vesicle-mediated transport);GO:0032313(regulation of Rab GTPase activity) PITG_04719: GO:0006888(ER to Golgi vesicle-mediated transport) PITG_13986: GO:0006888(ER to Golgi vesicle-mediated transport) PITG_14806: GO:0006888(ER to Golgi vesicle-mediated transport) PITG_03586: GO:0006888(ER to Golgi vesicle-mediated trans…
25	PITG_16659: GO:0006383(transcription from RNA polymerase III promoter);GO:0006360(transcription from RNA polymerase I promoter) PITG_16116: GO:0006383(transcription from RNA polymerase III promoter) PITG_05854: GO:0006350(transcription, DNA-dependent) PITG_20629: GO:0006383(transcription from RNA polymerase III promoter) PITG_09701: GO:0006350(transcription, DNA-dependent) PITG_10445: GO:0009792(…
26	PITG_20205: GO:0010212(response to ionizing radiation);GO:0016180(snRNA processing);GO:0031576(G2/M transition checkpoint);GO:0006281(DNA repair) PITG_21724: NA PITG_02016: GO:0009987(cellular process) PITG_03017: NA PITG_02540: NA PITG_01770: NA
27	PITG_02108: GO:0007017(microtubule-based process) PITG_12754: GO:0048813(dendrite morphogenesis);GO:0007018(microtubule-based movement);GO:0016319(mushroom body development) PITG_09030: GO:0007018(microtubule-based movement) PITG_18189: GO:0007423(sensory organ development);GO:0007017(microtubule-based process);GO:0009653(anatomical structure morphogenesis);GO:0016043(cellular component organizat…
28	PITG_06690: NA PITG_08083: NA PITG_04564: NA PITG_11405: NA PITG_06735: NA PITG_03710: NA PITG_05567: GO:0008608(attachment of spindle microtubules to kinetochore);GO:0007052(mitotic spindle organization);GO:0000132(establishment of mitotic spindle orientation) PITG_05311: GO:0007067(mitosis) PITG_06152: NA
29	PITG_13773: NA PITG_13745: NA PITG_14111: GO:0006886(intracellular protein transport) PITG_20222: NA PITG_01719: NA PITG_20463: GO:0006904(vesicle docking involved in exocytosis) PITG_09564: GO:0006810(transport);GO:0009987(cellular process) PITG_00622: GO:0048757(pigment granule maturation);GO:0032501(multicellular organismal process);GO:0016197(endosome transport);GO:0008104(protein localizatio…
30	PITG_14013: GO:0055114(oxidation-reduction process) PITG_09856: GO:0055114(oxidation-reduction process) PITG_10160: GO:0009759(indole glucosinolate biosynthetic process);GO:0000162(tryptophan biosynthetic process);GO:0009753(response to jasmonic acid stimulus);GO:0009698(phenylpropanoid metabolic process);GO:0000302(response to reactive oxygen species);GO:0002213(defense response to insect);GO:00…
31	PITG_15491: GO:0045454(cell redox homeostasis) PITG_18452: GO:0045454(cell redox homeostasis);GO:0055114(oxidation-reduction process);GO:0008340(determination of adult lifespan);GO:0001666(response to hypoxia);GO:0006974(response to DNA damage stimulus) PITG_13392: GO:0019430(removal of superoxide radicals);GO:0045454(cell redox homeostasis);GO:0010043(response to zinc ion);GO:0034605(cellular re…
32	PITG_10819: GO:0009851(auxin biosynthetic process) PITG_20688: GO:0042254(ribosome biogenesis) PITG_19280: GO:0006412(translation) PITG_10725: GO:0006364(rRNA processing) PITG_16107: GO:0006397(mRNA processing) PITG_04334: GO:0006396(RNA processing) PITG_05373: GO:0003016(respiratory system process);GO:0006069(ethanol oxidation);GO:0001523(retinoid metabolic process);GO:0055114(oxidation-reductio…
33	PITG_10443: GO:0033540(fatty acid beta-oxidation using acyl-CoA oxidase);GO:0055114(oxidation-reduction process);GO:0007283(spermatogenesis) PITG_17589: NA PITG_12049: GO:0009651(response to salt stress) PITG_10437: GO:0033540(fatty acid beta-oxidation using acyl-CoA oxidase);GO:0055114(oxidation-reduction process);GO:0007283(spermatogenesis) PITG_10309: GO:0033540(fatty acid beta-oxidation using…
34	PITG_14668: GO:0016568(chromatin modification);GO:0006352(transcription initiation, DNA-dependent) PITG_17091: GO:0006281(DNA repair);GO:0006345(negative regulation of chromatin silencing);GO:0006334(nucleosome assembly) PITG_16462: GO:0006357(regulation of transcription from RNA polymerase II promoter);GO:0065009(regulation of molecular function);GO:0051329(interphase of mitotic cell cycle);GO:0…
35	PITG_13766: NA PITG_06353: NA PITG_07201: GO:0009626(plant-type hypersensitive response);GO:0009751(response to salicylic acid stimulus);GO:0010204(defense response signaling pathway, resistance gene-independent);GO:0006486(protein glycosylation);GO:0046283(anthocyanin metabolic process) PITG_16511: GO:0007049(cell cycle) PITG_05233: NA PITG_00651: GO:0006810(transport);GO:0007067(mitosis);GO:005…
36	PITG_21626: GO:0009851(auxin biosynthetic process) PITG_11097: GO:0046686(response to cadmium ion);GO:0009058(biosynthetic process) PITG_14229: GO:0042742(defense response to bacterium);GO:0009753(response to jasmonic acid stimulus);GO:0060359(response to ammonium ion);GO:0010193(response to ozone);GO:0030244(cellulose biosynthetic process);GO:0019853(L-ascorbic acid biosynthetic process);GO:0009…
37	PITG_10875: GO:0009987(cellular process);GO:0055114(oxidation-reduction process);GO:0007275(multicellular organismal development);GO:0006950(response to stress) PITG_15276: GO:0009851(auxin biosynthetic process);GO:0055085(transmembrane transport) PITG_13001: GO:0055085(transmembrane transport);GO:0008643(carbohydrate transport) PITG_05001: NA PITG_09091: GO:0055085(transmembrane transport) PITG_…
38	PITG_15812: NA PITG_16311: GO:0016567(protein ubiquitination);GO:0045941(positive regulation of transcription, DNA-dependent) PITG_10813: GO:0006508(proteolysis) PITG_09285: NA PITG_12157: NA PITG_10903: GO:0009168(purine ribonucleoside monophosphate biosynthetic process) PITG_09798: GO:0005975(carbohydrate metabolic process) PITG_08581: GO:0042866(pyruvate biosynthetic process);GO:0006563(L-seri…
39	PITG_17095: GO:0055085(transmembrane transport) PITG_19674: NA PITG_04721: GO:0040010(positive regulation of growth rate);GO:0009792(embryo development ending in birth or egg hatching);GO:0040035(hermaphrodite genitalia development);GO:0035046(pronuclear migration);GO:0010171(body morphogenesis);GO:0002119(nematode larval development);GO:0007017(microtubule-based process);GO:0040011(locomotion);G…
40	PITG_17957: NA PITG_14612: GO:0006810(transport);GO:0019684(photosynthesis, light reaction);GO:0022900(electron transport chain) PITG_15656: NA PITG_16335: NA PITG_18776: NA PITG_03342: NA PITG_01913: GO:0043065(positive regulation of apoptotic process);GO:0055114(oxidation-reduction process);GO:0006222(UMP biosynthetic process);GO:0090140(regulation of mitochondrial fission);GO:0006207('de novo'…
41	PITG_08817: NA PITG_20032: GO:0006887(exocytosis) PITG_06949: GO:0030030(cell projection organization) PITG_18158: GO:0048278(vesicle docking);GO:0006887(exocytosis) PITG_06980: GO:0044260(cellular macromolecule metabolic process);GO:0090304(nucleic acid metabolic process);GO:0050794(regulation of cellular process);GO:0010467(gene expression) PITG_11254: GO:0006904(vesicle docking involved in exo…
42	PITG_14562: GO:0016254(preassembly of GPI anchor in ER membrane) PITG_14909: GO:0009059(macromolecule biosynthetic process) PITG_13184: NA PITG_13747: NA PITG_10875: GO:0009987(cellular process);GO:0055114(oxidation-reduction process);GO:0007275(multicellular organismal development);GO:0006950(response to stress) PITG_15276: GO:0009851(auxin biosynthetic process);GO:0055085(transmembrane transpor…
43	PITG_18091: GO:0051276(chromosome organization) PITG_17883: NA PITG_20928: GO:0009987(cellular process) PITG_17936: GO:0051276(chromosome organization) PITG_04179: NA PITG_02566: NA PITG_00966: GO:0007049(cell cycle) PITG_01242: GO:0009987(cellular process)
44	PITG_14562: GO:0016254(preassembly of GPI anchor in ER membrane) PITG_14909: GO:0009059(macromolecule biosynthetic process) PITG_13184: NA PITG_13747: NA PITG_10875: GO:0009987(cellular process);GO:0055114(oxidation-reduction process);GO:0007275(multicellular organismal development);GO:0006950(response to stress) PITG_15276: GO:0009851(auxin biosynthetic process);GO:0055085(transmembrane transpor…
45	PITG_17724: GO:0008033(tRNA processing) PITG_21600: NA PITG_10163: GO:0001682(tRNA 5'-leader removal) PITG_08713: GO:0055086(nucleobase-containing small molecule metabolic process) PITG_07889: NA PITG_18634: GO:0006268(DNA unwinding involved in replication);GO:0006281(DNA repair);GO:0000712(resolution of meiotic recombination intermediates);GO:0007067(mitosis);GO:0006265(DNA topological change) P…
46	PITG_17407: GO:0043631(RNA polyadenylation);GO:0006350(transcription, DNA-dependent) PITG_04879: GO:0006388(tRNA splicing, via endonucleolytic cleavage and ligation) PITG_18432: GO:0009908(flower development);GO:0000122(negative regulation of transcription from RNA polymerase II promoter);GO:0030423(targeting of mRNA for destruction involved in RNA interference);GO:0006388(tRNA splicing, via endo…
47	PITG_17407: GO:0043631(RNA polyadenylation);GO:0006350(transcription, DNA-dependent) PITG_04879: GO:0006388(tRNA splicing, via endonucleolytic cleavage and ligation) PITG_18432: GO:0009908(flower development);GO:0000122(negative regulation of transcription from RNA polymerase II promoter);GO:0030423(targeting of mRNA for destruction involved in RNA interference);GO:0006388(tRNA splicing, via endo…
48	PITG_13421: GO:0048731(system development);GO:0051179(localization);GO:0000723(telomere maintenance);GO:0006508(proteolysis) PITG_14603: GO:0006913(nucleocytoplasmic transport);GO:0006605(protein targeting) PITG_12871: NA PITG_13431: NA PITG_19557: GO:0018279(protein N-linked glycosylation via asparagine);GO:0034097(response to cytokine stimulus);GO:0042110(T cell activation) PITG_06945: NA PITG_…
49	PITG_16317: NA PITG_19017: GO:0009314(response to radiation);GO:0048190(wing disc dorsal/ventral pattern formation);GO:0007265(Ras protein signal transduction);GO:0007294(germarium-derived oocyte fate determination);GO:0007088(regulation of mitosis);GO:0008103(oocyte microtubule cytoskeleton polarization);GO:0000077(DNA damage checkpoint);GO:0046958(nonassociative learning);GO:0007093(mitotic cel…
50	PITG_03783: GO:0055085(transmembrane transport);GO:0045039(protein import into mitochondrial inner membrane) PITG_18378: GO:0045454(cell redox homeostasis) PITG_12820: GO:0015031(protein transport) PITG_03852: GO:0015031(protein transport) PITG_00062: GO:0055085(transmembrane transport);GO:0045039(protein import into mitochondrial inner membrane)
51	PITG_08135: GO:0019752(carboxylic acid metabolic process) PITG_12110: NA PITG_07953: GO:0048545(response to steroid hormone stimulus);GO:0033540(fatty acid beta-oxidation using acyl-CoA oxidase);GO:0006091(generation of precursor metabolites and energy);GO:0007584(response to nutrient);GO:0042493(response to drug) PITG_14991: GO:0006625(protein targeting to peroxisome) PITG_04934: GO:0006635(fatt…
52	PITG_14562: GO:0016254(preassembly of GPI anchor in ER membrane) PITG_14909: GO:0009059(macromolecule biosynthetic process) PITG_13184: NA PITG_13747: NA PITG_06556: GO:0009987(cellular process) PITG_20192: GO:0006672(ceramide metabolic process) PITG_09937: GO:0006506(GPI anchor biosynthetic process);GO:0019673(GDP-mannose metabolic process);GO:0055114(oxidation-reduction process);GO:0035269(prot…
53	PITG_14579: NA PITG_11912: GO:0000084(S phase of mitotic cell cycle);GO:0009851(auxin biosynthetic process);GO:0006271(DNA strand elongation involved in DNA replication);GO:0006270(DNA-dependent DNA replication initiation) PITG_15053: GO:0009851(auxin biosynthetic process);GO:0006268(DNA unwinding involved in replication);GO:0006270(DNA-dependent DNA replication initiation) PITG_12346: GO:0006268…
54	PITG_17406: GO:0006631(fatty acid metabolic process) PITG_07354: GO:0006508(proteolysis) PITG_17550: GO:0006508(proteolysis) PITG_12099: GO:0006508(proteolysis) PITG_01788: GO:0071569(protein ufmylation) PITG_08061: GO:0046676(negative regulation of insulin secretion);GO:0014823(response to activity);GO:0006635(fatty acid beta-oxidation);GO:0032868(response to insulin stimulus);GO:0042493(respons…
55	PITG_14668: GO:0016568(chromatin modification);GO:0006352(transcription initiation, DNA-dependent) PITG_11919: GO:0006511(ubiquitin-dependent protein catabolic process) PITG_20197: GO:0009908(flower development);GO:0010439(regulation of glucosinolate biosynthetic process);GO:0045941(positive regulation of transcription, DNA-dependent);GO:0010438(cellular response to sulfur starvation);GO:0009739(…
56	PITG_13736: GO:0023034(intracellular signal transduction);GO:0007205(activation of protein kinase C activity by G-protein coupled receptor protein signaling pathway) PITG_03463: GO:0055114(oxidation-reduction process) PITG_21067: GO:0000278(mitotic cell cycle);GO:0000226(microtubule cytoskeleton organization);GO:0048699(generation of neurons);GO:0010970(microtubule-based transport);GO:0000902(cel…
57	PITG_12667: GO:0032502(developmental process) PITG_17287: GO:0016192(vesicle-mediated transport);GO:0006886(intracellular protein transport) PITG_08190: GO:0006508(proteolysis) PITG_05806: GO:0016192(vesicle-mediated transport);GO:0006886(intracellular protein transport) PITG_16865: GO:0019318(hexose metabolic process) PITG_15924: GO:0032313(regulation of Rab GTPase activity) PITG_09875: GO:00161…
58	PITG_15871: GO:0034720(histone H3-K4 demethylation);GO:0045892(negative regulation of transcription, DNA-dependent);GO:0045668(negative regulation of osteoblast differentiation);GO:0006338(chromatin remodeling);GO:0055114(oxidation-reduction process);GO:0042254(ribosome biogenesis) PITG_21389: GO:0033195(response to alkyl hydroperoxide);GO:0042149(cellular response to glucose starvation);GO:00345…
59	PITG_07880: GO:0055114(oxidation-reduction process);GO:0006578(betaine biosynthetic process);GO:0006350(transcription, DNA-dependent) PITG_12764: GO:0006511(ubiquitin-dependent protein catabolic process) PITG_07354: GO:0006508(proteolysis) PITG_17550: GO:0006508(proteolysis) PITG_12099: GO:0006508(proteolysis)
60	PITG_08093: NA PITG_06841: NA PITG_06830: GO:0070979(protein K11-linked ubiquitination);GO:0010458(exit from mitosis);GO:0031145(anaphase-promoting complex-dependent proteasomal ubiquitin-dependent protein catabolic process);GO:0010994(free ubiquitin chain polymerization);GO:0051488(activation of anaphase-promoting complex activity) PITG_01469: NA PITG_01751: NA PITG_05594: GO:0006508(proteolysis)
61	PITG_14723: NA PITG_06710: GO:0009058(biosynthetic process) PITG_08296: GO:0009636(response to toxin);GO:0055085(transmembrane transport) PITG_05476: GO:0055114(oxidation-reduction process) PITG_09990: NA PITG_09708: NA PITG_07900: NA PITG_02842: GO:0008654(phospholipid biosynthetic process) PITG_01899: NA PITG_01822: NA PITG_01155: NA PITG_00765: GO:0009165(nucleotide biosynthetic process) PITG_…
62	PITG_21077: GO:0006366(transcription from RNA polymerase II promoter) PITG_18727: GO:0006350(transcription, DNA-dependent) PITG_15871: GO:0034720(histone H3-K4 demethylation);GO:0045892(negative regulation of transcription, DNA-dependent);GO:0045668(negative regulation of osteoblast differentiation);GO:0006338(chromatin remodeling);GO:0055114(oxidation-reduction process);GO:0042254(ribosome bioge…
63	PITG_08817: NA PITG_08048: NA PITG_19814: NA PITG_00997: GO:0006122(mitochondrial electron transport, ubiquinol to cytochrome c) PITG_04242: NA PITG_00726: NA PITG_14563: GO:0055114(oxidation-reduction process);GO:0006744(ubiquinone biosynthetic process) PITG_17074: GO:0006744(ubiquinone biosynthetic process) PITG_13416: GO:0006744(ubiquinone biosynthetic process);GO:0006091(generation of precurs…
64	PITG_13766: NA PITG_06353: NA PITG_03884: NA PITG_09817: GO:0009165(nucleotide biosynthetic process);GO:0009116(nucleoside metabolic process) PITG_02484: NA PITG_15621: NA PITG_07201: GO:0009626(plant-type hypersensitive response);GO:0009751(response to salicylic acid stimulus);GO:0010204(defense response signaling pathway, resistance gene-independent);GO:0006486(protein glycosylation);GO:0046283…
65	PITG_18189: GO:0007423(sensory organ development);GO:0007017(microtubule-based process);GO:0009653(anatomical structure morphogenesis);GO:0016043(cellular component organization);GO:0030182(neuron differentiation) PITG_09704: NA PITG_01997: NA PITG_01607: GO:0016192(vesicle-mediated transport) PITG_21516: NA PITG_05458: NA PITG_01555: NA
66	PITG_06909: NA PITG_21067: GO:0000278(mitotic cell cycle);GO:0000226(microtubule cytoskeleton organization);GO:0048699(generation of neurons);GO:0010970(microtubule-based transport);GO:0000902(cell morphogenesis);GO:0051301(cell division);GO:0048468(cell development);GO:0007610(behavior);GO:0021987(cerebral cortex development);GO:0006629(lipid metabolic process);GO:0022402(cell cycle process);GO:…
67	PITG_03752: GO:0032313(regulation of Rab GTPase activity) PITG_13224: GO:0006914(autophagy) PITG_19875: GO:0006468(protein phosphorylation) PITG_12326: GO:0006810(transport);GO:0046854(phosphatidylinositol phosphorylation);GO:0019538(protein metabolic process);GO:0016043(cellular component organization);GO:0048015(phosphatidylinositol-mediated signaling);GO:0006950(response to stress) PITG_20222:…
68	PITG_11129: NA PITG_16973: GO:0007017(microtubule-based process) PITG_07937: NA PITG_16179: NA PITG_17781: NA PITG_15924: GO:0032313(regulation of Rab GTPase activity) PITG_12537: GO:0021860(pyramidal neuron development);GO:0021680(cerebellar Purkinje cell layer development);GO:0031396(regulation of protein ubiquitination);GO:0016044(cellular membrane organization);GO:0009791(post-embryonic devel…
69	PITG_18078: GO:0008152(metabolic process) PITG_14978: GO:0006486(protein glycosylation) PITG_08348: GO:0006506(GPI anchor biosynthetic process) PITG_15228: NA PITG_12692: NA PITG_12181: GO:0009987(cellular process) PITG_03522: GO:0016255(attachment of GPI anchor to protein);GO:0006508(proteolysis) PITG_10891: GO:0055085(transmembrane transport)
70	PITG_17724: GO:0008033(tRNA processing) PITG_21600: NA PITG_10163: GO:0001682(tRNA 5'-leader removal) PITG_07889: NA PITG_18634: GO:0006268(DNA unwinding involved in replication);GO:0006281(DNA repair);GO:0000712(resolution of meiotic recombination intermediates);GO:0007067(mitosis);GO:0006265(DNA topological change) PITG_10518: GO:0009851(auxin biosynthetic process);GO:0000723(telomere maintenan…
71	PITG_19557: GO:0018279(protein N-linked glycosylation via asparagine);GO:0034097(response to cytokine stimulus);GO:0042110(T cell activation) PITG_19537: GO:0006457(protein folding) PITG_14978: GO:0006486(protein glycosylation) PITG_17593: NA PITG_18053: GO:0006486(protein glycosylation) PITG_16366: GO:0018279(protein N-linked glycosylation via asparagine) PITG_12881: GO:0002119(nematode larval d…
72	PITG_03820: NA PITG_19099: GO:0050789(regulation of biological process);GO:0044238(primary metabolic process);GO:0044237(cellular metabolic process) PITG_13898: NA PITG_04012: GO:0006357(regulation of transcription from RNA polymerase II promoter) PITG_01099: GO:0006357(regulation of transcription from RNA polymerase II promoter);GO:0007409(axonogenesis) PITG_00575: NA
73	PITG_15640: GO:0055114(oxidation-reduction process) PITG_17452: GO:0006606(protein import into nucleus) PITG_13421: GO:0048731(system development);GO:0051179(localization);GO:0000723(telomere maintenance);GO:0006508(proteolysis) PITG_14603: GO:0006913(nucleocytoplasmic transport);GO:0006605(protein targeting) PITG_12871: NA PITG_13431: NA PITG_08769: NA PITG_12149: NA PITG_06945: NA PITG_06518: G…
74	PITG_12265: GO:0032364(oxygen homeostasis);GO:0016226(iron-sulfur cluster assembly);GO:0045449(regulation of transcription, DNA-dependent);GO:0001666(response to hypoxia) PITG_18019: NA PITG_13846: GO:0006357(regulation of transcription from RNA polymerase II promoter);GO:0008284(positive regulation of cell proliferation);GO:0016226(iron-sulfur cluster assembly) PITG_05383: NA PITG_22689: GO:0008…
75	PITG_10862: GO:0032543(mitochondrial translation);GO:0008535(respiratory chain complex IV assembly) PITG_18440: GO:0023034(intracellular signal transduction) PITG_07259: NA PITG_07292: NA PITG_21128: GO:0046952(ketone body catabolic process) PITG_14579: NA PITG_09795: NA PITG_05599: NA PITG_17602: NA PITG_19737: GO:0008272(sulfate transport) PITG_07029: GO:0006309(DNA fragmentation involved in ap…
76	PITG_17957: NA PITG_10140: GO:0055085(transmembrane transport);GO:0015868(purine ribonucleotide transport);GO:0044237(cellular metabolic process);GO:0051503(adenine nucleotide transport) PITG_19179: NA PITG_09453: NA PITG_12682: GO:0006810(transport);GO:0022900(electron transport chain) PITG_11474: GO:0008152(metabolic process) PITG_12427: NA PITG_05291: GO:0006813(potassium ion transport) PITG_1…
77	PITG_15042: GO:0007019(microtubule depolymerization);GO:0009851(auxin biosynthetic process);GO:0000070(mitotic sister chromatid segregation);GO:0000091(mitotic anaphase A);GO:0007052(mitotic spindle organization);GO:0007018(microtubule-based movement) PITG_16977: GO:0009851(auxin biosynthetic process);GO:0051301(cell division);GO:0007067(mitosis);GO:0006468(protein phosphorylation) PITG_08093: NA…
78	PITG_14634: GO:0000105(histidine biosynthetic process) PITG_07993: GO:0008152(metabolic process) PITG_12915: GO:0016192(vesicle-mediated transport);GO:0007034(vacuolar transport);GO:0032501(multicellular organismal process);GO:0007154(cell communication);GO:0006886(intracellular protein transport) PITG_05816: NA PITG_21643: GO:0008152(metabolic process);GO:0015031(protein transport) PITG_05250: G…
79	PITG_09289: NA PITG_19281: GO:0009615(response to virus);GO:0009851(auxin biosynthetic process);GO:0006401(RNA catabolic process);GO:0044419(interspecies interaction between organisms) PITG_13600: NA PITG_02493: GO:0045948(positive regulation of translational initiation);GO:0009272(fungal-type cell wall biogenesis) PITG_06482: GO:0006446(regulation of translational initiation) PITG_11630: GO:0006…
80	PITG_15485: NA PITG_17077: NA PITG_16469: NA PITG_12983: GO:0055085(transmembrane transport) PITG_21055: NA PITG_14412: GO:0006730(one-carbon metabolic process) PITG_18171: GO:0055085(transmembrane transport);GO:0006839(mitochondrial transport) PITG_11118: GO:0048821(erythrocyte development) PITG_11703: NA PITG_20139: GO:0006810(transport);GO:0051301(cell division)
81	PITG_10862: GO:0032543(mitochondrial translation);GO:0008535(respiratory chain complex IV assembly) PITG_22959: GO:0009851(auxin biosynthetic process);GO:0006468(protein phosphorylation) PITG_07259: NA PITG_08933: GO:0007165(signal transduction) PITG_08883: NA PITG_07985: GO:0008104(protein localization) PITG_15117: GO:0009851(auxin biosynthetic process) PITG_15078: GO:0009851(auxin biosynthetic …
82	PITG_10140: GO:0055085(transmembrane transport);GO:0015868(purine ribonucleotide transport);GO:0044237(cellular metabolic process);GO:0051503(adenine nucleotide transport) PITG_19179: NA PITG_11474: GO:0008152(metabolic process) PITG_05291: GO:0006813(potassium ion transport) PITG_15476: GO:0006107(oxaloacetate metabolic process);GO:0006734(NADH metabolic process);GO:0055114(oxidation-reduction p…
83	PITG_05291: GO:0006813(potassium ion transport) PITG_15476: GO:0006107(oxaloacetate metabolic process);GO:0006734(NADH metabolic process);GO:0055114(oxidation-reduction process);GO:0006108(malate metabolic process);GO:0006096(glycolysis) PITG_12187: GO:0006412(translation) PITG_12946: GO:0005975(carbohydrate metabolic process);GO:0006750(glutathione biosynthetic process) PITG_08737: NA PITG_14216…
84	PITG_17602: NA PITG_19737: GO:0008272(sulfate transport) PITG_17711: GO:0006183(GTP biosynthetic process);GO:0006161(deoxyguanosine catabolic process);GO:0010332(response to gamma radiation);GO:0045739(positive regulation of DNA repair);GO:0046115(guanosine catabolic process);GO:0070970(interleukin-2 secretion);GO:0006738(nicotinamide riboside catabolic process);GO:0034418(urate biosynthetic proc…
85	PITG_15016: NA PITG_05583: NA PITG_14623: GO:0006357(regulation of transcription from RNA polymerase II promoter) PITG_16477: GO:0042594(response to starvation);GO:0046359(butyrate catabolic process);GO:0055114(oxidation-reduction process);GO:0033539(fatty acid beta-oxidation using acyl-CoA dehydrogenase);GO:0051384(response to glucocorticoid stimulus);GO:0051289(protein homotetramerization) PITG…
86	PITG_17953: GO:0009640(photomorphogenesis);GO:0010388(cullin deneddylation);GO:0007165(signal transduction);GO:0016481(negative regulation of transcription, DNA-dependent);GO:0030163(protein catabolic process);GO:0008283(cell proliferation);GO:0030182(neuron differentiation);GO:0006366(transcription from RNA polymerase II promoter) PITG_18300: GO:0008152(metabolic process) PITG_03459: GO:0000338(…
87	PITG_11656: GO:0008152(metabolic process) PITG_14181: GO:0008152(metabolic process) PITG_06574: GO:0008152(metabolic process) PITG_03750: GO:0016998(cell wall macromolecule catabolic process) PITG_15072: NA PITG_13842: GO:0008152(metabolic process) PITG_01295: GO:0008152(metabolic process) PITG_01274: GO:0009987(cellular process);GO:0006629(lipid metabolic process);GO:0032501(multicellular organi…
88	PITG_07100: NA PITG_16975: GO:0000398(nuclear mRNA splicing, via spliceosome) PITG_05377: GO:0006555(methionine metabolic process);GO:0055114(oxidation-reduction process) PITG_04426: GO:0000122(negative regulation of transcription from RNA polymerase II promoter);GO:0006310(DNA recombination);GO:0009851(auxin biosynthetic process);GO:0051260(protein homooligomerization);GO:0021522(spinal cord mot…
89	PITG_17953: GO:0009640(photomorphogenesis);GO:0010388(cullin deneddylation);GO:0007165(signal transduction);GO:0016481(negative regulation of transcription, DNA-dependent);GO:0030163(protein catabolic process);GO:0008283(cell proliferation);GO:0030182(neuron differentiation);GO:0006366(transcription from RNA polymerase II promoter) PITG_18300: GO:0008152(metabolic process) PITG_03459: GO:0000338(…
90	PITG_06609: NA PITG_21173: NA PITG_04661: GO:0009058(biosynthetic process) PITG_06410: GO:0006886(intracellular protein transport) PITG_10463: GO:0006457(protein folding) PITG_22666: GO:0006457(protein folding) PITG_17032: GO:0000162(tryptophan biosynthetic process) PITG_14988: GO:0006457(protein folding);GO:0006355(regulation of transcription, DNA-dependent) PITG_08660: GO:0006457(protein foldin…
91	PITG_09089: GO:0006886(intracellular protein transport) PITG_13773: NA PITG_13745: NA PITG_05691: NA PITG_08025: GO:0006464(protein modification process) PITG_13064: NA PITG_14111: GO:0006886(intracellular protein transport) PITG_20222: NA PITG_01719: NA PITG_04969: GO:0055114(oxidation-reduction process) PITG_20463: GO:0006904(vesicle docking involved in exocytosis) PITG_09564: GO:0006810(transp…
92	PITG_06409: GO:0006461(protein complex assembly) PITG_06595: GO:0001525(angiogenesis);GO:0006933(negative regulation of cell adhesion involved in substrate-bound cell migration);GO:0006898(receptor-mediated endocytosis);GO:0006172(ADP biosynthetic process);GO:0009851(auxin biosynthetic process);GO:0051453(regulation of intracellular pH);GO:0042776(mitochondrial ATP synthesis coupled proton transp…
93	PITG_16660: NA PITG_21396: NA PITG_13421: GO:0048731(system development);GO:0051179(localization);GO:0000723(telomere maintenance);GO:0006508(proteolysis) PITG_20193: GO:0007264(small GTPase mediated signal transduction);GO:0030100(regulation of endocytosis);GO:0007032(endosome organization);GO:0015031(protein transport) PITG_12983: GO:0055085(transmembrane transport) PITG_10345: GO:0009790(embry…
94	PITG_15567: NA PITG_11265: NA PITG_17091: GO:0006281(DNA repair);GO:0006345(negative regulation of chromatin silencing);GO:0006334(nucleosome assembly) PITG_15485: NA PITG_17077: NA PITG_16469: NA PITG_14723: NA PITG_16462: GO:0006357(regulation of transcription from RNA polymerase II promoter);GO:0065009(regulation of molecular function);GO:0051329(interphase of mitotic cell cycle);GO:0023052(si…
95	PITG_02503: GO:0008152(metabolic process) PITG_16856: GO:0045964(positive regulation of dopamine metabolic process);GO:0051289(protein homotetramerization);GO:0007417(central nervous system development);GO:0007610(behavior);GO:0046100(hypoxanthine metabolic process);GO:0006164(purine nucleotide biosynthetic process);GO:0006166(purine ribonucleoside salvage);GO:0030182(neuron differentiation) PITG…
96	PITG_12182: NA PITG_12254: NA PITG_08241: NA PITG_13748: GO:0051246(regulation of protein metabolic process);GO:0043687(post-translational protein modification) PITG_06304: NA PITG_16224: NA PITG_16104: GO:0006281(DNA repair) PITG_16100: GO:0006281(DNA repair) PITG_18300: GO:0008152(metabolic process) PITG_20747: GO:0006511(ubiquitin-dependent protein catabolic process);GO:0048813(dendrite morpho…
97	PITG_11555: NA PITG_04539: GO:0006457(protein folding) PITG_15057: GO:0018283(iron incorporation into metallo-sulfur cluster);GO:0006534(cysteine metabolic process) PITG_02498: GO:0016226(iron-sulfur cluster assembly);GO:0009399(nitrogen fixation) PITG_06693: GO:0006631(fatty acid metabolic process) PITG_12882: GO:0008258(head involution);GO:0007443(Malpighian tubule morphogenesis);GO:0006119(oxi…
98	PITG_12427: NA PITG_09955: GO:0055114(oxidation-reduction process) PITG_12811: NA PITG_11929: GO:0008152(metabolic process) PITG_22743: GO:0044237(cellular metabolic process) PITG_19802: GO:0046686(response to cadmium ion);GO:0045454(cell redox homeostasis);GO:0055114(oxidation-reduction process);GO:0009416(response to light stimulus) PITG_19161: GO:0042742(defense response to bacterium);GO:00551…
99	PITG_08129: GO:0042558(pteridine-containing compound metabolic process);GO:0009396(folic acid-containing compound biosynthetic process) PITG_14768: NA PITG_17724: GO:0008033(tRNA processing) PITG_21600: NA PITG_10163: GO:0001682(tRNA 5'-leader removal) PITG_08190: GO:0006508(proteolysis) PITG_14835: GO:0016485(protein processing) PITG_05291: GO:0006813(potassium ion transport) PITG_15476: GO:0006…
100	PITG_14616: NA PITG_19817: NA PITG_02218: NA PITG_06890: NA PITG_08696: GO:0016226(iron-sulfur cluster assembly) PITG_06416: GO:0006355(regulation of transcription, DNA-dependent);GO:0042023(DNA endoreduplication) PITG_01689: GO:0005975(carbohydrate metabolic process);GO:0006750(glutathione biosynthetic process) PITG_14563: GO:0055114(oxidation-reduction process);GO:0006744(ubiquinone biosyntheti…
101	PITG_13421: GO:0048731(system development);GO:0051179(localization);GO:0000723(telomere maintenance);GO:0006508(proteolysis) PITG_14603: GO:0006913(nucleocytoplasmic transport);GO:0006605(protein targeting) PITG_12871: NA PITG_13431: NA PITG_06945: NA PITG_08190: GO:0006508(proteolysis) PITG_14835: GO:0016485(protein processing) PITG_14589: GO:0009058(biosynthetic process) PITG_04701: GO:0006355(…
102	PITG_09453: NA PITG_11249: GO:0006950(response to stress);GO:0009851(auxin biosynthetic process) PITG_17400: GO:0006457(protein folding) PITG_02033: GO:0008152(metabolic process) PITG_17403: NA PITG_01755: NA PITG_01701: GO:0006810(transport);GO:0007275(multicellular organismal development);GO:0023052(signaling);GO:0048522(positive regulation of cellular process) PITG_17979: GO:0055085(transmembr…
103	PITG_11028: GO:0009851(auxin biosynthetic process);GO:0016310(phosphorylation);GO:0008299(isoprenoid biosynthetic process) PITG_21146: NA PITG_17710: GO:0015031(protein transport) PITG_07354: GO:0006508(proteolysis) PITG_17550: GO:0006508(proteolysis) PITG_12099: GO:0006508(proteolysis)
104	PITG_09978: NA PITG_09424: GO:0006260(DNA replication) PITG_06421: GO:0009851(auxin biosynthetic process);GO:0006260(DNA replication) PITG_06240: GO:0006260(DNA replication) PITG_05731: GO:0000278(mitotic cell cycle);GO:0030261(chromosome condensation);GO:0006261(DNA-dependent DNA replication);GO:0000279(M phase)
105	PITG_11656: GO:0008152(metabolic process) PITG_14181: GO:0008152(metabolic process) PITG_06574: GO:0008152(metabolic process) PITG_14269: NA PITG_05888: GO:0055114(oxidation-reduction process) PITG_03060: NA PITG_03750: GO:0016998(cell wall macromolecule catabolic process) PITG_15072: NA PITG_13842: GO:0008152(metabolic process) PITG_01295: GO:0008152(metabolic process) PITG_01274: GO:0009987(cel…
106	PITG_17129: GO:0009851(auxin biosynthetic process);GO:0006825(copper ion transport);GO:0006754(ATP biosynthetic process);GO:0010273(detoxification of copper ion) PITG_14456: GO:0009851(auxin biosynthetic process);GO:0006424(glutamyl-tRNA aminoacylation) PITG_03012: GO:0030001(metal ion transport) PITG_17127: GO:0009851(auxin biosynthetic process);GO:0006825(copper ion transport);GO:0006754(ATP bi…
107	PITG_14939: NA PITG_21378: GO:0045454(cell redox homeostasis);GO:0018401(peptidyl-proline hydroxylation to 4-hydroxy-L-proline) PITG_19537: GO:0006457(protein folding) PITG_18934: GO:0006457(protein folding);GO:0006950(response to stress);GO:0048609(multicellular organismal reproductive process);GO:0030421(defecation);GO:0040011(locomotion);GO:0012501(programmed cell death) PITG_15358: GO:0006457…
108	PITG_10862: GO:0032543(mitochondrial translation);GO:0008535(respiratory chain complex IV assembly) PITG_07259: NA PITG_18973: NA PITG_06557: GO:0055114(oxidation-reduction process) PITG_06346: NA PITG_06677: NA PITG_10031: GO:0006013(mannose metabolic process) PITG_02673: NA PITG_03653: GO:0006275(regulation of DNA replication);GO:0006672(ceramide metabolic process);GO:0006461(protein complex as…
109	PITG_06986: GO:0010587(miRNA catabolic process) PITG_20903: NA PITG_21219: NA PITG_16138: GO:0006396(RNA processing) PITG_05301: NA PITG_07829: GO:0006396(RNA processing) PITG_12797: GO:0016070(RNA metabolic process) PITG_15606: GO:0006396(RNA processing);GO:0071044(histone mRNA catabolic process) PITG_07051: NA PITG_09728: GO:0009987(cellular process) PITG_18509: NA PITG_21601: NA PITG_02002: NA…
110	PITG_17510: NA PITG_22662: GO:0006468(protein phosphorylation) PITG_20584: GO:0006468(protein phosphorylation) PITG_19450: GO:0007089(traversing start control point of mitotic cell cycle);GO:0006468(protein phosphorylation);GO:0007265(Ras protein signal transduction);GO:0045941(positive regulation of transcription, DNA-dependent);GO:0051602(response to electrical stimulus);GO:0006275(regulation o…
111	PITG_06690: NA PITG_08083: NA PITG_04715: GO:0015937(coenzyme A biosynthetic process) PITG_20901: GO:0006820(anion transport);GO:0055085(transmembrane transport) PITG_18018: GO:0006415(translational termination) PITG_19164: GO:0006886(intracellular protein transport) PITG_09449: GO:0046777(protein autophosphorylation);GO:0008284(positive regulation of cell proliferation);GO:0006091(generation of …
112	PITG_08416: GO:0009987(cellular process) PITG_09951: NA PITG_04471: GO:0035279(mRNA cleavage involved in gene silencing by miRNA);GO:0035278(negative regulation of translation involved in gene silencing by miRNA);GO:0045947(negative regulation of translational initiation);GO:0031054(pre-miRNA processing) PITG_04470: GO:0035279(mRNA cleavage involved in gene silencing by miRNA);GO:0035278(negative…
113	PITG_10862: GO:0032543(mitochondrial translation);GO:0008535(respiratory chain complex IV assembly) PITG_07259: NA PITG_18973: NA PITG_06557: GO:0055114(oxidation-reduction process) PITG_06346: NA PITG_02673: NA PITG_03653: GO:0006275(regulation of DNA replication);GO:0006672(ceramide metabolic process);GO:0006461(protein complex assembly);GO:0010033(response to organic substance);GO:0042518(nega…
114	PITG_19235: GO:0006468(protein phosphorylation) PITG_15016: NA PITG_14623: GO:0006357(regulation of transcription from RNA polymerase II promoter) PITG_16477: GO:0042594(response to starvation);GO:0046359(butyrate catabolic process);GO:0055114(oxidation-reduction process);GO:0033539(fatty acid beta-oxidation using acyl-CoA dehydrogenase);GO:0051384(response to glucocorticoid stimulus);GO:0051289(…
115	PITG_11555: NA PITG_04539: GO:0006457(protein folding) PITG_15057: GO:0018283(iron incorporation into metallo-sulfur cluster);GO:0006534(cysteine metabolic process) PITG_02498: GO:0016226(iron-sulfur cluster assembly);GO:0009399(nitrogen fixation) PITG_01287: NA
116	PITG_17709: NA PITG_05291: GO:0006813(potassium ion transport) PITG_15476: GO:0006107(oxaloacetate metabolic process);GO:0006734(NADH metabolic process);GO:0055114(oxidation-reduction process);GO:0006108(malate metabolic process);GO:0006096(glycolysis) PITG_06376: NA PITG_10991: NA PITG_08764: GO:0006816(calcium ion transport);GO:0055085(transmembrane transport) PITG_11459: GO:0005975(carbohydrat…
117	PITG_14013: GO:0055114(oxidation-reduction process) PITG_09856: GO:0055114(oxidation-reduction process) PITG_10160: GO:0009759(indole glucosinolate biosynthetic process);GO:0000162(tryptophan biosynthetic process);GO:0009753(response to jasmonic acid stimulus);GO:0009698(phenylpropanoid metabolic process);GO:0000302(response to reactive oxygen species);GO:0002213(defense response to insect);GO:00…
118	PITG_15567: NA PITG_17480: NA PITG_11555: NA PITG_04539: GO:0006457(protein folding) PITG_14460: GO:0006333(chromatin assembly or disassembly) PITG_05564: GO:0007267(cell-cell signaling);GO:0006323(DNA packaging);GO:0006366(transcription from RNA polymerase II promoter) PITG_17750: NA PITG_15057: GO:0018283(iron incorporation into metallo-sulfur cluster);GO:0006534(cysteine metabolic process) PIT…
119	PITG_17814: NA PITG_18107: GO:0030433(ER-associated protein catabolic process);GO:0030968(endoplasmic reticulum unfolded protein response);GO:0030970(retrograde protein transport, ER to cytosol);GO:0030307(positive regulation of cell growth);GO:0008284(positive regulation of cell proliferation) PITG_03057: GO:0051246(regulation of protein metabolic process);GO:0043687(post-translational protein m…
120	PITG_12913: GO:0003008(system process);GO:0007275(multicellular organismal development) PITG_13262: GO:0043506(regulation of JUN kinase activity);GO:0019448(L-cysteine catabolic process);GO:0051593(response to folic acid);GO:0019343(cysteine biosynthetic process via cystathionine);GO:0043418(homocysteine catabolic process);GO:0006535(cysteine biosynthetic process from serine);GO:0070814(hydrogen …
121	PITG_15871: GO:0034720(histone H3-K4 demethylation);GO:0045892(negative regulation of transcription, DNA-dependent);GO:0045668(negative regulation of osteoblast differentiation);GO:0006338(chromatin remodeling);GO:0055114(oxidation-reduction process);GO:0042254(ribosome biogenesis) PITG_21389: GO:0033195(response to alkyl hydroperoxide);GO:0042149(cellular response to glucose starvation);GO:00345…
122	PITG_06693: GO:0006631(fatty acid metabolic process) PITG_12882: GO:0008258(head involution);GO:0007443(Malpighian tubule morphogenesis);GO:0006119(oxidative phosphorylation);GO:0002009(morphogenesis of an epithelium);GO:0007424(open tracheal system development) PITG_01208: GO:0006635(fatty acid beta-oxidation) PITG_06454: GO:0009102(biotin biosynthetic process) PITG_10300: GO:0055114(oxidation-r…
123	PITG_09723: GO:0048519(negative regulation of biological process);GO:0006810(transport);GO:0007267(cell-cell signaling);GO:0045454(cell redox homeostasis);GO:0006928(cellular component movement);GO:0007165(signal transduction);GO:0008283(cell proliferation);GO:0044237(cellular metabolic process) PITG_10858: GO:0019464(glycine decarboxylation via glycine cleavage system) PITG_03498: GO:0006464(pro…
124	PITG_05806: GO:0016192(vesicle-mediated transport);GO:0006886(intracellular protein transport) PITG_16865: GO:0019318(hexose metabolic process) PITG_15924: GO:0032313(regulation of Rab GTPase activity) PITG_05884: GO:0016192(vesicle-mediated transport);GO:0006886(intracellular protein transport) PITG_04957: GO:0009851(auxin biosynthetic process);GO:0006886(intracellular protein transport);GO:0006…
125	PITG_10316: NA PITG_02492: NA PITG_08880: GO:0007049(cell cycle);GO:0007264(small GTPase mediated signal transduction);GO:0051301(cell division) PITG_13367: GO:0044238(primary metabolic process);GO:0044237(cellular metabolic process) PITG_13269: GO:0007165(signal transduction)
126	PITG_03815: NA PITG_06608: GO:0033182(regulation of histone ubiquitination);GO:0016579(protein deubiquitination);GO:0000724(double-strand break repair via homologous recombination);GO:0006511(ubiquitin-dependent protein catabolic process);GO:0043123(positive regulation of I-kappaB kinase/NF-kappaB cascade);GO:0031058(positive regulation of histone modification);GO:0050852(T cell receptor signalin…
127	PITG_09453: NA PITG_12682: GO:0006810(transport);GO:0022900(electron transport chain) PITG_05496: GO:0055114(oxidation-reduction process) PITG_04618: GO:0055114(oxidation-reduction process) PITG_01641: NA PITG_00492: GO:0006979(response to oxidative stress);GO:0055114(oxidation-reduction process) PITG_03783: GO:0055085(transmembrane transport);GO:0045039(protein import into mitochondrial inner me…
128	PITG_06610: GO:0006396(RNA processing) PITG_14461: NA PITG_09587: GO:0009312(oligosaccharide biosynthetic process);GO:0044267(cellular protein metabolic process) PITG_11998: GO:0006333(chromatin assembly or disassembly) PITG_05310: GO:0007275(multicellular organismal development);GO:0006835(dicarboxylic acid transport);GO:0050896(response to stimulus);GO:0015711(organic anion transport);GO:001580…
129	PITG_07722: GO:0055114(oxidation-reduction process) PITG_17814: NA PITG_05691: NA PITG_19871: GO:0009851(auxin biosynthetic process);GO:0007049(cell cycle);GO:0051301(cell division) PITG_04832: NA PITG_07250: NA PITG_06719: GO:0006072(glycerol-3-phosphate metabolic process);GO:0055114(oxidation-reduction process) PITG_18107: GO:0030433(ER-associated protein catabolic process);GO:0030968(endoplasm…
130	PITG_17249: GO:0055085(transmembrane transport);GO:0006821(chloride transport) PITG_17787: GO:0006820(anion transport);GO:0006875(cellular metal ion homeostasis) PITG_16794: GO:0006032(chitin catabolic process) PITG_17957: NA PITG_05885: NA PITG_18632: GO:0009851(auxin biosynthetic process) PITG_04222: NA PITG_03533: GO:0016998(cell wall macromolecule catabolic process) PITG_07200: NA PITG_01701:…
131	PITG_08342: GO:0008152(metabolic process) PITG_17747: GO:0015986(ATP synthesis coupled proton transport);GO:0046688(response to copper ion) PITG_12588: GO:0016254(preassembly of GPI anchor in ER membrane) PITG_16097: GO:0055085(transmembrane transport);GO:0006814(sodium ion transport);GO:0006885(regulation of pH) PITG_05449: NA PITG_07165: GO:0006508(proteolysis) PITG_15267: GO:0048364(root devel…
132	PITG_13073: GO:0006812(cation transport);GO:0055085(transmembrane transport) PITG_15755: GO:0032501(multicellular organismal process);GO:0019882(antigen processing and presentation);GO:0065007(biological regulation);GO:0006897(endocytosis);GO:0006886(intracellular protein transport) PITG_09089: GO:0006886(intracellular protein transport) PITG_13773: NA PITG_13745: NA PITG_05691: NA PITG_15417: GO…
133	PITG_14195: GO:0006096(glycolysis) PITG_16047: GO:0055114(oxidation-reduction process);GO:0006096(glycolysis) PITG_11555: NA PITG_14006: GO:0008152(metabolic process) PITG_02786: GO:0006096(glycolysis) PITG_07400: GO:0006096(glycolysis) PITG_05569: NA PITG_13749: GO:0006096(glycolysis) PITG_13116: GO:0009651(response to salt stress);GO:0009058(biosynthetic process);GO:0006096(glycolysis);GO:00100…
134	PITG_17957: NA PITG_19557: GO:0018279(protein N-linked glycosylation via asparagine);GO:0034097(response to cytokine stimulus);GO:0042110(T cell activation) PITG_16102: NA PITG_15850: GO:0055114(oxidation-reduction process);GO:0019464(glycine decarboxylation via glycine cleavage system) PITG_14566: GO:0000398(nuclear mRNA splicing, via spliceosome) PITG_08129: GO:0042558(pteridine-containing comp…
135	PITG_16065: NA PITG_20266: GO:0050794(regulation of cellular process) PITG_03631: NA PITG_02042: NA PITG_08599: GO:0006518(peptide metabolic process);GO:0007243(intracellular protein kinase cascade);GO:0006508(proteolysis) PITG_07197: GO:0006084(acetyl-CoA metabolic process);GO:0006635(fatty acid beta-oxidation);GO:0006695(cholesterol biosynthetic process) PITG_01046: NA PITG_00537: GO:0033554(ce…
136	PITG_04710: NA PITG_13792: GO:0016070(RNA metabolic process);GO:0007154(cell communication) PITG_07278: GO:0009851(auxin biosynthetic process);GO:0006468(protein phosphorylation);GO:0006979(response to oxidative stress);GO:0007243(intracellular protein kinase cascade) PITG_20081: NA PITG_06880: GO:0006468(protein phosphorylation);GO:0006979(response to oxidative stress);GO:0009908(flower developm…
137	PITG_06610: GO:0006396(RNA processing) PITG_14461: NA PITG_09587: GO:0009312(oligosaccharide biosynthetic process);GO:0044267(cellular protein metabolic process) PITG_11998: GO:0006333(chromatin assembly or disassembly) PITG_05310: GO:0007275(multicellular organismal development);GO:0006835(dicarboxylic acid transport);GO:0050896(response to stimulus);GO:0015711(organic anion transport);GO:001580…
138	PITG_17070: GO:0006355(regulation of transcription, DNA-dependent) PITG_08713: GO:0055086(nucleobase-containing small molecule metabolic process) PITG_20527: GO:0006260(DNA replication) PITG_10986: GO:0043193(positive regulation of transcription, DNA-dependent) PITG_16698: GO:0006260(DNA replication) PITG_16691: GO:0006260(DNA replication) PITG_19530: NA PITG_15505: GO:0000082(G1/S transition of …
139	PITG_05127: GO:0006633(fatty acid biosynthetic process);GO:0055114(oxidation-reduction process) PITG_13128: GO:0016132(brassinosteroid biosynthetic process);GO:0016126(sterol biosynthetic process) PITG_07046: NA PITG_17999: GO:0055114(oxidation-reduction process);GO:0006098(pentose-phosphate shunt) PITG_01798: GO:0009851(auxin biosynthetic process);GO:0051085(chaperone mediated protein folding re…
140	PITG_12696: GO:0015031(protein transport) PITG_03717: NA PITG_08725: GO:0006468(protein phosphorylation) PITG_15630: NA PITG_17710: GO:0015031(protein transport) PITG_02283: NA PITG_17335: GO:0015031(protein transport) PITG_08736: GO:0051246(regulation of protein metabolic process);GO:0015031(protein transport);GO:0040008(regulation of growth);GO:0030154(cell differentiation);GO:0043687(post-tran…
141	PITG_18642: GO:0006281(DNA repair) PITG_05586: GO:0006281(DNA repair) PITG_14397: GO:0042276(error-prone translesion synthesis);GO:0051726(regulation of cell cycle);GO:0006275(regulation of DNA replication) PITG_05867: GO:0009987(cellular process) PITG_19314: GO:0009851(auxin biosynthetic process);GO:0046683(response to organophosphorus);GO:0006297(nucleotide-excision repair, DNA gap filling);GO:…
142	PITG_04715: GO:0015937(coenzyme A biosynthetic process) PITG_20901: GO:0006820(anion transport);GO:0055085(transmembrane transport) PITG_18018: GO:0006415(translational termination) PITG_19164: GO:0006886(intracellular protein transport) PITG_09449: GO:0046777(protein autophosphorylation);GO:0008284(positive regulation of cell proliferation);GO:0006091(generation of precursor metabolites and ener…
143	PITG_04453: NA PITG_05496: GO:0055114(oxidation-reduction process) PITG_16127: NA PITG_10707: GO:0006457(protein folding) PITG_03783: GO:0055085(transmembrane transport);GO:0045039(protein import into mitochondrial inner membrane) PITG_18378: GO:0045454(cell redox homeostasis) PITG_12820: GO:0015031(protein transport) PITG_03852: GO:0015031(protein transport) PITG_00062: GO:0055085(transmembrane …
144	PITG_07237: GO:0051301(cell division) PITG_09827: GO:0007094(mitotic cell cycle spindle assembly checkpoint) PITG_22775: NA PITG_05364: NA PITG_01581: GO:0007067(mitosis);GO:0031145(anaphase-promoting complex-dependent proteasomal ubiquitin-dependent protein catabolic process);GO:0007093(mitotic cell cycle checkpoint);GO:0051436(negative regulation of ubiquitin-protein ligase activity involved in…
145	PITG_02992: GO:0009851(auxin biosynthetic process);GO:0006437(tyrosyl-tRNA aminoacylation) PITG_10455: NA PITG_01514: GO:0055114(oxidation-reduction process);GO:0006779(porphyrin-containing compound biosynthetic process) PITG_20811: GO:0045454(cell redox homeostasis) PITG_18709: NA PITG_13908: GO:0000154(rRNA modification) PITG_11965: GO:0019432(triglyceride biosynthetic process)
146	PITG_17249: GO:0055085(transmembrane transport);GO:0006821(chloride transport) PITG_17787: GO:0006820(anion transport);GO:0006875(cellular metal ion homeostasis) PITG_16794: GO:0006032(chitin catabolic process) PITG_10140: GO:0055085(transmembrane transport);GO:0015868(purine ribonucleotide transport);GO:0044237(cellular metabolic process);GO:0051503(adenine nucleotide transport) PITG_19179: NA P…
147	PITG_12182: NA PITG_12254: NA PITG_08241: NA PITG_13748: GO:0051246(regulation of protein metabolic process);GO:0043687(post-translational protein modification) PITG_06304: NA PITG_16224: NA PITG_18300: GO:0008152(metabolic process) PITG_20747: GO:0006511(ubiquitin-dependent protein catabolic process);GO:0048813(dendrite morphogenesis) PITG_10419: GO:0051246(regulation of protein metabolic proces…
148	PITG_08846: GO:0055114(oxidation-reduction process) PITG_05259: GO:0010332(response to gamma radiation);GO:0006281(DNA repair) PITG_06693: GO:0006631(fatty acid metabolic process) PITG_12882: GO:0008258(head involution);GO:0007443(Malpighian tubule morphogenesis);GO:0006119(oxidative phosphorylation);GO:0002009(morphogenesis of an epithelium);GO:0007424(open tracheal system development) PITG_0120…
149	PITG_10140: GO:0055085(transmembrane transport);GO:0015868(purine ribonucleotide transport);GO:0044237(cellular metabolic process);GO:0051503(adenine nucleotide transport) PITG_19179: NA PITG_05291: GO:0006813(potassium ion transport) PITG_15476: GO:0006107(oxaloacetate metabolic process);GO:0006734(NADH metabolic process);GO:0055114(oxidation-reduction process);GO:0006108(malate metabolic proces…
150	PITG_12540: GO:0006777(Mo-molybdopterin cofactor biosynthetic process);GO:0009734(auxin mediated signaling pathway) PITG_11906: GO:0006857(oligopeptide transport) PITG_12226: NA PITG_14230: GO:0009851(auxin biosynthetic process);GO:0006754(ATP biosynthetic process);GO:0006812(cation transport) PITG_04250: GO:0055114(oxidation-reduction process) PITG_03717: NA PITG_13618: NA PITG_13389: NA PITG_03…
151	PITG_15567: NA PITG_17480: NA PITG_11555: NA PITG_04539: GO:0006457(protein folding) PITG_14460: GO:0006333(chromatin assembly or disassembly) PITG_15057: GO:0018283(iron incorporation into metallo-sulfur cluster);GO:0006534(cysteine metabolic process) PITG_02498: GO:0016226(iron-sulfur cluster assembly);GO:0009399(nitrogen fixation) PITG_06693: GO:0006631(fatty acid metabolic process) PITG_12882…
152	PITG_04837: GO:0008152(metabolic process) PITG_18474: NA PITG_15281: NA PITG_10968: NA PITG_02346: GO:0006357(regulation of transcription from RNA polymerase II promoter);GO:0007049(cell cycle);GO:0000289(nuclear-transcribed mRNA poly(A) tail shortening);GO:0007517(muscle organ development);GO:0048666(neuron development) PITG_17345: GO:0045449(regulation of transcription, DNA-dependent) PITG_0858…
153	PITG_11816: NA PITG_17588: NA PITG_08129: GO:0042558(pteridine-containing compound metabolic process);GO:0009396(folic acid-containing compound biosynthetic process) PITG_14768: NA PITG_14818: NA PITG_01650: NA PITG_17312: GO:0006464(protein modification process) PITG_01499: GO:0015031(protein transport) PITG_05479: GO:0016925(protein sumoylation);GO:0009793(embryo development ending in seed dorm…
154	PITG_06610: GO:0006396(RNA processing) PITG_14461: NA PITG_09587: GO:0009312(oligosaccharide biosynthetic process);GO:0044267(cellular protein metabolic process) PITG_11998: GO:0006333(chromatin assembly or disassembly) PITG_05310: GO:0007275(multicellular organismal development);GO:0006835(dicarboxylic acid transport);GO:0050896(response to stimulus);GO:0015711(organic anion transport);GO:001580…
155	PITG_21146: NA PITG_18518: GO:0044237(cellular metabolic process) PITG_10480: GO:0042552(myelination);GO:0006413(translational initiation);GO:0001541(ovarian follicle development);GO:0014003(oligodendrocyte development);GO:0051716(cellular response to stimulus) PITG_13607: GO:0044237(cellular metabolic process) PITG_11110: GO:0006413(translational initiation) PITG_09932: GO:0065007(biological reg…
156	PITG_08366: GO:0045880(positive regulation of smoothened signaling pathway);GO:0016055(Wnt receptor signaling pathway);GO:0008586(imaginal disc-derived wing vein morphogenesis);GO:0001745(compound eye morphogenesis);GO:0008407(chaeta morphogenesis);GO:0008587(imaginal disc-derived wing margin morphogenesis);GO:0045941(positive regulation of transcription, DNA-dependent) PITG_18708: GO:0005981(reg…
157	PITG_05291: GO:0006813(potassium ion transport) PITG_15476: GO:0006107(oxaloacetate metabolic process);GO:0006734(NADH metabolic process);GO:0055114(oxidation-reduction process);GO:0006108(malate metabolic process);GO:0006096(glycolysis) PITG_11475: GO:0055085(transmembrane transport) PITG_11459: GO:0005975(carbohydrate metabolic process) PITG_02697: GO:0009851(auxin biosynthetic process);GO:0055…
158	PITG_17510: NA PITG_22662: GO:0006468(protein phosphorylation) PITG_20584: GO:0006468(protein phosphorylation) PITG_07310: GO:0009611(response to wounding);GO:0040007(growth);GO:0044237(cellular metabolic process);GO:0009058(biosynthetic process);GO:0048513(organ development);GO:0016192(vesicle-mediated transport);GO:0005975(carbohydrate metabolic process);GO:0048522(positive regulation of cellul…
159	PITG_04999: NA PITG_09383: GO:0055085(transmembrane transport) PITG_18012: GO:0033574(response to testosterone stimulus);GO:0032870(cellular response to hormone stimulus);GO:0035094(response to nicotine);GO:0055093(response to hyperoxia);GO:0055114(oxidation-reduction process);GO:0032570(response to progesterone stimulus);GO:0071398(cellular response to fatty acid);GO:0032496(response to lipopoly…
160	PITG_12694: GO:0016044(cellular membrane organization);GO:0006886(intracellular protein transport);GO:0006888(ER to Golgi vesicle-mediated transport) PITG_16121: NA PITG_20611: GO:0006999(nuclear pore organization);GO:0006810(transport);GO:0051315(attachment of spindle microtubules to kinetochore involved in mitotic sister chromatid segregation);GO:0007080(mitotic metaphase plate congression) PIT…
161	PITG_07292: NA PITG_21128: GO:0046952(ketone body catabolic process) PITG_14579: NA PITG_09795: NA PITG_05599: NA PITG_04857: GO:0006417(regulation of translation);GO:0001932(regulation of protein phosphorylation) PITG_20035: NA PITG_17602: NA PITG_19737: GO:0008272(sulfate transport) PITG_04010: GO:0000103(sulfate assimilation);GO:0006796(phosphate-containing compound metabolic process) PITG_046…
162	PITG_11813: NA PITG_19102: NA PITG_12229: GO:0033683(nucleotide-excision repair, DNA incision);GO:0009650(UV protection) PITG_13719: GO:0000720(pyrimidine dimer repair by nucleotide-excision repair);GO:0000718(nucleotide-excision repair, DNA damage removal);GO:0009650(UV protection);GO:0006312(mitotic recombination);GO:0010165(response to X-ray);GO:0009744(response to sucrose stimulus);GO:0032205…
163	PITG_11816: NA PITG_17588: NA PITG_05127: GO:0006633(fatty acid biosynthetic process);GO:0055114(oxidation-reduction process) PITG_13128: GO:0016132(brassinosteroid biosynthetic process);GO:0016126(sterol biosynthetic process) PITG_07046: NA PITG_17999: GO:0055114(oxidation-reduction process);GO:0006098(pentose-phosphate shunt) PITG_01798: GO:0009851(auxin biosynthetic process);GO:0051085(chapero…
164	PITG_15485: NA PITG_17077: NA PITG_16469: NA PITG_12983: GO:0055085(transmembrane transport) PITG_21055: NA PITG_05520: GO:0009435(NAD biosynthetic process) PITG_13364: NA PITG_14412: GO:0006730(one-carbon metabolic process) PITG_18171: GO:0055085(transmembrane transport);GO:0006839(mitochondrial transport) PITG_01644: GO:0055085(transmembrane transport);GO:0006885(regulation of pH);GO:0006814(so…
165	PITG_12121: GO:0009851(auxin biosynthetic process) PITG_18011: NA PITG_12796: GO:0055114(oxidation-reduction process) PITG_06947: GO:0001510(RNA methylation);GO:0009452(RNA capping) PITG_08699: NA PITG_13342: GO:0007175(negative regulation of epidermal growth factor-activated receptor activity) PITG_17983: GO:0006189('de novo' IMP biosynthetic process) PITG_05778: GO:0035317(imaginal disc-derived…
166	PITG_11445: GO:0006576(cellular biogenic amine metabolic process);GO:0006729(tetrahydrobiopterin biosynthetic process);GO:0032501(multicellular organismal process);GO:0006809(nitric oxide biosynthetic process);GO:0010033(response to organic substance) PITG_13102: NA PITG_20205: GO:0010212(response to ionizing radiation);GO:0016180(snRNA processing);GO:0031576(G2/M transition checkpoint);GO:000628…
167	PITG_05291: GO:0006813(potassium ion transport) PITG_15476: GO:0006107(oxaloacetate metabolic process);GO:0006734(NADH metabolic process);GO:0055114(oxidation-reduction process);GO:0006108(malate metabolic process);GO:0006096(glycolysis) PITG_05506: GO:0045454(cell redox homeostasis);GO:0023052(signaling);GO:0008152(metabolic process) PITG_03599: GO:0009058(biosynthetic process) PITG_10858: GO:00…
168	PITG_16346: NA PITG_14615: NA PITG_13403: GO:0007283(spermatogenesis);GO:0006633(fatty acid biosynthetic process);GO:0055114(oxidation-reduction process) PITG_16464: GO:0055085(transmembrane transport) PITG_00225: GO:0055085(transmembrane transport)
169	PITG_17047: GO:0006941(striated muscle contraction);GO:0009851(auxin biosynthetic process);GO:0030241(skeletal muscle myosin thick filament assembly);GO:0007427(epithelial cell migration, open tracheal system);GO:0055085(transmembrane transport);GO:0055114(oxidation-reduction process) PITG_17133: GO:0009231(riboflavin biosynthetic process) PITG_16102: NA PITG_12946: GO:0005975(carbohydrate metabo…
170	PITG_06794: NA PITG_18010: NA PITG_16328: GO:0006437(tyrosyl-tRNA aminoacylation) PITG_14915: GO:0007275(multicellular organismal development);GO:0040007(growth) PITG_14854: NA PITG_07272: GO:0032012(regulation of ARF protein signal transduction) PITG_19719: GO:0031529(ruffle organization);GO:0007155(cell adhesion);GO:0006928(cellular component movement);GO:0048261(negative regulation of receptor…
171	PITG_16131: NA PITG_21219: NA PITG_12797: GO:0016070(RNA metabolic process) PITG_07051: NA PITG_02002: NA PITG_11083: NA PITG_03118: GO:0031087(deadenylation-independent decapping of nuclear-transcribed mRNA);GO:0000184(nuclear-transcribed mRNA catabolic process, nonsense-mediated decay)
172	PITG_15548: GO:0006865(amino acid transport);GO:0055085(transmembrane transport) PITG_20055: GO:0009851(auxin biosynthetic process);GO:0007031(peroxisome organization);GO:0042493(response to drug);GO:0015910(peroxisomal long-chain fatty acid import) PITG_15567: NA PITG_17480: NA PITG_10106: GO:0055085(transmembrane transport);GO:0009851(auxin biosynthetic process);GO:0010033(response to organic s…
173	PITG_15042: GO:0007019(microtubule depolymerization);GO:0009851(auxin biosynthetic process);GO:0000070(mitotic sister chromatid segregation);GO:0000091(mitotic anaphase A);GO:0007052(mitotic spindle organization);GO:0007018(microtubule-based movement) PITG_16977: GO:0009851(auxin biosynthetic process);GO:0051301(cell division);GO:0007067(mitosis);GO:0006468(protein phosphorylation) PITG_08100: GO…
174	PITG_18718: GO:0045132(meiotic chromosome segregation);GO:0007015(actin filament organization);GO:0008360(regulation of cell shape);GO:0006913(nucleocytoplasmic transport);GO:0007155(cell adhesion);GO:0007165(signal transduction);GO:0006886(intracellular protein transport) PITG_04831: NA PITG_11774: GO:0006913(nucleocytoplasmic transport);GO:0006605(protein targeting) PITG_20743: GO:0006606(prote…
175	PITG_12187: GO:0006412(translation) PITG_02431: GO:0044249(cellular biosynthetic process);GO:0044267(cellular protein metabolic process) PITG_14993: GO:0006479(protein methylation);GO:0033555(multicellular organismal response to stress);GO:0042594(response to starvation);GO:0018197(peptidyl-aspartic acid modification);GO:0009792(embryo development ending in birth or egg hatching);GO:0010506(regul…
176	PITG_10862: GO:0032543(mitochondrial translation);GO:0008535(respiratory chain complex IV assembly) PITG_22959: GO:0009851(auxin biosynthetic process);GO:0006468(protein phosphorylation) PITG_07259: NA PITG_03960: GO:0005975(carbohydrate metabolic process);GO:0044237(cellular metabolic process) PITG_01855: GO:0030433(ER-associated protein catabolic process);GO:0005975(carbohydrate metabolic proce…
177	PITG_09942: GO:0009851(auxin biosynthetic process) PITG_18642: GO:0006281(DNA repair) PITG_14123: GO:0009166(nucleotide catabolic process) PITG_08956: GO:0006281(DNA repair) PITG_02753: GO:0006260(DNA replication);GO:0010224(response to UV-B);GO:0006281(DNA repair)
178	PITG_01069: GO:0055085(transmembrane transport);GO:0006816(calcium ion transport) PITG_09282: GO:0030026(cellular manganese ion homeostasis);GO:0009851(auxin biosynthetic process);GO:0006828(manganese ion transport);GO:0006754(ATP biosynthetic process);GO:0006816(calcium ion transport);GO:0010042(response to manganese ion) PITG_01908: GO:0006730(one-carbon metabolic process) PITG_05305: NA PITG_1…
179	PITG_09942: GO:0009851(auxin biosynthetic process) PITG_18642: GO:0006281(DNA repair) PITG_14123: GO:0009166(nucleotide catabolic process) PITG_08883: NA PITG_09441: GO:0045039(protein import into mitochondrial inner membrane);GO:0055085(transmembrane transport) PITG_16834: GO:0006281(DNA repair);GO:0045941(positive regulation of transcription, DNA-dependent) PITG_05586: GO:0006281(DNA repair) PI…
180	PITG_04485: NA PITG_05301: NA PITG_14808: GO:0046501(protoporphyrinogen IX metabolic process);GO:0006783(heme biosynthetic process);GO:0008203(cholesterol metabolic process);GO:0009589(detection of UV);GO:0034379(very-low-density lipoprotein particle assembly);GO:0055072(iron ion homeostasis);GO:0030218(erythrocyte differentiation);GO:0010999(regulation of eIF2 alpha phosphorylation by heme);GO:0…
181	PITG_06501: NA PITG_23158: GO:0006097(glyoxylate cycle);GO:0006103(2-oxoglutarate metabolic process);GO:0055114(oxidation-reduction process);GO:0006099(tricarboxylic acid cycle);GO:0006102(isocitrate metabolic process) PITG_19608: GO:0031118(rRNA pseudouridine synthesis) PITG_15652: GO:0000154(rRNA modification) PITG_03533: GO:0016998(cell wall macromolecule catabolic process) PITG_18717: GO:0006…
182	PITG_07709: GO:0055085(transmembrane transport);GO:0008643(carbohydrate transport) PITG_10226: GO:0055085(transmembrane transport) PITG_17095: GO:0055085(transmembrane transport) PITG_19674: NA PITG_14230: GO:0009851(auxin biosynthetic process);GO:0006754(ATP biosynthetic process);GO:0006812(cation transport) PITG_02175: GO:0055085(transmembrane transport) PITG_13762: GO:0016481(negative regulati…
183	PITG_05902: GO:0021700(developmental maturation);GO:0055085(transmembrane transport);GO:0008643(carbohydrate transport) PITG_11398: NA PITG_04225: GO:0018346(protein prenylation) PITG_16479: GO:0006506(GPI anchor biosynthetic process) PITG_03219: GO:0044237(cellular metabolic process) PITG_18089: GO:0055085(transmembrane transport);GO:0015031(protein transport) PITG_05501: GO:0015031(protein tran…
184	PITG_14854: NA PITG_06635: NA PITG_01925: GO:0006614(SRP-dependent cotranslational protein targeting to membrane) PITG_16921: NA PITG_14852: GO:0006979(response to oxidative stress);GO:0006954(inflammatory response);GO:0009107(lipoate biosynthetic process);GO:0032496(response to lipopolysaccharide) PITG_01171: GO:0006617(SRP-dependent cotranslational protein targeting to membrane, signal sequence…
185	PITG_09453: NA PITG_11249: GO:0006950(response to stress);GO:0009851(auxin biosynthetic process) PITG_18303: GO:0009851(auxin biosynthetic process);GO:0006422(aspartyl-tRNA aminoacylation) PITG_08197: GO:0006508(proteolysis) PITG_12962: NA PITG_08435: GO:0006468(protein phosphorylation) PITG_06716: GO:0008152(metabolic process) PITG_11247: GO:0006950(response to stress);GO:0009851(auxin biosynthe…
186	PITG_14807: GO:0007018(microtubule-based movement);GO:0051258(protein polymerization) PITG_11106: GO:0000226(microtubule cytoskeleton organization) PITG_01154: GO:0000226(microtubule cytoskeleton organization) PITG_00850: GO:0045454(cell redox homeostasis);GO:0055114(oxidation-reduction process) PITG_07999: GO:0007018(microtubule-based movement);GO:0051258(protein polymerization) PITG_07949: GO:0…
187	PITG_13151: GO:0006886(intracellular protein transport);GO:0006888(ER to Golgi vesicle-mediated transport) PITG_12694: GO:0016044(cellular membrane organization);GO:0006886(intracellular protein transport);GO:0006888(ER to Golgi vesicle-mediated transport) PITG_03594: NA PITG_12260: GO:0080119(ER body organization);GO:0006886(intracellular protein transport);GO:0006888(ER to Golgi vesicle-mediate…
188	PITG_08197: GO:0006508(proteolysis) PITG_12962: NA PITG_08435: GO:0006468(protein phosphorylation) PITG_08883: NA PITG_09441: GO:0045039(protein import into mitochondrial inner membrane);GO:0055085(transmembrane transport) PITG_12295: NA PITG_12161: GO:0055114(oxidation-reduction process);GO:0006561(proline biosynthetic process) PITG_11215: NA PITG_21987: GO:0009851(auxin biosynthetic process);GO…
189	PITG_11816: NA PITG_17588: NA PITG_09452: GO:0055085(transmembrane transport);GO:0015031(protein transport) PITG_11966: GO:0009851(auxin biosynthetic process);GO:0006950(response to stress);GO:0042026(protein refolding) PITG_08129: GO:0042558(pteridine-containing compound metabolic process);GO:0009396(folic acid-containing compound biosynthetic process) PITG_14768: NA PITG_07975: NA PITG_06992: N…
190	PITG_08737: NA PITG_14216: GO:0008652(cellular amino acid biosynthetic process) PITG_03992: GO:0009052(pentose-phosphate shunt, non-oxidative branch) PITG_03904: GO:0046854(phosphatidylinositol phosphorylation);GO:0048015(phosphatidylinositol-mediated signaling) PITG_13545: NA PITG_01644: GO:0055085(transmembrane transport);GO:0006885(regulation of pH);GO:0006814(sodium ion transport) PITG_01957:…
191	PITG_15548: GO:0006865(amino acid transport);GO:0055085(transmembrane transport) PITG_20055: GO:0009851(auxin biosynthetic process);GO:0007031(peroxisome organization);GO:0042493(response to drug);GO:0015910(peroxisomal long-chain fatty acid import) PITG_10106: GO:0055085(transmembrane transport);GO:0009851(auxin biosynthetic process);GO:0010033(response to organic substance) PITG_07272: GO:00320…
192	PITG_06923: NA PITG_02626: GO:0016036(cellular response to phosphate starvation) PITG_03821: NA PITG_08082: NA PITG_01602: NA PITG_18750: GO:0044260(cellular macromolecule metabolic process);GO:0090304(nucleic acid metabolic process);GO:0010467(gene expression) PITG_01560: NA PITG_07200: NA PITG_01510: GO:0006357(regulation of transcription from RNA polymerase II promoter) PITG_04912: NA
193	PITG_21601: NA PITG_01543: GO:0055114(oxidation-reduction process) PITG_00531: NA PITG_07744: GO:0009851(auxin biosynthetic process) PITG_03206: NA PITG_00295: NA
194	PITG_09553: NA PITG_07252: GO:0007126(meiosis);GO:0006298(mismatch repair) PITG_20378: GO:0009651(response to salt stress);GO:0006508(proteolysis) PITG_12305: GO:0006364(rRNA processing) PITG_15309: GO:0006298(mismatch repair) PITG_11907: GO:0017183(peptidyl-diphthamide biosynthetic process from peptidyl-histidine) PITG_04726: GO:0006508(proteolysis) PITG_01270: NA PITG_00203: GO:0006508(proteoly…
195	PITG_05816: NA PITG_09348: GO:0045454(cell redox homeostasis) PITG_03577: NA PITG_04875: GO:0009987(cellular process) PITG_16855: NA PITG_16386: GO:0045449(regulation of transcription, DNA-dependent)
196	PITG_11816: NA PITG_17588: NA PITG_05816: NA PITG_09348: GO:0045454(cell redox homeostasis) PITG_23143: GO:0006468(protein phosphorylation) PITG_05380: GO:0009072(aromatic amino acid family metabolic process) PITG_15610: NA PITG_02448: NA PITG_10010: GO:0009851(auxin biosynthetic process);GO:0046835(carbohydrate phosphorylation);GO:0006012(galactose metabolic process) PITG_16855: NA PITG_16386: G…
197	PITG_08713: GO:0055086(nucleobase-containing small molecule metabolic process) PITG_20527: GO:0006260(DNA replication) PITG_16698: GO:0006260(DNA replication) PITG_16691: GO:0006260(DNA replication) PITG_08326: GO:0006281(DNA repair);GO:0006271(DNA strand elongation involved in DNA replication) PITG_15868: GO:0006269(DNA replication, synthesis of RNA primer) PITG_05585: GO:0006260(DNA replication…
198	PITG_07855: NA PITG_12854: GO:0055085(transmembrane transport) PITG_01233: GO:0006548(histidine catabolic process);GO:0055114(oxidation-reduction process) PITG_01653: GO:0006506(GPI anchor biosynthetic process) PITG_01051: GO:0006865(amino acid transport);GO:0055085(transmembrane transport) PITG_06912: GO:0006865(amino acid transport) PITG_00310: GO:0006865(amino acid transport) PITG_01053: GO:00…
199	PITG_04677: GO:0006468(protein phosphorylation) PITG_14620: GO:0032925(regulation of activin receptor signaling pathway);GO:0043123(positive regulation of I-kappaB kinase/NF-kappaB cascade);GO:0001933(negative regulation of protein phosphorylation);GO:0032092(positive regulation of protein binding);GO:0050776(regulation of immune response);GO:0060347(heart trabecula formation);GO:0031398(positive…
200	PITG_11097: GO:0046686(response to cadmium ion);GO:0009058(biosynthetic process) PITG_14229: GO:0042742(defense response to bacterium);GO:0009753(response to jasmonic acid stimulus);GO:0060359(response to ammonium ion);GO:0010193(response to ozone);GO:0030244(cellulose biosynthetic process);GO:0019853(L-ascorbic acid biosynthetic process);GO:0009408(response to heat);GO:0009651(response to salt s…
201	PITG_11816: NA PITG_17588: NA PITG_08129: GO:0042558(pteridine-containing compound metabolic process);GO:0009396(folic acid-containing compound biosynthetic process) PITG_14768: NA PITG_14283: GO:0006633(fatty acid biosynthetic process) PITG_09671: GO:0006470(protein dephosphorylation) PITG_23143: GO:0006468(protein phosphorylation) PITG_23128: NA PITG_19364: GO:0015937(coenzyme A biosynthetic pr…
202	PITG_06677: NA PITG_13364: NA PITG_12295: NA PITG_02546: GO:0006511(ubiquitin-dependent protein catabolic process) PITG_10942: NA PITG_19103: NA PITG_16065: NA PITG_11461: GO:0006464(protein modification process) PITG_20266: GO:0050794(regulation of cellular process) PITG_16127: NA PITG_03631: NA PITG_18976: NA PITG_04608: NA PITG_07218: GO:0006886(intracellular protein transport) PITG_00704: NA …
203	PITG_15414: GO:0006928(cellular component movement);GO:0007338(single fertilization) PITG_21626: GO:0009851(auxin biosynthetic process) PITG_21601: NA PITG_01543: GO:0055114(oxidation-reduction process) PITG_00531: NA PITG_07744: GO:0009851(auxin biosynthetic process) PITG_03206: NA PITG_00295: NA
204	PITG_11366: GO:0030032(lamellipodium assembly);GO:0030036(actin cytoskeleton organization);GO:0006928(cellular component movement) PITG_14353: GO:0030036(actin cytoskeleton organization) PITG_18540: GO:0030837(negative regulation of actin filament polymerization);GO:0035220(wing disc development);GO:0007294(germarium-derived oocyte fate determination);GO:0010591(regulation of lamellipodium assemb…
205	PITG_15248: GO:0042744(hydrogen peroxide catabolic process);GO:0055114(oxidation-reduction process) PITG_06817: GO:0006511(ubiquitin-dependent protein catabolic process) PITG_15292: GO:0042744(hydrogen peroxide catabolic process);GO:0014068(positive regulation of phosphatidylinositol 3-kinase cascade);GO:0006816(calcium ion transport);GO:0008203(cholesterol metabolic process);GO:0032088(negative …
206	PITG_16209: NA PITG_14057: GO:0042742(defense response to bacterium);GO:0006979(response to oxidative stress);GO:0055114(oxidation-reduction process);GO:0009651(response to salt stress) PITG_15492: GO:0032496(response to lipopolysaccharide);GO:0042744(hydrogen peroxide catabolic process);GO:0010310(regulation of hydrogen peroxide metabolic process);GO:0045581(negative regulation of T cell differe…
207	PITG_11816: NA PITG_17588: NA PITG_08129: GO:0042558(pteridine-containing compound metabolic process);GO:0009396(folic acid-containing compound biosynthetic process) PITG_14768: NA PITG_05291: GO:0006813(potassium ion transport) PITG_15476: GO:0006107(oxaloacetate metabolic process);GO:0006734(NADH metabolic process);GO:0055114(oxidation-reduction process);GO:0006108(malate metabolic process);GO:…
208	PITG_06049: NA PITG_14586: NA PITG_17022: NA PITG_17395: NA PITG_00943: NA PITG_00860: GO:0009851(auxin biosynthetic process);GO:0007018(microtubule-based movement) PITG_02591: NA PITG_18720: GO:0015936(coenzyme A metabolic process);GO:0006085(acetyl-CoA biosynthetic process);GO:0006633(fatty acid biosynthetic process);GO:0006200(ATP catabolic process);GO:0044262(cellular carbohydrate metabolic p…
209	PITG_11816: NA PITG_17588: NA PITG_08129: GO:0042558(pteridine-containing compound metabolic process);GO:0009396(folic acid-containing compound biosynthetic process) PITG_14768: NA PITG_04010: GO:0000103(sulfate assimilation);GO:0006796(phosphate-containing compound metabolic process) PITG_08685: NA PITG_14818: NA PITG_05583: NA PITG_01650: NA PITG_01499: GO:0015031(protein transport) PITG_07239:…
210	PITG_14566: GO:0000398(nuclear mRNA splicing, via spliceosome) PITG_11117: NA PITG_08186: NA PITG_03446: NA PITG_10201: NA PITG_01280: GO:0006886(intracellular protein transport) PITG_20377: GO:0008033(tRNA processing);GO:0001522(pseudouridine synthesis)
211	PITG_15908: NA PITG_08764: GO:0006816(calcium ion transport);GO:0055085(transmembrane transport) PITG_02210: GO:0055114(oxidation-reduction process);GO:0006559(L-phenylalanine catabolic process);GO:0006911(phagocytosis, engulfment);GO:0009094(L-phenylalanine biosynthetic process);GO:0006726(eye pigment biosynthetic process) PITG_05851: GO:0006729(tetrahydrobiopterin biosynthetic process) PITG_033…
212	PITG_06923: NA PITG_12285: GO:0044260(cellular macromolecule metabolic process);GO:0007219(Notch signaling pathway);GO:0042592(homeostatic process);GO:0010467(gene expression);GO:0048610(cellular process involved in reproduction);GO:0007389(pattern specification process);GO:0019953(sexual reproduction);GO:0044238(primary metabolic process);GO:0048523(negative regulation of cellular process);GO:00…
213	PITG_04485: NA PITG_14584: GO:0000022(mitotic spindle elongation);GO:0007629(flight behavior);GO:0051225(spindle assembly);GO:0009652(thigmotropism);GO:0007423(sensory organ development);GO:0007059(chromosome segregation);GO:0030589(pseudocleavage involved in syncytial blastoderm formation) PITG_06909: NA PITG_14807: GO:0007018(microtubule-based movement);GO:0051258(protein polymerization) PITG_1…
214	PITG_15567: NA PITG_17480: NA PITG_11265: NA PITG_17091: GO:0006281(DNA repair);GO:0006345(negative regulation of chromatin silencing);GO:0006334(nucleosome assembly) PITG_05075: NA PITG_03717: NA PITG_08725: GO:0006468(protein phosphorylation) PITG_11272: NA PITG_13546: GO:0007205(activation of protein kinase C activity by G-protein coupled receptor protein signaling pathway) PITG_12995: NA PITG…
215	PITG_05816: NA PITG_09348: GO:0045454(cell redox homeostasis) PITG_08669: GO:0015940(pantothenate biosynthetic process) PITG_01771: GO:0045454(cell redox homeostasis) PITG_16855: NA PITG_16386: GO:0045449(regulation of transcription, DNA-dependent)
216	PITG_11816: NA PITG_17588: NA PITG_11028: GO:0009851(auxin biosynthetic process);GO:0016310(phosphorylation);GO:0008299(isoprenoid biosynthetic process) PITG_21146: NA PITG_17516: GO:0009851(auxin biosynthetic process);GO:0006730(one-carbon metabolic process) PITG_08129: GO:0042558(pteridine-containing compound metabolic process);GO:0009396(folic acid-containing compound biosynthetic process) PIT…
217	PITG_06794: NA PITG_18010: NA PITG_04851: GO:0006525(arginine metabolic process);GO:0009611(response to wounding);GO:0007565(female pregnancy) PITG_06979: GO:0006309(DNA fragmentation involved in apoptotic nuclear change);GO:0014075(response to amine stimulus);GO:0006541(glutamine metabolic process);GO:0018107(peptidyl-threonine phosphorylation);GO:0023034(intracellular signal transduction);GO:00…
218	PITG_17588: NA PITG_09453: NA PITG_11244: GO:0009851(auxin biosynthetic process);GO:0010171(body morphogenesis);GO:0002119(nematode larval development);GO:0000003(reproduction);GO:0008340(determination of adult lifespan);GO:0040011(locomotion);GO:0009792(embryo development ending in birth or egg hatching);GO:0040007(growth);GO:0006898(receptor-mediated endocytosis);GO:0009408(response to heat) PI…
219	PITG_03460: GO:0006434(seryl-tRNA aminoacylation) PITG_03764: GO:0006396(RNA processing);GO:0006402(mRNA catabolic process) PITG_00943: NA PITG_00860: GO:0009851(auxin biosynthetic process);GO:0007018(microtubule-based movement) PITG_02591: NA
220	PITG_08445: GO:0019346(transsulfuration);GO:0018272(protein-pyridoxal-5-phosphate linkage via peptidyl-N6-pyridoxal phosphate-L-lysine);GO:0030308(negative regulation of cell growth);GO:0006749(glutathione metabolic process);GO:0008285(negative regulation of cell proliferation);GO:0070814(hydrogen sulfide biosynthetic process);GO:0051289(protein homotetramerization);GO:0019344(cysteine biosynthet…
221	PITG_07921: NA PITG_16459: GO:0000239(pachytene);GO:0001556(oocyte maturation);GO:0007141(male meiosis I);GO:0009851(auxin biosynthetic process);GO:0006302(double-strand break repair);GO:0007286(spermatid development);GO:0007131(reciprocal meiotic recombination);GO:0007144(female meiosis I) PITG_14084: GO:0032496(response to lipopolysaccharide);GO:0042420(dopamine catabolic process);GO:0048662(ne…
222	PITG_15567: NA PITG_17480: NA PITG_06923: NA PITG_12285: GO:0044260(cellular macromolecule metabolic process);GO:0007219(Notch signaling pathway);GO:0042592(homeostatic process);GO:0010467(gene expression);GO:0048610(cellular process involved in reproduction);GO:0007389(pattern specification process);GO:0019953(sexual reproduction);GO:0044238(primary metabolic process);GO:0048523(negative regulat…
223	PITG_03337: NA PITG_18063: NA PITG_12119: GO:0009851(auxin biosynthetic process) PITG_03514: GO:0030097(hemopoiesis);GO:0046649(lymphocyte activation);GO:0009851(auxin biosynthetic process);GO:0033151(V(D)J recombination);GO:0006266(DNA ligation);GO:0030154(cell differentiation);GO:0050794(regulation of cellular process);GO:0010212(response to ionizing radiation);GO:0006260(DNA replication);GO:00…
224	PITG_17095: GO:0055085(transmembrane transport) PITG_08920: GO:0006812(cation transport);GO:0055085(transmembrane transport) PITG_01810: NA PITG_05522: GO:0009851(auxin biosynthetic process);GO:0006754(ATP biosynthetic process);GO:0006816(calcium ion transport) PITG_01515: GO:0032957(inositol trisphosphate metabolic process) PITG_16923: GO:0008152(metabolic process) PITG_02827: NA PITG_07710: GO:…
225	PITG_11813: NA PITG_19102: NA PITG_04485: NA PITG_05251: GO:0019915(lipid storage);GO:0006470(protein dephosphorylation) PITG_03337: NA PITG_18063: NA PITG_06977: GO:0006220(pyrimidine nucleotide metabolic process);GO:0009165(nucleotide biosynthetic process) PITG_12119: GO:0009851(auxin biosynthetic process) PITG_01069: GO:0055085(transmembrane transport);GO:0006816(calcium ion transport) PITG_09…
226	PITG_10601: GO:0006777(Mo-molybdopterin cofactor biosynthetic process) PITG_15626: GO:0055114(oxidation-reduction process);GO:0006801(superoxide metabolic process) PITG_05816: NA PITG_09348: GO:0045454(cell redox homeostasis) PITG_08669: GO:0015940(pantothenate biosynthetic process) PITG_01771: GO:0045454(cell redox homeostasis) PITG_16855: NA PITG_13429: GO:0008652(cellular amino acid biosynthet…
227	PITG_05816: NA PITG_09348: GO:0045454(cell redox homeostasis) PITG_08696: GO:0016226(iron-sulfur cluster assembly) PITG_17719: GO:0006783(heme biosynthetic process);GO:0016226(iron-sulfur cluster assembly) PITG_08669: GO:0015940(pantothenate biosynthetic process) PITG_01771: GO:0045454(cell redox homeostasis) PITG_16855: NA PITG_16386: GO:0045449(regulation of transcription, DNA-dependent)
228	PITG_04485: NA PITG_10393: NA PITG_06257: NA PITG_03880: NA PITG_11117: NA PITG_09703: NA PITG_18366: GO:0006631(fatty acid metabolic process);GO:0050794(regulation of cellular process)
229	PITG_19547: GO:0008654(phospholipid biosynthetic process) PITG_11398: NA PITG_09512: NA PITG_10507: NA PITG_09553: NA PITG_09196: GO:0055085(transmembrane transport) PITG_10147: GO:0009851(auxin biosynthetic process);GO:0030163(protein catabolic process);GO:0006508(proteolysis);GO:0051301(cell division) PITG_17289: GO:0046080(dUTP metabolic process) PITG_19038: NA PITG_13235: GO:0016339(calcium-d…
230	PITG_13077: GO:0016117(carotenoid biosynthetic process) PITG_18863: NA PITG_05520: GO:0009435(NAD biosynthetic process) PITG_02281: NA PITG_02136: GO:0006541(glutamine metabolic process);GO:0042819(vitamin B6 biosynthetic process) PITG_00471: GO:0008615(pyridoxine biosynthetic process);GO:0042823(pyridoxal phosphate biosynthetic process)
231	PITG_11816: NA PITG_17588: NA PITG_08129: GO:0042558(pteridine-containing compound metabolic process);GO:0009396(folic acid-containing compound biosynthetic process) PITG_14768: NA PITG_14818: NA PITG_05264: GO:0006457(protein folding);GO:0009409(response to cold);GO:0009408(response to heat);GO:0046686(response to cadmium ion) PITG_22946: NA PITG_01499: GO:0015031(protein transport) PITG_07239: …
232	PITG_10026: GO:0008654(phospholipid biosynthetic process) PITG_16978: GO:0006259(DNA metabolic process) PITG_01128: GO:0008152(metabolic process) PITG_20464: NA PITG_02163: NA PITG_02084: GO:0007030(Golgi organization) PITG_00223: GO:0000724(double-strand break repair via homologous recombination);GO:0010332(response to gamma radiation)
233	PITG_14253: GO:0051179(localization);GO:0065007(biological regulation) PITG_17721: NA PITG_09419: GO:0006886(intracellular protein transport) PITG_01804: GO:0009086(methionine biosynthetic process);GO:0042558(pteridine-containing compound metabolic process) PITG_03678: GO:0009058(biosynthetic process)
234	PITG_09587: GO:0009312(oligosaccharide biosynthetic process);GO:0044267(cellular protein metabolic process) PITG_05310: GO:0007275(multicellular organismal development);GO:0006835(dicarboxylic acid transport);GO:0050896(response to stimulus);GO:0015711(organic anion transport);GO:0015800(acidic amino acid transport);GO:0009987(cellular process) PITG_19773: GO:0009851(auxin biosynthetic process);G…
235	PITG_16803: GO:0007165(signal transduction) PITG_08327: GO:0051246(regulation of protein metabolic process);GO:0043687(post-translational protein modification) PITG_14497: GO:0006481(C-terminal protein methylation) PITG_08737: NA PITG_14216: GO:0008652(cellular amino acid biosynthetic process) PITG_03992: GO:0009052(pentose-phosphate shunt, non-oxidative branch) PITG_06691: GO:0048814(regulation …
236	PITG_13747: NA PITG_10875: GO:0009987(cellular process);GO:0055114(oxidation-reduction process);GO:0007275(multicellular organismal development);GO:0006950(response to stress) PITG_15276: GO:0009851(auxin biosynthetic process);GO:0055085(transmembrane transport) PITG_13001: GO:0055085(transmembrane transport);GO:0008643(carbohydrate transport) PITG_12220: GO:0009987(cellular process);GO:0006508(p…
237	PITG_18183: NA PITG_04989: GO:0005975(carbohydrate metabolic process);GO:0055114(oxidation-reduction process) PITG_13832: GO:0006779(porphyrin-containing compound biosynthetic process) PITG_19767: GO:0006508(proteolysis) PITG_20296: GO:0009851(auxin biosynthetic process);GO:0006457(protein folding) PITG_02162: GO:0009851(auxin biosynthetic process);GO:0006457(protein folding) PITG_03102: GO:00072…
238	PITG_16921: NA PITG_06454: GO:0009102(biotin biosynthetic process) PITG_01511: NA PITG_02608: NA PITG_00473: NA PITG_00417: GO:0046470(phosphatidylcholine metabolic process) PITG_12867: NA
239	PITG_20205: GO:0010212(response to ionizing radiation);GO:0016180(snRNA processing);GO:0031576(G2/M transition checkpoint);GO:0006281(DNA repair) PITG_21724: NA PITG_02016: GO:0009987(cellular process) PITG_17722: NA PITG_03017: NA PITG_02540: NA PITG_19772: NA PITG_01770: NA PITG_17345: GO:0045449(regulation of transcription, DNA-dependent) PITG_10440: GO:0051297(centrosome organization);GO:0006…
240	PITG_18300: GO:0008152(metabolic process) PITG_20747: GO:0006511(ubiquitin-dependent protein catabolic process);GO:0048813(dendrite morphogenesis) PITG_01941: NA PITG_08920: GO:0006812(cation transport);GO:0055085(transmembrane transport) PITG_01810: NA PITG_05522: GO:0009851(auxin biosynthetic process);GO:0006754(ATP biosynthetic process);GO:0006816(calcium ion transport) PITG_01515: GO:0032957(…
241	PITG_08351: NA PITG_11273: GO:0006511(ubiquitin-dependent protein catabolic process) PITG_15871: GO:0034720(histone H3-K4 demethylation);GO:0045892(negative regulation of transcription, DNA-dependent);GO:0045668(negative regulation of osteoblast differentiation);GO:0006338(chromatin remodeling);GO:0055114(oxidation-reduction process);GO:0042254(ribosome biogenesis) PITG_21389: GO:0033195(response…
242	PITG_11816: NA PITG_17588: NA PITG_08129: GO:0042558(pteridine-containing compound metabolic process);GO:0009396(folic acid-containing compound biosynthetic process) PITG_14768: NA PITG_14283: GO:0006633(fatty acid biosynthetic process) PITG_11138: GO:0055114(oxidation-reduction process) PITG_05816: NA PITG_09348: GO:0045454(cell redox homeostasis) PITG_23143: GO:0006468(protein phosphorylation) …
243	PITG_12504: GO:0001408(guanine nucleotide transport);GO:0006879(cellular iron ion homeostasis);GO:0055085(transmembrane transport);GO:0000002(mitochondrial genome maintenance) PITG_10987: NA PITG_02846: GO:0006383(transcription from RNA polymerase III promoter);GO:0006744(ubiquinone biosynthetic process);GO:0006360(transcription from RNA polymerase I promoter);GO:0008299(isoprenoid biosynthetic p…
244	PITG_17592: GO:0009311(oligosaccharide metabolic process) PITG_08082: NA PITG_12233: NA PITG_01602: NA PITG_18750: GO:0044260(cellular macromolecule metabolic process);GO:0090304(nucleic acid metabolic process);GO:0010467(gene expression) PITG_07200: NA PITG_01510: GO:0006357(regulation of transcription from RNA polymerase II promoter) PITG_03832: GO:0009987(cellular process);GO:0048856(anatomica…
245	PITG_11816: NA PITG_17588: NA PITG_10601: GO:0006777(Mo-molybdopterin cofactor biosynthetic process) PITG_15626: GO:0055114(oxidation-reduction process);GO:0006801(superoxide metabolic process) PITG_08129: GO:0042558(pteridine-containing compound metabolic process);GO:0009396(folic acid-containing compound biosynthetic process) PITG_14768: NA PITG_05816: NA PITG_09348: GO:0045454(cell redox homeo…
246	PITG_08190: GO:0006508(proteolysis) PITG_06638: GO:0035162(embryonic hemopoiesis);GO:0030154(cell differentiation);GO:0008152(metabolic process) PITG_18288: NA PITG_08569: GO:0006897(endocytosis) PITG_01795: NA PITG_05293: GO:0006886(intracellular protein transport)
247	PITG_18374: GO:0008654(phospholipid biosynthetic process) PITG_06142: NA PITG_16429: NA PITG_01104: GO:0071108(protein K48-linked deubiquitination) PITG_11090: NA PITG_09567: NA
248	PITG_06732: GO:0009792(embryo development ending in birth or egg hatching);GO:0006637(acyl-CoA metabolic process);GO:0055114(oxidation-reduction process);GO:0006635(fatty acid beta-oxidation) PITG_11431: GO:0006511(ubiquitin-dependent protein catabolic process) PITG_09587: GO:0009312(oligosaccharide biosynthetic process);GO:0044267(cellular protein metabolic process) PITG_05310: GO:0007275(multic…
249	PITG_11816: NA PITG_17588: NA PITG_08129: GO:0042558(pteridine-containing compound metabolic process);GO:0009396(folic acid-containing compound biosynthetic process) PITG_14768: NA PITG_16100: GO:0006281(DNA repair) PITG_16205: NA PITG_14818: NA PITG_14625: GO:0009987(cellular process) PITG_20746: NA PITG_02338: NA PITG_01560: NA PITG_01650: NA PITG_01499: GO:0015031(protein transport) PITG_07239…
250	PITG_08883: NA PITG_09441: GO:0045039(protein import into mitochondrial inner membrane);GO:0055085(transmembrane transport) PITG_12295: NA PITG_12161: GO:0055114(oxidation-reduction process);GO:0006561(proline biosynthetic process) PITG_11215: NA PITG_21987: GO:0009851(auxin biosynthetic process);GO:0001932(regulation of protein phosphorylation) PITG_09286: GO:0000075(cell cycle checkpoint);GO:00…
251	PITG_17245: GO:0060041(retina development in camera-type eye) PITG_14180: GO:0009399(nitrogen fixation);GO:0006542(glutamine biosynthetic process) PITG_02483: GO:0055114(oxidation-reduction process) PITG_15882: GO:0009793(embryo development ending in seed dormancy);GO:0010182(sugar mediated signaling pathway);GO:0009832(plant-type cell wall biogenesis);GO:0005992(trehalose biosynthetic process);G…
252	PITG_08082: NA PITG_19870: NA PITG_01602: NA PITG_18750: GO:0044260(cellular macromolecule metabolic process);GO:0090304(nucleic acid metabolic process);GO:0010467(gene expression) PITG_11117: NA PITG_16661: GO:0055085(transmembrane transport) PITG_00037: NA
253	PITG_19182: NA PITG_11782: GO:0046320(regulation of fatty acid oxidation) PITG_15781: NA PITG_17722: NA PITG_19772: NA PITG_10440: GO:0051297(centrosome organization);GO:0006457(protein folding) PITG_21166: GO:0009058(biosynthetic process) PITG_08804: GO:0006508(proteolysis) PITG_08082: NA PITG_01602: NA PITG_18750: GO:0044260(cellular macromolecule metabolic process);GO:0090304(nucleic acid meta…
254	PITG_08883: NA PITG_09441: GO:0045039(protein import into mitochondrial inner membrane);GO:0055085(transmembrane transport) PITG_16834: GO:0006281(DNA repair);GO:0045941(positive regulation of transcription, DNA-dependent) PITG_03624: GO:0006281(DNA repair);GO:0043137(DNA replication, removal of RNA primer) PITG_12295: NA PITG_12161: GO:0055114(oxidation-reduction process);GO:0006561(proline bios…
255	PITG_12983: GO:0055085(transmembrane transport) PITG_08764: GO:0006816(calcium ion transport);GO:0055085(transmembrane transport) PITG_11272: NA PITG_13790: GO:0000018(regulation of DNA recombination) PITG_04836: GO:0006810(transport) PITG_13809: GO:0044238(primary metabolic process);GO:0007264(small GTPase mediated signal transduction);GO:0044260(cellular macromolecule metabolic process);GO:0015…
256	PITG_03337: NA PITG_18063: NA PITG_12119: GO:0009851(auxin biosynthetic process) PITG_00686: GO:0006281(DNA repair) PITG_18184: GO:0016070(RNA metabolic process)
257	PITG_10866: GO:0008295(spermidine biosynthetic process) PITG_19008: NA PITG_09526: NA PITG_03661: GO:0006423(cysteinyl-tRNA aminoacylation);GO:0007165(signal transduction) PITG_17471: GO:0008152(metabolic process)
258	PITG_04989: GO:0005975(carbohydrate metabolic process);GO:0055114(oxidation-reduction process) PITG_11425: NA PITG_07083: GO:0030433(ER-associated protein catabolic process);GO:0070536(protein K63-linked deubiquitination);GO:0030968(endoplasmic reticulum unfolded protein response);GO:0071108(protein K48-linked deubiquitination) PITG_15998: NA PITG_01031: NA PITG_02480: GO:0045449(regulation of tr…
259	PITG_08342: GO:0008152(metabolic process) PITG_08762: NA PITG_06260: GO:0006071(glycerol metabolic process) PITG_18311: GO:0055114(oxidation-reduction process);GO:0006979(response to oxidative stress) PITG_08751: GO:0042742(defense response to bacterium);GO:0006470(protein dephosphorylation) PITG_03020: GO:0006508(proteolysis);GO:0010623(developmental programmed cell death) PITG_15881: GO:0019538…
260	PITG_10862: GO:0032543(mitochondrial translation);GO:0008535(respiratory chain complex IV assembly) PITG_07259: NA PITG_18973: NA PITG_08755: GO:0006355(regulation of transcription, DNA-dependent);GO:0006816(calcium ion transport);GO:0000082(G1/S transition of mitotic cell cycle);GO:0001701(in utero embryonic development);GO:0048566(embryonic digestive tract development) PITG_17365: GO:0006917(in…
261	PITG_08920: GO:0006812(cation transport);GO:0055085(transmembrane transport) PITG_01810: NA PITG_15138: GO:0016192(vesicle-mediated transport) PITG_05522: GO:0009851(auxin biosynthetic process);GO:0006754(ATP biosynthetic process);GO:0006816(calcium ion transport) PITG_01515: GO:0032957(inositol trisphosphate metabolic process) PITG_02827: NA PITG_15834: GO:0046425(regulation of JAK-STAT cascade)…
262	PITG_05291: GO:0006813(potassium ion transport) PITG_15476: GO:0006107(oxaloacetate metabolic process);GO:0006734(NADH metabolic process);GO:0055114(oxidation-reduction process);GO:0006108(malate metabolic process);GO:0006096(glycolysis) PITG_12318: GO:0048364(root development);GO:0006879(cellular iron ion homeostasis);GO:0009851(auxin biosynthetic process);GO:0000398(nuclear mRNA splicing, via s…
263	PITG_11782: GO:0046320(regulation of fatty acid oxidation) PITG_15781: NA PITG_21166: GO:0009058(biosynthetic process) PITG_08804: GO:0006508(proteolysis) PITG_08082: NA PITG_01602: NA PITG_18750: GO:0044260(cellular macromolecule metabolic process);GO:0090304(nucleic acid metabolic process);GO:0010467(gene expression) PITG_07200: NA PITG_01510: GO:0006357(regulation of transcription from RNA pol…
264	PITG_05902: GO:0021700(developmental maturation);GO:0055085(transmembrane transport);GO:0008643(carbohydrate transport) PITG_12528: NA PITG_17722: NA PITG_19772: NA PITG_23113: GO:0009851(auxin biosynthetic process);GO:0007264(small GTPase mediated signal transduction) PITG_10440: GO:0051297(centrosome organization);GO:0006457(protein folding) PITG_09388: NA PITG_00942: NA PITG_11191: NA PITG_036…
265	PITG_15881: GO:0019538(protein metabolic process);GO:0055114(oxidation-reduction process) PITG_18689: NA PITG_21886: GO:0006427(histidyl-tRNA aminoacylation) PITG_12987: GO:0060271(cilium morphogenesis);GO:0006996(organelle organization);GO:0009851(auxin biosynthetic process);GO:0048260(positive regulation of receptor-mediated endocytosis);GO:0009953(dorsal/ventral pattern formation);GO:0043009(c…
266	PITG_08675: NA PITG_02769: GO:0060710(chorio-allantoic fusion);GO:0045892(negative regulation of transcription, DNA-dependent) PITG_18414: GO:0005975(carbohydrate metabolic process);GO:0046686(response to cadmium ion) PITG_10317: GO:0043171(peptide catabolic process);GO:0001990(regulation of systemic arterial blood pressure by hormone);GO:0048513(organ development);GO:0023052(signaling);GO:000979…
267	PITG_16506: GO:0006869(lipid transport) PITG_16665: GO:0008299(isoprenoid biosynthetic process) PITG_14863: NA PITG_12504: GO:0001408(guanine nucleotide transport);GO:0006879(cellular iron ion homeostasis);GO:0055085(transmembrane transport);GO:0000002(mitochondrial genome maintenance) PITG_09377: NA
268	PITG_17047: GO:0006941(striated muscle contraction);GO:0009851(auxin biosynthetic process);GO:0030241(skeletal muscle myosin thick filament assembly);GO:0007427(epithelial cell migration, open tracheal system);GO:0055085(transmembrane transport);GO:0055114(oxidation-reduction process) PITG_17133: GO:0009231(riboflavin biosynthetic process) PITG_16102: NA PITG_17045: GO:0055114(oxidation-reduction…
269	PITG_10312: GO:0050789(regulation of biological process);GO:0016042(lipid catabolic process) PITG_14707: GO:0009851(auxin biosynthetic process);GO:0080022(primary root development);GO:0003006(developmental process involved in reproduction);GO:0010050(vegetative phase change);GO:0009594(detection of nutrient);GO:0009738(abscisic acid mediated signaling pathway);GO:0046777(protein autophosphorylati…
270	PITG_15694: GO:0019856(pyrimidine base biosynthetic process) PITG_23205: GO:0006796(phosphate-containing compound metabolic process) PITG_17782: GO:0016226(iron-sulfur cluster assembly) PITG_13063: GO:0015931(nucleobase-containing compound transport);GO:0055085(transmembrane transport) PITG_06222: GO:0009851(auxin biosynthetic process);GO:0006430(lysyl-tRNA aminoacylation) PITG_20034: NA PITG_114…
271	PITG_23128: NA PITG_12195: GO:0009825(multidimensional cell growth);GO:0009851(auxin biosynthetic process);GO:0043622(cortical microtubule organization);GO:0010091(trichome branching);GO:0009832(plant-type cell wall biogenesis) PITG_06151: NA PITG_13912: GO:0006825(copper ion transport) PITG_19458: NA PITG_01742: GO:0009851(auxin biosynthetic process);GO:0006260(DNA replication)
272	PITG_17510: NA PITG_22662: GO:0006468(protein phosphorylation) PITG_20584: GO:0006468(protein phosphorylation) PITG_07310: GO:0009611(response to wounding);GO:0040007(growth);GO:0044237(cellular metabolic process);GO:0009058(biosynthetic process);GO:0048513(organ development);GO:0016192(vesicle-mediated transport);GO:0005975(carbohydrate metabolic process);GO:0048522(positive regulation of cellul…
273	PITG_10032: GO:0009749(response to glucose stimulus);GO:0009744(response to sucrose stimulus);GO:0009750(response to fructose stimulus);GO:0006098(pentose-phosphate shunt);GO:0055114(oxidation-reduction process);GO:0046686(response to cadmium ion) PITG_14639: GO:0009089(lysine biosynthetic process via diaminopimelate);GO:0055114(oxidation-reduction process) PITG_00943: NA PITG_00860: GO:0009851(a…
274	PITG_08366: GO:0045880(positive regulation of smoothened signaling pathway);GO:0016055(Wnt receptor signaling pathway);GO:0008586(imaginal disc-derived wing vein morphogenesis);GO:0001745(compound eye morphogenesis);GO:0008407(chaeta morphogenesis);GO:0008587(imaginal disc-derived wing margin morphogenesis);GO:0045941(positive regulation of transcription, DNA-dependent) PITG_03364: GO:0044260(cel…
275	PITG_05902: GO:0021700(developmental maturation);GO:0055085(transmembrane transport);GO:0008643(carbohydrate transport) PITG_12528: NA PITG_03608: GO:0051291(protein heterooligomerization);GO:0006913(nucleocytoplasmic transport);GO:0043123(positive regulation of I-kappaB kinase/NF-kappaB cascade);GO:0043278(response to morphine);GO:0010017(red or far-red light signaling pathway);GO:0006470(protei…
276	PITG_06638: GO:0035162(embryonic hemopoiesis);GO:0030154(cell differentiation);GO:0008152(metabolic process) PITG_10264: GO:0055114(oxidation-reduction process);GO:0006564(L-serine biosynthetic process) PITG_18411: NA PITG_18632: GO:0009851(auxin biosynthetic process) PITG_17305: GO:0055114(oxidation-reduction process) PITG_04121: GO:0005975(carbohydrate metabolic process);GO:0055114(oxidation-re…
277	PITG_07272: GO:0032012(regulation of ARF protein signal transduction) PITG_19719: GO:0031529(ruffle organization);GO:0007155(cell adhesion);GO:0006928(cellular component movement);GO:0048261(negative regulation of receptor-mediated endocytosis);GO:0035020(regulation of Rac protein signal transduction);GO:0030838(positive regulation of actin filament polymerization);GO:0030866(cortical actin cytos…
278	PITG_11567: NA PITG_01543: GO:0055114(oxidation-reduction process) PITG_00531: NA PITG_06657: GO:0045454(cell redox homeostasis) PITG_12156: NA PITG_21886: GO:0006427(histidyl-tRNA aminoacylation) PITG_00299: GO:0006915(apoptotic process);GO:0016311(dephosphorylation);GO:0032313(regulation of Rab GTPase activity);GO:0006488(dolichol-linked oligosaccharide biosynthetic process);GO:0033577(protein …
279	PITG_06794: NA PITG_18010: NA PITG_16328: GO:0006437(tyrosyl-tRNA aminoacylation) PITG_03738: GO:0009098(leucine biosynthetic process) PITG_17782: GO:0016226(iron-sulfur cluster assembly) PITG_00986: GO:0045454(cell redox homeostasis);GO:0055114(oxidation-reduction process) PITG_00943: NA PITG_00860: GO:0009851(auxin biosynthetic process);GO:0007018(microtubule-based movement) PITG_02591: NA PITG…
280	PITG_19039: NA PITG_06847: GO:0009653(anatomical structure morphogenesis);GO:0009851(auxin biosynthetic process);GO:0044267(cellular protein metabolic process);GO:0051179(localization);GO:0007420(brain development);GO:0030030(cell projection organization);GO:0048869(cellular developmental process) PITG_20808: GO:0045944(positive regulation of transcription from RNA polymerase II promoter);GO:0006…
281	PITG_15694: GO:0019856(pyrimidine base biosynthetic process) PITG_23205: GO:0006796(phosphate-containing compound metabolic process) PITG_01960: GO:0005975(carbohydrate metabolic process) PITG_01072: GO:0009086(methionine biosynthetic process) PITG_01752: GO:0008152(metabolic process) PITG_20281: NA PITG_05464: NA PITG_03661: GO:0006423(cysteinyl-tRNA aminoacylation);GO:0007165(signal transductio…
282	PITG_07272: GO:0032012(regulation of ARF protein signal transduction) PITG_19719: GO:0031529(ruffle organization);GO:0007155(cell adhesion);GO:0006928(cellular component movement);GO:0048261(negative regulation of receptor-mediated endocytosis);GO:0035020(regulation of Rac protein signal transduction);GO:0030838(positive regulation of actin filament polymerization);GO:0030866(cortical actin cytos…
283	PITG_11044: NA PITG_19182: NA PITG_14607: NA PITG_04638: NA PITG_15494: GO:0055114(oxidation-reduction process) PITG_19298: GO:0055085(transmembrane transport) PITG_16069: GO:0009851(auxin biosynthetic process);GO:0009644(response to high light intensity);GO:0042542(response to hydrogen peroxide);GO:0043335(protein unfolding);GO:0009408(response to heat) PITG_02344: GO:0006751(glutathione catabol…
284	PITG_11238: GO:0006470(protein dephosphorylation) PITG_18578: GO:0006470(protein dephosphorylation) PITG_13364: NA PITG_18183: NA PITG_04989: GO:0005975(carbohydrate metabolic process);GO:0055114(oxidation-reduction process) PITG_13832: GO:0006779(porphyrin-containing compound biosynthetic process) PITG_02221: GO:0006233(dTDP biosynthetic process);GO:0007049(cell cycle);GO:0006235(dTTP biosynthet…
285	PITG_11926: GO:0055114(oxidation-reduction process);GO:0006520(cellular amino acid metabolic process) PITG_03678: GO:0009058(biosynthetic process) PITG_02256: GO:0006107(oxaloacetate metabolic process);GO:0015908(fatty acid transport);GO:0006533(aspartate catabolic process);GO:0019551(glutamate catabolic process to 2-oxoglutarate);GO:0006532(aspartate biosynthetic process);GO:0045471(response to …
286	PITG_07272: GO:0032012(regulation of ARF protein signal transduction) PITG_09507: GO:0007264(small GTPase mediated signal transduction) PITG_17592: GO:0009311(oligosaccharide metabolic process) PITG_13003: GO:0055085(transmembrane transport);GO:0008643(carbohydrate transport) PITG_08082: NA PITG_12233: NA PITG_01602: NA PITG_18750: GO:0044260(cellular macromolecule metabolic process);GO:0090304(n…
287	PITG_07272: GO:0032012(regulation of ARF protein signal transduction) PITG_09507: GO:0007264(small GTPase mediated signal transduction) PITG_10987: NA PITG_15846: NA PITG_13003: GO:0055085(transmembrane transport);GO:0008643(carbohydrate transport) PITG_02034: GO:0006812(cation transport);GO:0055085(transmembrane transport) PITG_11748: GO:0055085(transmembrane transport);GO:0008643(carbohydrate t…
