# Supplementary material for: A predicted functional gene network for the plant pathogen Phytophthora infestans as a framework for genomic biology
Source: BMC Genomics. 2013 Jul 17;14:483. doi: 10.1186/1471-2164-14-483 (PMC3734169; doi:10.1186/1471-2164-14-483)
Supplement: Additional file 6 — Functional modules during the asexual development of P. infestans. This table lists the gene ids and associations between members of functional modules for different transitions during the asexual development of P. infestans. Upregulated genes that are part of the functional module are indicated in red, downregulated in green. [file 1471-2164-14-483-S6.xlsx]

## Sheet: Members
Additional file 6: Members (GeneIDs) of functional modules for different transitions during the asexual development of P. infestans. Upregulated genes that are part of the functional module are indicated in red, downregulated in green. Tabs contain predicted associations between members of the module and can be visualized e.g. with Cytoscape.
Module1	Module2	Module3	Module4	Module5
hyphae->sporangium	sporangium->cleaving sporangium	cleaving sporangium->zoospore	zoospore->germinating cyst	germinating cyst->hyphae
PITG_18578	PITG_03803	PITG_17070	PITG_07925	PITG_09798
PITG_12186	PITG_12958	PITG_12186	PITG_01072	PITG_21759
PITG_11238	PITG_07399		PITG_13116	PITG_02049
PITG_00332	PITG_08955		PITG_00132	PITG_13296
PITG_04121	PITG_11525		PITG_08846	PITG_10300
PITG_15485	PITG_14397		PITG_05672	PITG_08565
PITG_15867	PITG_03961		PITG_22103	PITG_18183
PITG_06107	PITG_18171		PITG_14596	PITG_13178
PITG_00903	PITG_05998		PITG_07083	PITG_01797
PITG_04335	PITG_03347		PITG_18366	PITG_00229
PITG_00674	PITG_01950		PITG_18298	PITG_00146
PITG_14607	PITG_21827		PITG_14966	PITG_11063
PITG_15552	PITG_02245		PITG_11703	PITG_18392
PITG_05682	PITG_05313		PITG_19099	PITG_03819
PITG_06651	PITG_11170		PITG_13002	PITG_05374
PITG_03427	PITG_01233		PITG_12223	PITG_02567
PITG_01955	PITG_13265		PITG_09197	PITG_17999
PITG_17396	PITG_00208		PITG_00527	PITG_06969
PITG_17628	PITG_03778		PITG_11701	PITG_12122
PITG_20527	PITG_15072		PITG_17022	PITG_08881
PITG_07959	PITG_05805		PITG_13005	PITG_06570
PITG_08880	PITG_14413		PITG_14831	PITG_01389
PITG_03203	PITG_10595		PITG_11110	PITG_04572
PITG_01266	PITG_10986		PITG_00986	PITG_02047
PITG_14253	PITG_18360		PITG_09443	PITG_07048
PITG_03612	PITG_11926		PITG_17445	PITG_10929
PITG_05806	PITG_14230		PITG_22764	PITG_16966
PITG_04957	PITG_10062		PITG_01755	PITG_07887
PITG_12278	PITG_09579		PITG_18187	PITG_00693
PITG_02820	PITG_12465		PITG_13102	PITG_00682
PITG_01957	PITG_08764		PITG_01382	PITG_00127
PITG_02212	PITG_04065		PITG_13275	PITG_05778
PITG_12744	PITG_06107		PITG_17400	PITG_02452
PITG_02840	PITG_19402		PITG_08674	PITG_11626
PITG_06707	PITG_08436		PITG_05688	PITG_01447
PITG_13269	PITG_18538		PITG_03661	PITG_02026
PITG_03631	PITG_17396		PITG_14885	PITG_00034
PITG_16061	PITG_17953		PITG_03027	PITG_05539
PITG_13968	PITG_18717		PITG_13749	PITG_08598
PITG_12854	PITG_03802		PITG_07308	PITG_00656
PITG_10763	PITG_17091		PITG_12427	PITG_16760
PITG_00537	PITG_05156		PITG_02038	PITG_09508
PITG_17410	PITG_13052		PITG_02347	PITG_00461
PITG_11254	PITG_02725		PITG_18977	PITG_00850
PITG_14281	PITG_01700		PITG_06142	PITG_03101
PITG_20629	PITG_04618		PITG_16760	PITG_19547
PITG_03904	PITG_11398		PITG_15873	PITG_14055
PITG_00562	PITG_03612		PITG_17425	PITG_13918
PITG_06691	PITG_15139		PITG_17141	PITG_01694
PITG_03075	PITG_05806		PITG_00654	PITG_01029
PITG_08843	PITG_07960		PITG_12155	PITG_13416
PITG_16469	PITG_06254		PITG_13101	PITG_04851
PITG_11118	PITG_13790		PITG_18037	PITG_07846
PITG_22021	PITG_00746		PITG_10160	PITG_09387
PITG_01568	PITG_18067		PITG_10195	PITG_01094
PITG_04704	PITG_17516		PITG_08579	PITG_02615
PITG_12293	PITG_06390		PITG_09449	PITG_13128
PITG_08685	PITG_00559		PITG_05289	PITG_10883
PITG_13551	PITG_02050		PITG_00594	PITG_04333
PITG_05397	PITG_03624		PITG_07797	PITG_06604
PITG_14594	PITG_11919		PITG_00899	PITG_02339
PITG_02671	PITG_14607		PITG_10822	PITG_11069
PITG_05305	PITG_03493		PITG_17403	PITG_18706
PITG_16812	PITG_02002		PITG_09402	PITG_06454
PITG_19125	PITG_03452		PITG_20281	PITG_12194
PITG_04938	PITG_10198		PITG_01795	PITG_00457
PITG_05291	PITG_03590		PITG_15575	PITG_18731
PITG_17719	PITG_08338		PITG_06482	PITG_03150
PITG_10282	PITG_15552		PITG_17990	PITG_18446
PITG_04678	PITG_14066		PITG_07088	PITG_05373
PITG_17077	PITG_12462		PITG_03790	PITG_09354
PITG_02810	PITG_13237		PITG_09284	PITG_11047
PITG_00124	PITG_14728		PITG_14914	PITG_10032
PITG_02576	PITG_01427		PITG_11796	PITG_05902
PITG_04905	PITG_00410		PITG_21054	PITG_15504
PITG_04989	PITG_10942		PITG_16069	PITG_02022
PITG_15747	PITG_00471		PITG_06262	PITG_00863
PITG_08592	PITG_15394		PITG_23176	PITG_17992
PITG_17400	PITG_21176		PITG_18707	PITG_08014
PITG_22662	PITG_11998		PITG_12151	PITG_03750
PITG_11215	PITG_01019		PITG_01810	PITG_00014
PITG_17361	PITG_01591		PITG_13832	PITG_00613
PITG_02042	PITG_03301		PITG_12843	PITG_16073
PITG_02429	PITG_00329		PITG_07552	PITG_18414
PITG_01504	PITG_09309		PITG_18412	PITG_01752
PITG_17070	PITG_11122		PITG_13001	PITG_02479
PITG_07913	PITG_05305		PITG_00442	PITG_15778
PITG_19166	PITG_17995		PITG_19178	PITG_12882
PITG_12676	PITG_07024		PITG_08173	PITG_04862
PITG_16065	PITG_12285		PITG_13250	PITG_02546
PITG_03166	PITG_04661		PITG_13315	PITG_03081
PITG_03005	PITG_09271		PITG_01036	PITG_15494
PITG_10623	PITG_17512		PITG_19263	PITG_01400
PITG_05688	PITG_03533		PITG_16366	PITG_02338
PITG_15223	PITG_16473		PITG_05245	PITG_17123
PITG_17928	PITG_23158		PITG_00397	PITG_07903
PITG_05521	PITG_13399		PITG_06108	PITG_03873
PITG_10164	PITG_02664		PITG_10139	PITG_08210
PITG_01755	PITG_12346		PITG_05302	PITG_03098
PITG_22247	PITG_05317		PITG_00930	PITG_10513
PITG_03790	PITG_02822		PITG_00291	PITG_13265
PITG_18473	PITG_13262		PITG_03410	PITG_14863
PITG_17136	PITG_12165		PITG_17334	PITG_03220
PITG_00665	PITG_03514		PITG_06320	PITG_09923
PITG_23143	PITG_08953		PITG_12517	PITG_17480
PITG_03252	PITG_00187		PITG_13347	PITG_13301
PITG_03880	PITG_12278		PITG_18330	PITG_16695
PITG_05498	PITG_15659		PITG_14707	PITG_16376
PITG_06694	PITG_00674		PITG_17683	PITG_11205
PITG_12853	PITG_02212		PITG_00688	PITG_15057
PITG_00231	PITG_11475		PITG_17072	PITG_13097
PITG_04534	PITG_06827		PITG_10393	PITG_08991
PITG_13312	PITG_13276		PITG_03593	PITG_03678
PITG_01382	PITG_10264		PITG_14557	PITG_01718
PITG_19907	PITG_03288		PITG_04906	PITG_03530
PITG_06376	PITG_03678		PITG_12839	PITG_06260
PITG_08329	PITG_07311		PITG_00490	PITG_03644
PITG_03660	PITG_13315		PITG_12697	PITG_00225
PITG_01128	PITG_10899		PITG_09289	PITG_09706
PITG_16921	PITG_12153		PITG_11045	PITG_17786
PITG_02769	PITG_17410		PITG_11648	PITG_10169
PITG_02043	PITG_16698		PITG_13912	PITG_19179
PITG_17264	PITG_15089		PITG_02810	PITG_09846
PITG_11919	PITG_04441		PITG_15281	PITG_02594
PITG_04868	PITG_19993		PITG_09536	PITG_09400
PITG_21077	PITG_03904		PITG_07991	PITG_03333
PITG_08676	PITG_20206		PITG_01317	PITG_20463
PITG_04376	PITG_16921		PITG_03804	PITG_06649
	PITG_17273		PITG_03553	PITG_11653
	PITG_02671		PITG_13392	PITG_15890
	PITG_13017		PITG_09521	PITG_06185
	PITG_17092		PITG_13831	PITG_06594
	PITG_01266		PITG_10827	PITG_00172
	PITG_09356		PITG_09846	PITG_14357
	PITG_22715		PITG_10866	PITG_05412
	PITG_00227		PITG_10590	PITG_09309
	PITG_06205		PITG_05796	PITG_13737
	PITG_04010		PITG_18934	PITG_03020
	PITG_06767		PITG_12220	PITG_20192
	PITG_12306		PITG_10015	PITG_07029
	PITG_02621		PITG_08685	PITG_06320
	PITG_05536		PITG_22959	PITG_01181
	PITG_10186		PITG_01456	PITG_12946
	PITG_16527		PITG_19448	PITG_02921
	PITG_11198		PITG_16071	PITG_07056
	PITG_13365		PITG_11111	PITG_13177
	PITG_08956		PITG_10292	PITG_15998
	PITG_18073		PITG_14285	PITG_13132
	PITG_09383		PITG_14987	PITG_18440
	PITG_05397		PITG_08660	PITG_00176
	PITG_21501		PITG_03620	PITG_19535
	PITG_15298		PITG_04601	PITG_05520
	PITG_17109		PITG_14380	PITG_03698
	PITG_23205		PITG_00561	PITG_02186
	PITG_01955		PITG_20904	PITG_03459
	PITG_09701		PITG_14988	PITG_06979
	PITG_02808		PITG_01855	PITG_18720
	PITG_12293		PITG_02736	PITG_02427
	PITG_14248		PITG_03468	PITG_00804
	PITG_09712		PITG_00410	PITG_06891
	PITG_21568		PITG_05636	PITG_01649
	PITG_08553		PITG_21055	PITG_11036
	PITG_14249		PITG_09484	PITG_11290
	PITG_16760		PITG_08804	PITG_14229
	PITG_10398		PITG_19774	PITG_19298
	PITG_12225		PITG_02889	PITG_09445
	PITG_19436		PITG_03300	PITG_20560
	PITG_02193		PITG_10018	PITG_12892
	PITG_14935		PITG_11923	PITG_01318
	PITG_09270		PITG_01101	PITG_17787
	PITG_02766		PITG_07405	PITG_11603
	PITG_04334		PITG_23113	PITG_01862
	PITG_00863		PITG_16023	PITG_03589
	PITG_05367		PITG_19157	PITG_02256
	PITG_08676		PITG_21394	PITG_09951
	PITG_01797		PITG_12050	PITG_20201
	PITG_05506		PITG_09955	PITG_15045
	PITG_04376		PITG_05501	PITG_12106
			PITG_03422	PITG_03303
			PITG_11215	PITG_05631
			PITG_09394	PITG_01960
			PITG_16464	PITG_15321
			PITG_05534	PITG_06615
			PITG_00035	PITG_10938
			PITG_17042	PITG_02515
			PITG_08681	PITG_13726
			PITG_04729	PITG_13745
			PITG_08714	PITG_00633
			PITG_04376	PITG_08676
			PITG_02740	PITG_03234
			PITG_00523	PITG_12185
			PITG_11805	PITG_12504
			PITG_09598	PITG_08463
			PITG_16940	PITG_16668
			PITG_17156	PITG_03445
			PITG_06415	PITG_18288
			PITG_11244	PITG_15761
			PITG_08676	PITG_19814
			PITG_14413	PITG_06815
			PITG_14281	PITG_03608
			PITG_08881	PITG_15526
				PITG_01700
				PITG_05690
				PITG_06118
				PITG_01478
				PITG_04488
				PITG_00967
				PITG_19817
				PITG_20904
				PITG_06514
				PITG_04500
				PITG_18048
				PITG_05636
				PITG_02526
				PITG_07656
				PITG_18007
				PITG_07701
				PITG_08011
				PITG_05666
				PITG_17700
				PITG_07234
				PITG_00350
				PITG_01436
				PITG_14180
				PITG_13761
				PITG_12286
				PITG_01504
				PITG_02274
				PITG_17069
				PITG_11474
				PITG_10052
				PITG_22839
				PITG_00764
				PITG_13683
				PITG_13749
				PITG_16205
				PITG_05380
				PITG_18752
				PITG_00203
				PITG_04875
				PITG_03440
				PITG_17287
				PITG_12289
				PITG_13762
				PITG_08997
				PITG_08675
				PITG_22200
				PITG_05007
				PITG_02724
				PITG_03344
				PITG_06595
				PITG_02114
				PITG_03653
				PITG_15392
				PITG_20032
				PITG_16794
				PITG_01524
				PITG_03549
				PITG_08025
				PITG_07671
				PITG_17617
				PITG_21395
				PITG_12256
				PITG_06427
				PITG_06409
				PITG_01846
				PITG_07191
				PITG_14353
				PITG_12962
				PITG_06566
				PITG_11046
				PITG_15850
				PITG_10455
				PITG_16464
				PITG_23158
				PITG_14936
				PITG_02034
				PITG_01453
				PITG_23192
				PITG_17074
				PITG_14584
				PITG_08032
				PITG_00561
				PITG_01924
				PITG_04601
				PITG_09281
				PITG_01982
				PITG_14563
				PITG_06240
				PITG_11965
				PITG_10990
				PITG_18187
				PITG_06715
				PITG_03599
				PITG_17133
				PITG_01270
				PITG_01446
				PITG_06556
				PITG_15755
				PITG_00622
				PITG_21568
				PITG_10858
				PITG_09507
				PITG_18107
				PITG_09394
				PITG_14181
				PITG_09472
				PITG_02036
				PITG_13231
				PITG_19023
				PITG_11127
				PITG_17716
				PITG_10979
				PITG_06343
				PITG_08553
				PITG_21077
				PITG_05506
				PITG_01689
				PITG_12285
				PITG_07145
				PITG_17245
				PITG_03277
				PITG_06659
				PITG_18018
				PITG_16054
				PITG_09835
				PITG_03632
				PITG_08761
				PITG_02785
				PITG_07792
				PITG_07567
				PITG_17747
				PITG_13905
				PITG_14362
				PITG_21378
				PITG_15771
				PITG_10198
				PITG_13614
				PITG_07088
				PITG_15955
				PITG_20746
				PITG_17942
				PITG_09828
				PITG_09576
				PITG_12310
				PITG_14768
				PITG_03360
				PITG_12229
				PITG_02267
				PITG_05367
				PITG_04868
				PITG_17512
				PITG_01186
				PITG_08139
				PITG_15553
				PITG_08692
				PITG_15866
				PITG_08234
				PITG_03611
				PITG_00236
				PITG_11169
				PITG_11869
				PITG_20775
				PITG_01477
				PITG_15492
				PITG_17925
				PITG_02447
				PITG_10878
				PITG_15785
				PITG_07797
				PITG_00233
				PITG_13014
				PITG_19537
				PITG_19282
				PITG_12754
				PITG_13748
				PITG_01783
				PITG_02917
				PITG_09564
				PITG_20378
				PITG_19161
				PITG_19737
				PITG_00148
				PITG_02813
				PITG_05498
				PITG_09512
				PITG_21501
				PITG_06415
				PITG_08708
				PITG_10139
				PITG_18073
				PITG_12165
				PITG_00124
				PITG_03553
				PITG_13275

## Sheet: Module1
ProteinA	Interaction	ProteinB
PITG_22021	pp	PITG_23143
PITG_18578	pp	PITG_20629
PITG_17928	pp	PITG_22662
PITG_17410	pp	PITG_19907
PITG_17410	pp	PITG_18578
PITG_17410	pp	PITG_18473
PITG_17361	pp	PITG_18578
PITG_17361	pp	PITG_17410
PITG_17136	pp	PITG_17410
PITG_17077	pp	PITG_17264
PITG_16061	pp	PITG_17361
PITG_15867	pp	PITG_17396
PITG_15552	pp	PITG_17136
PITG_15485	pp	PITG_16469
PITG_15485	pp	PITG_17077
PITG_14594	pp	PITG_22662
PITG_14594	pp	PITG_21077
PITG_14281	pp	PITG_17719
PITG_14253	pp	PITG_17410
PITG_12744	pp	PITG_17410
PITG_12676	pp	PITG_21077
PITG_12676	pp	PITG_17396
PITG_12293	pp	PITG_19907
PITG_12293	pp	PITG_18473
PITG_12293	pp	PITG_17410
PITG_12293	pp	PITG_17361
PITG_12293	pp	PITG_17136
PITG_12186	pp	PITG_21077
PITG_12186	pp	PITG_18578
PITG_12186	pp	PITG_17410
PITG_12186	pp	PITG_17400
PITG_12186	pp	PITG_17070
PITG_12186	pp	PITG_16061
PITG_12186	pp	PITG_14281
PITG_12186	pp	PITG_12293
PITG_12186	pp	PITG_12278
PITG_11919	pp	PITG_13968
PITG_11919	pp	PITG_16921
PITG_11919	pp	PITG_21077
PITG_11919	pp	PITG_17410
PITG_11919	pp	PITG_12744
PITG_11919	pp	PITG_12186
PITG_11254	pp	PITG_15867
PITG_11254	pp	PITG_15223
PITG_11238	pp	PITG_18578
PITG_11215	pp	PITG_17410
PITG_11118	pp	PITG_16469
PITG_11118	pp	PITG_15485
PITG_10623	pp	PITG_17361
PITG_10164	pp	PITG_18578
PITG_10164	pp	PITG_17410
PITG_10164	pp	PITG_17361
PITG_10164	pp	PITG_11919
PITG_08880	pp	PITG_13269
PITG_08685	pp	PITG_13551
PITG_08685	pp	PITG_14594
PITG_08685	pp	PITG_12186
PITG_08685	pp	PITG_08880
PITG_08676	pp	PITG_12853
PITG_08676	pp	PITG_14607
PITG_08676	pp	PITG_21077
PITG_08676	pp	PITG_17410
PITG_08676	pp	PITG_17400
PITG_08676	pp	PITG_14281
PITG_08676	pp	PITG_12186
PITG_08676	pp	PITG_11919
PITG_07913	pp	PITG_17264
PITG_06707	pp	PITG_23143
PITG_06691	pp	PITG_06694
PITG_06691	pp	PITG_13269
PITG_06691	pp	PITG_19907
PITG_06691	pp	PITG_17361
PITG_06691	pp	PITG_17136
PITG_06691	pp	PITG_15552
PITG_06691	pp	PITG_12186
PITG_06691	pp	PITG_11215
PITG_06691	pp	PITG_08685
PITG_06691	pp	PITG_08676
PITG_06691	pp	PITG_08329
PITG_06376	pp	PITG_11919
PITG_06376	pp	PITG_06691
PITG_06107	pp	PITG_17410
PITG_06107	pp	PITG_14281
PITG_05806	pp	PITG_08592
PITG_05806	pp	PITG_14253
PITG_05688	pp	PITG_10282
PITG_05521	pp	PITG_22021
PITG_05521	pp	PITG_18473
PITG_05521	pp	PITG_17410
PITG_05521	pp	PITG_17361
PITG_05521	pp	PITG_16061
PITG_05521	pp	PITG_12186
PITG_05521	pp	PITG_11919
PITG_05521	pp	PITG_06707
PITG_05498	pp	PITG_12186
PITG_05305	pp	PITG_17928
PITG_05291	pp	PITG_06376
PITG_04957	pp	PITG_10763
PITG_04957	pp	PITG_17136
PITG_04957	pp	PITG_05806
PITG_04938	pp	PITG_18578
PITG_04938	pp	PITG_17361
PITG_04938	pp	PITG_12293
PITG_04938	pp	PITG_12186
PITG_04938	pp	PITG_10164
PITG_04938	pp	PITG_06107
PITG_04938	pp	PITG_05521
PITG_04868	pp	PITG_17070
PITG_04868	pp	PITG_13312
PITG_04868	pp	PITG_08676
PITG_04868	pp	PITG_05688
PITG_04704	pp	PITG_17264
PITG_04704	pp	PITG_06107
PITG_04678	pp	PITG_06707
PITG_04376	pp	PITG_15747
PITG_04376	pp	PITG_08843
PITG_04376	pp	PITG_06651
PITG_04376	pp	PITG_21077
PITG_04376	pp	PITG_17719
PITG_04376	pp	PITG_17070
PITG_04376	pp	PITG_15552
PITG_04376	pp	PITG_12854
PITG_04376	pp	PITG_12186
PITG_04376	pp	PITG_11919
PITG_04376	pp	PITG_05397
PITG_04376	pp	PITG_04989
PITG_04376	pp	PITG_04957
PITG_04376	pp	PITG_04534
PITG_04335	pp	PITG_14253
PITG_04335	pp	PITG_05806
PITG_04335	pp	PITG_04957
PITG_04121	pp	PITG_08676
PITG_03904	pp	PITG_17410
PITG_03880	pp	PITG_11919
PITG_03790	pp	PITG_17396
PITG_03660	pp	PITG_13312
PITG_03660	pp	PITG_08676
PITG_03660	pp	PITG_05688
PITG_03612	pp	PITG_17628
PITG_03612	pp	PITG_11919
PITG_03612	pp	PITG_06691
PITG_03612	pp	PITG_06376
PITG_03427	pp	PITG_22247
PITG_03252	pp	PITG_17396
PITG_03252	pp	PITG_08676
PITG_03252	pp	PITG_06376
PITG_03252	pp	PITG_03790
PITG_03203	pp	PITG_15223
PITG_03203	pp	PITG_11254
PITG_03166	pp	PITG_17396
PITG_03166	pp	PITG_15867
PITG_03166	pp	PITG_07959
PITG_03075	pp	PITG_19166
PITG_03075	pp	PITG_19125
PITG_03075	pp	PITG_17361
PITG_03075	pp	PITG_06691
PITG_03005	pp	PITG_21077
PITG_02840	pp	PITG_18578
PITG_02840	pp	PITG_16812
PITG_02820	pp	PITG_22021
PITG_02820	pp	PITG_06707
PITG_02810	pp	PITG_20527
PITG_02810	pp	PITG_16812
PITG_02810	pp	PITG_02840
PITG_02769	pp	PITG_10164
PITG_02671	pp	PITG_17410
PITG_02671	pp	PITG_17136
PITG_02671	pp	PITG_12293
PITG_02576	pp	PITG_17410
PITG_02576	pp	PITG_17361
PITG_02576	pp	PITG_12293
PITG_02576	pp	PITG_12278
PITG_02576	pp	PITG_05521
PITG_02576	pp	PITG_04376
PITG_02576	pp	PITG_03075
PITG_02429	pp	PITG_19907
PITG_02429	pp	PITG_18473
PITG_02429	pp	PITG_17410
PITG_02429	pp	PITG_17361
PITG_02429	pp	PITG_17136
PITG_02429	pp	PITG_16061
PITG_02429	pp	PITG_12186
PITG_02429	pp	PITG_04938
PITG_02429	pp	PITG_02671
PITG_02212	pp	PITG_06691
PITG_02043	pp	PITG_21077
PITG_02043	pp	PITG_17264
PITG_02043	pp	PITG_03427
PITG_02042	pp	PITG_12186
PITG_01957	pp	PITG_08676
PITG_01957	pp	PITG_06691
PITG_01957	pp	PITG_02671
PITG_01955	pp	PITG_14281
PITG_01755	pp	PITG_17400
PITG_01568	pp	PITG_17136
PITG_01568	pp	PITG_08880
PITG_01568	pp	PITG_06691
PITG_01504	pp	PITG_14281
PITG_01504	pp	PITG_05521
PITG_01382	pp	PITG_17361
PITG_01382	pp	PITG_14594
PITG_01382	pp	PITG_12186
PITG_01382	pp	PITG_08685
PITG_01382	pp	PITG_08676
PITG_01382	pp	PITG_05682
PITG_01382	pp	PITG_04376
PITG_01382	pp	PITG_02043
PITG_01266	pp	PITG_10164
PITG_01266	pp	PITG_04376
PITG_01128	pp	PITG_18578
PITG_00903	pp	PITG_22662
PITG_00674	pp	PITG_04376
PITG_00665	pp	PITG_17396
PITG_00665	pp	PITG_06376
PITG_00665	pp	PITG_03252
PITG_00665	pp	PITG_03166
PITG_00562	pp	PITG_04868
PITG_00537	pp	PITG_16065
PITG_00537	pp	PITG_04905
PITG_00537	pp	PITG_03631
PITG_00537	pp	PITG_02042
PITG_00332	pp	PITG_05521
PITG_00231	pp	PITG_03612
PITG_00124	pp	PITG_18578
PITG_00124	pp	PITG_17410
PITG_00124	pp	PITG_17361
PITG_00124	pp	PITG_12186
PITG_00124	pp	PITG_06691
PITG_00124	pp	PITG_05521
PITG_00124	pp	PITG_04376
PITG_00124	pp	PITG_02671
PITG_00124	pp	PITG_02576
PITG_00124	pp	PITG_02212
PITG_00124	pp	PITG_01382

## Sheet: Module2
ProteinA	Interaction	ProteinB
PITG_21501	pp	PITG_21827
PITG_18360	pp	PITG_21501
PITG_18073	pp	PITG_21568
PITG_18073	pp	PITG_21501
PITG_18073	pp	PITG_20206
PITG_18073	pp	PITG_18360
PITG_18067	pp	PITG_21501
PITG_17516	pp	PITG_21176
PITG_17512	pp	PITG_18360
PITG_17512	pp	PITG_18073
PITG_17512	pp	PITG_18067
PITG_17410	pp	PITG_18360
PITG_17410	pp	PITG_18073
PITG_17410	pp	PITG_18067
PITG_17273	pp	PITG_21568
PITG_17091	pp	PITG_18073
PITG_17091	pp	PITG_17512
PITG_17091	pp	PITG_17410
PITG_15298	pp	PITG_21501
PITG_15298	pp	PITG_17512
PITG_15298	pp	PITG_17410
PITG_15089	pp	PITG_23205
PITG_15089	pp	PITG_21501
PITG_15089	pp	PITG_20206
PITG_15089	pp	PITG_18360
PITG_15089	pp	PITG_18073
PITG_15089	pp	PITG_17512
PITG_15089	pp	PITG_17410
PITG_15072	pp	PITG_15394
PITG_15072	pp	PITG_17512
PITG_14413	pp	PITG_23205
PITG_14413	pp	PITG_21501
PITG_14413	pp	PITG_20206
PITG_14413	pp	PITG_18360
PITG_14413	pp	PITG_18073
PITG_14413	pp	PITG_17512
PITG_14413	pp	PITG_17410
PITG_14397	pp	PITG_19436
PITG_14397	pp	PITG_18073
PITG_14397	pp	PITG_16698
PITG_14249	pp	PITG_21176
PITG_14066	pp	PITG_21176
PITG_14066	pp	PITG_21568
PITG_14066	pp	PITG_17092
PITG_14066	pp	PITG_14248
PITG_13790	pp	PITG_18073
PITG_13790	pp	PITG_15139
PITG_13365	pp	PITG_14066
PITG_13315	pp	PITG_21501
PITG_13315	pp	PITG_20206
PITG_13315	pp	PITG_18360
PITG_13315	pp	PITG_18073
PITG_13315	pp	PITG_17512
PITG_13315	pp	PITG_17410
PITG_13315	pp	PITG_14728
PITG_13276	pp	PITG_17273
PITG_13265	pp	PITG_17512
PITG_13265	pp	PITG_17410
PITG_13262	pp	PITG_17109
PITG_13262	pp	PITG_18073
PITG_13262	pp	PITG_14397
PITG_13237	pp	PITG_21501
PITG_13237	pp	PITG_17512
PITG_13237	pp	PITG_17410
PITG_13052	pp	PITG_17512
PITG_13017	pp	PITG_22715
PITG_13017	pp	PITG_17273
PITG_12465	pp	PITG_13017
PITG_12346	pp	PITG_18073
PITG_12306	pp	PITG_22715
PITG_12306	pp	PITG_13365
PITG_12293	pp	PITG_21501
PITG_12293	pp	PITG_20206
PITG_12293	pp	PITG_18360
PITG_12293	pp	PITG_18073
PITG_12293	pp	PITG_17512
PITG_12293	pp	PITG_17410
PITG_12293	pp	PITG_14728
PITG_12285	pp	PITG_14249
PITG_12285	pp	PITG_14066
PITG_12285	pp	PITG_13365
PITG_12278	pp	PITG_18171
PITG_12225	pp	PITG_14248
PITG_12165	pp	PITG_17273
PITG_12165	pp	PITG_14248
PITG_12165	pp	PITG_12225
PITG_12153	pp	PITG_15089
PITG_11998	pp	PITG_17273
PITG_11998	pp	PITG_13017
PITG_11919	pp	PITG_16921
PITG_11919	pp	PITG_17410
PITG_11919	pp	PITG_16473
PITG_11919	pp	PITG_13315
PITG_11198	pp	PITG_14248
PITG_11198	pp	PITG_12225
PITG_11198	pp	PITG_12165
PITG_11170	pp	PITG_21568
PITG_11170	pp	PITG_17273
PITG_11170	pp	PITG_17091
PITG_11122	pp	PITG_16760
PITG_11122	pp	PITG_14935
PITG_10986	pp	PITG_17109
PITG_10986	pp	PITG_16698
PITG_10986	pp	PITG_16473
PITG_10986	pp	PITG_14397
PITG_10899	pp	PITG_23205
PITG_10899	pp	PITG_21501
PITG_10899	pp	PITG_20206
PITG_10899	pp	PITG_18360
PITG_10899	pp	PITG_18073
PITG_10899	pp	PITG_17512
PITG_10899	pp	PITG_17410
PITG_10398	pp	PITG_12346
PITG_10264	pp	PITG_17512
PITG_10198	pp	PITG_19993
PITG_10186	pp	PITG_12346
PITG_10186	pp	PITG_10398
PITG_10062	pp	PITG_18073
PITG_09701	pp	PITG_09712
PITG_09356	pp	PITG_17512
PITG_09309	pp	PITG_17273
PITG_09309	pp	PITG_16473
PITG_09271	pp	PITG_11525
PITG_09271	pp	PITG_18073
PITG_09271	pp	PITG_17512
PITG_08956	pp	PITG_14397
PITG_08955	pp	PITG_17109
PITG_08955	pp	PITG_15298
PITG_08955	pp	PITG_15089
PITG_08953	pp	PITG_19436
PITG_08676	pp	PITG_09579
PITG_08676	pp	PITG_23158
PITG_08676	pp	PITG_19993
PITG_08676	pp	PITG_14607
PITG_08676	pp	PITG_21176
PITG_08676	pp	PITG_23205
PITG_08676	pp	PITG_21827
PITG_08676	pp	PITG_20206
PITG_08676	pp	PITG_18360
PITG_08676	pp	PITG_18073
PITG_08676	pp	PITG_17995
PITG_08676	pp	PITG_17516
PITG_08676	pp	PITG_17512
PITG_08676	pp	PITG_17410
PITG_08676	pp	PITG_17092
PITG_08676	pp	PITG_15298
PITG_08676	pp	PITG_15072
PITG_08676	pp	PITG_14397
PITG_08676	pp	PITG_13399
PITG_08676	pp	PITG_13265
PITG_08676	pp	PITG_13262
PITG_08676	pp	PITG_12462
PITG_08676	pp	PITG_11919
PITG_08676	pp	PITG_11198
PITG_08676	pp	PITG_10595
PITG_08676	pp	PITG_10264
PITG_08676	pp	PITG_10198
PITG_08676	pp	PITG_09271
PITG_08553	pp	PITG_21827
PITG_08553	pp	PITG_18360
PITG_08553	pp	PITG_18073
PITG_08553	pp	PITG_18067
PITG_08553	pp	PITG_15298
PITG_08553	pp	PITG_15089
PITG_08553	pp	PITG_14413
PITG_08553	pp	PITG_13315
PITG_08553	pp	PITG_13237
PITG_08553	pp	PITG_12293
PITG_08553	pp	PITG_11919
PITG_08553	pp	PITG_10899
PITG_08338	pp	PITG_22715
PITG_08338	pp	PITG_14248
PITG_08338	pp	PITG_13017
PITG_08338	pp	PITG_12465
PITG_07960	pp	PITG_21568
PITG_07960	pp	PITG_13262
PITG_07399	pp	PITG_18073
PITG_07399	pp	PITG_17512
PITG_07399	pp	PITG_17410
PITG_07399	pp	PITG_12346
PITG_07399	pp	PITG_12225
PITG_07399	pp	PITG_10186
PITG_07311	pp	PITG_13017
PITG_07311	pp	PITG_12465
PITG_07311	pp	PITG_08338
PITG_07024	pp	PITG_18073
PITG_07024	pp	PITG_17273
PITG_07024	pp	PITG_15072
PITG_07024	pp	PITG_14397
PITG_07024	pp	PITG_14249
PITG_07024	pp	PITG_12165
PITG_07024	pp	PITG_11926
PITG_07024	pp	PITG_09270
PITG_07024	pp	PITG_08676
PITG_06827	pp	PITG_19436
PITG_06827	pp	PITG_21568
PITG_06827	pp	PITG_14248
PITG_06827	pp	PITG_14066
PITG_06827	pp	PITG_10264
PITG_06767	pp	PITG_17516
PITG_06390	pp	PITG_14249
PITG_06390	pp	PITG_07024
PITG_06254	pp	PITG_17516
PITG_06254	pp	PITG_15089
PITG_06254	pp	PITG_07399
PITG_06205	pp	PITG_16473
PITG_06205	pp	PITG_15139
PITG_06205	pp	PITG_14248
PITG_06205	pp	PITG_12225
PITG_06205	pp	PITG_12165
PITG_06205	pp	PITG_11198
PITG_06205	pp	PITG_11122
PITG_06205	pp	PITG_10942
PITG_06107	pp	PITG_21501
PITG_06107	pp	PITG_17512
PITG_06107	pp	PITG_17410
PITG_06107	pp	PITG_08553
PITG_05998	pp	PITG_15659
PITG_05998	pp	PITG_17516
PITG_05998	pp	PITG_13262
PITG_05998	pp	PITG_08676
PITG_05806	pp	PITG_16473
PITG_05806	pp	PITG_09383
PITG_05805	pp	PITG_08676
PITG_05536	pp	PITG_18073
PITG_05506	pp	PITG_12958
PITG_05506	pp	PITG_08436
PITG_05506	pp	PITG_23158
PITG_05397	pp	PITG_10198
PITG_05397	pp	PITG_08955
PITG_05367	pp	PITG_21176
PITG_05367	pp	PITG_22715
PITG_05367	pp	PITG_17516
PITG_05367	pp	PITG_12165
PITG_05367	pp	PITG_08676
PITG_05367	pp	PITG_06767
PITG_05367	pp	PITG_05998
PITG_05317	pp	PITG_18073
PITG_05317	pp	PITG_17410
PITG_05317	pp	PITG_11919
PITG_05317	pp	PITG_06390
PITG_05313	pp	PITG_15072
PITG_05305	pp	PITG_17953
PITG_05305	pp	PITG_12346
PITG_04661	pp	PITG_07024
PITG_04618	pp	PITG_17512
PITG_04441	pp	PITG_18073
PITG_04376	pp	PITG_23158
PITG_04376	pp	PITG_19402
PITG_04376	pp	PITG_17516
PITG_04376	pp	PITG_16473
PITG_04376	pp	PITG_15552
PITG_04376	pp	PITG_14230
PITG_04376	pp	PITG_14066
PITG_04376	pp	PITG_13365
PITG_04376	pp	PITG_13052
PITG_04376	pp	PITG_12285
PITG_04376	pp	PITG_11998
PITG_04376	pp	PITG_11919
PITG_04376	pp	PITG_11475
PITG_04376	pp	PITG_11398
PITG_04376	pp	PITG_11170
PITG_04376	pp	PITG_11122
PITG_04376	pp	PITG_07024
PITG_04376	pp	PITG_06390
PITG_04376	pp	PITG_06205
PITG_04376	pp	PITG_05998
PITG_04376	pp	PITG_05397
PITG_04376	pp	PITG_05156
PITG_04334	pp	PITG_14248
PITG_04334	pp	PITG_12225
PITG_04334	pp	PITG_12165
PITG_04334	pp	PITG_11198
PITG_04334	pp	PITG_06827
PITG_04334	pp	PITG_06205
PITG_04065	pp	PITG_17512
PITG_04065	pp	PITG_08676
PITG_04065	pp	PITG_04376
PITG_04010	pp	PITG_12306
PITG_03961	pp	PITG_15072
PITG_03961	pp	PITG_08676
PITG_03961	pp	PITG_07024
PITG_03904	pp	PITG_21501
PITG_03904	pp	PITG_17512
PITG_03904	pp	PITG_17410
PITG_03904	pp	PITG_08553
PITG_03803	pp	PITG_04376
PITG_03802	pp	PITG_17109
PITG_03802	pp	PITG_14248
PITG_03802	pp	PITG_12225
PITG_03802	pp	PITG_12165
PITG_03802	pp	PITG_11198
PITG_03802	pp	PITG_06205
PITG_03802	pp	PITG_04334
PITG_03778	pp	PITG_18073
PITG_03778	pp	PITG_16527
PITG_03778	pp	PITG_14249
PITG_03778	pp	PITG_08676
PITG_03778	pp	PITG_07024
PITG_03778	pp	PITG_06390
PITG_03778	pp	PITG_05998
PITG_03624	pp	PITG_18073
PITG_03624	pp	PITG_16527
PITG_03624	pp	PITG_14397
PITG_03624	pp	PITG_14066
PITG_03612	pp	PITG_11919
PITG_03612	pp	PITG_11122
PITG_03612	pp	PITG_08764
PITG_03612	pp	PITG_06205
PITG_03590	pp	PITG_08676
PITG_03533	pp	PITG_04376
PITG_03514	pp	PITG_04334
PITG_03514	pp	PITG_03802
PITG_03493	pp	PITG_12346
PITG_03493	pp	PITG_08676
PITG_03493	pp	PITG_07399
PITG_03452	pp	PITG_18073
PITG_03452	pp	PITG_17512
PITG_03452	pp	PITG_17410
PITG_03452	pp	PITG_14248
PITG_03452	pp	PITG_12225
PITG_03452	pp	PITG_12165
PITG_03452	pp	PITG_11198
PITG_03452	pp	PITG_10198
PITG_03452	pp	PITG_06205
PITG_03452	pp	PITG_04334
PITG_03452	pp	PITG_03802
PITG_03347	pp	PITG_17091
PITG_03347	pp	PITG_08676
PITG_03347	pp	PITG_05998
PITG_03301	pp	PITG_10264
PITG_03301	pp	PITG_04334
PITG_03288	pp	PITG_18067
PITG_03288	pp	PITG_15089
PITG_03288	pp	PITG_14413
PITG_03288	pp	PITG_10899
PITG_02822	pp	PITG_08676
PITG_02808	pp	PITG_22715
PITG_02808	pp	PITG_14248
PITG_02808	pp	PITG_13017
PITG_02808	pp	PITG_12465
PITG_02808	pp	PITG_12225
PITG_02808	pp	PITG_12165
PITG_02808	pp	PITG_11198
PITG_02808	pp	PITG_08338
PITG_02808	pp	PITG_07311
PITG_02808	pp	PITG_07024
PITG_02808	pp	PITG_06205
PITG_02808	pp	PITG_04334
PITG_02808	pp	PITG_03802
PITG_02808	pp	PITG_03452
PITG_02766	pp	PITG_18073
PITG_02725	pp	PITG_18073
PITG_02725	pp	PITG_13017
PITG_02725	pp	PITG_12465
PITG_02725	pp	PITG_08338
PITG_02725	pp	PITG_07311
PITG_02725	pp	PITG_07024
PITG_02725	pp	PITG_02808
PITG_02671	pp	PITG_21501
PITG_02671	pp	PITG_18073
PITG_02671	pp	PITG_17512
PITG_02671	pp	PITG_17410
PITG_02671	pp	PITG_15089
PITG_02671	pp	PITG_14413
PITG_02671	pp	PITG_13315
PITG_02671	pp	PITG_12293
PITG_02671	pp	PITG_10899
PITG_02671	pp	PITG_08553
PITG_02664	pp	PITG_22715
PITG_02664	pp	PITG_18717
PITG_02664	pp	PITG_14249
PITG_02664	pp	PITG_14248
PITG_02664	pp	PITG_14066
PITG_02664	pp	PITG_13365
PITG_02664	pp	PITG_13052
PITG_02664	pp	PITG_13017
PITG_02664	pp	PITG_12306
PITG_02664	pp	PITG_12165
PITG_02664	pp	PITG_11198
PITG_02664	pp	PITG_08676
PITG_02664	pp	PITG_08338
PITG_02664	pp	PITG_07024
PITG_02664	pp	PITG_04376
PITG_02664	pp	PITG_04334
PITG_02664	pp	PITG_03803
PITG_02664	pp	PITG_02808
PITG_02621	pp	PITG_17516
PITG_02621	pp	PITG_13399
PITG_02621	pp	PITG_08676
PITG_02621	pp	PITG_05998
PITG_02621	pp	PITG_05367
PITG_02245	pp	PITG_08676
PITG_02193	pp	PITG_03514
PITG_02050	pp	PITG_04376
PITG_01955	pp	PITG_06205
PITG_01950	pp	PITG_21501
PITG_01950	pp	PITG_18073
PITG_01950	pp	PITG_17512
PITG_01950	pp	PITG_17410
PITG_01950	pp	PITG_08553
PITG_01950	pp	PITG_03288
PITG_01797	pp	PITG_19993
PITG_01797	pp	PITG_18538
PITG_01797	pp	PITG_14607
PITG_01797	pp	PITG_18171
PITG_01797	pp	PITG_18073
PITG_01797	pp	PITG_17516
PITG_01797	pp	PITG_17396
PITG_01797	pp	PITG_14397
PITG_01797	pp	PITG_13399
PITG_01797	pp	PITG_13265
PITG_01797	pp	PITG_13262
PITG_01797	pp	PITG_12462
PITG_01797	pp	PITG_11170
PITG_01797	pp	PITG_10264
PITG_01797	pp	PITG_10198
PITG_01797	pp	PITG_08676
PITG_01797	pp	PITG_07024
PITG_01797	pp	PITG_05998
PITG_01797	pp	PITG_05805
PITG_01797	pp	PITG_05506
PITG_01797	pp	PITG_05367
PITG_01797	pp	PITG_04065
PITG_01797	pp	PITG_03347
PITG_01797	pp	PITG_02621
PITG_01797	pp	PITG_02245
PITG_01700	pp	PITG_15072
PITG_01700	pp	PITG_03678
PITG_01591	pp	PITG_11919
PITG_01427	pp	PITG_18717
PITG_01427	pp	PITG_12165
PITG_01427	pp	PITG_08676
PITG_01427	pp	PITG_01797
PITG_01266	pp	PITG_11122
PITG_01266	pp	PITG_04376
PITG_01233	pp	PITG_04376
PITG_01019	pp	PITG_10264
PITG_01019	pp	PITG_06827
PITG_01019	pp	PITG_05367
PITG_00863	pp	PITG_22715
PITG_00863	pp	PITG_12306
PITG_00863	pp	PITG_09712
PITG_00863	pp	PITG_08676
PITG_00863	pp	PITG_04376
PITG_00863	pp	PITG_02002
PITG_00746	pp	PITG_04376
PITG_00674	pp	PITG_07024
PITG_00674	pp	PITG_04376
PITG_00559	pp	PITG_05367
PITG_00471	pp	PITG_08676
PITG_00471	pp	PITG_04376
PITG_00410	pp	PITG_21176
PITG_00410	pp	PITG_22715
PITG_00410	pp	PITG_17516
PITG_00410	pp	PITG_13017
PITG_00410	pp	PITG_12465
PITG_00410	pp	PITG_12165
PITG_00410	pp	PITG_08338
PITG_00410	pp	PITG_07311
PITG_00410	pp	PITG_02808
PITG_00410	pp	PITG_02725
PITG_00410	pp	PITG_02664
PITG_00329	pp	PITG_04376
PITG_00227	pp	PITG_18073
PITG_00227	pp	PITG_14248
PITG_00227	pp	PITG_13017
PITG_00227	pp	PITG_12225
PITG_00227	pp	PITG_12165
PITG_00227	pp	PITG_11919
PITG_00227	pp	PITG_11198
PITG_00227	pp	PITG_06205
PITG_00227	pp	PITG_04334
PITG_00227	pp	PITG_03802
PITG_00227	pp	PITG_03452
PITG_00227	pp	PITG_02808
PITG_00227	pp	PITG_01797
PITG_00208	pp	PITG_15089
PITG_00208	pp	PITG_14413
PITG_00208	pp	PITG_13315
PITG_00208	pp	PITG_12293
PITG_00208	pp	PITG_10899
PITG_00187	pp	PITG_21501
PITG_00187	pp	PITG_17512
PITG_00187	pp	PITG_17410
PITG_00187	pp	PITG_16473
PITG_00187	pp	PITG_15298
PITG_00187	pp	PITG_14066
PITG_00187	pp	PITG_08553
PITG_00187	pp	PITG_04376
PITG_00187	pp	PITG_02664
PITG_00187	pp	PITG_02212

## Sheet: Module3
ProteinA	Interaction	ProteinB
PITG_12186	pp	PITG_17070

## Sheet: Module4
ProteinA	Interaction	ProteinB
PITG_19448	pp	PITG_20904
PITG_19178	pp	PITG_20904
PITG_19157	pp	PITG_19448
PITG_18330	pp	PITG_19448
PITG_18330	pp	PITG_19157
PITG_18330	pp	PITG_18707
PITG_18037	pp	PITG_18977
PITG_17990	pp	PITG_22764
PITG_17990	pp	PITG_23113
PITG_17990	pp	PITG_18707
PITG_17990	pp	PITG_18037
PITG_17400	pp	PITG_17990
PITG_17141	pp	PITG_17990
PITG_17072	pp	PITG_20904
PITG_17072	pp	PITG_19448
PITG_17072	pp	PITG_19178
PITG_16940	pp	PITG_17403
PITG_16760	pp	PITG_21055
PITG_16760	pp	PITG_21054
PITG_16023	pp	PITG_23113
PITG_16023	pp	PITG_18298
PITG_15575	pp	PITG_20904
PITG_15575	pp	PITG_19448
PITG_15575	pp	PITG_19178
PITG_15575	pp	PITG_17990
PITG_15575	pp	PITG_17072
PITG_14988	pp	PITG_17072
PITG_14914	pp	PITG_20904
PITG_14914	pp	PITG_19448
PITG_14914	pp	PITG_19178
PITG_14914	pp	PITG_17072
PITG_14914	pp	PITG_15575
PITG_14885	pp	PITG_19263
PITG_14831	pp	PITG_17990
PITG_14707	pp	PITG_18707
PITG_14707	pp	PITG_17990
PITG_14707	pp	PITG_17400
PITG_14707	pp	PITG_16069
PITG_14596	pp	PITG_16023
PITG_14596	pp	PITG_14885
PITG_14413	pp	PITG_17990
PITG_14413	pp	PITG_14885
PITG_14413	pp	PITG_14707
PITG_14281	pp	PITG_19774
PITG_14281	pp	PITG_19263
PITG_14281	pp	PITG_17990
PITG_14281	pp	PITG_17445
PITG_13831	pp	PITG_22103
PITG_13749	pp	PITG_16071
PITG_13749	pp	PITG_22103
PITG_13749	pp	PITG_13831
PITG_13315	pp	PITG_18412
PITG_13315	pp	PITG_17990
PITG_13315	pp	PITG_14885
PITG_13315	pp	PITG_14707
PITG_13275	pp	PITG_17141
PITG_13275	pp	PITG_17022
PITG_13116	pp	PITG_13749
PITG_13102	pp	PITG_14413
PITG_13101	pp	PITG_14413
PITG_13005	pp	PITG_16760
PITG_13002	pp	PITG_16760
PITG_12839	pp	PITG_19448
PITG_12697	pp	PITG_12839
PITG_12517	pp	PITG_13275
PITG_12223	pp	PITG_18298
PITG_12223	pp	PITG_16023
PITG_12223	pp	PITG_14596
PITG_12220	pp	PITG_21394
PITG_12155	pp	PITG_22103
PITG_12155	pp	PITG_20904
PITG_12155	pp	PITG_19178
PITG_12155	pp	PITG_17072
PITG_12155	pp	PITG_16069
PITG_12155	pp	PITG_15575
PITG_12155	pp	PITG_14914
PITG_12151	pp	PITG_17156
PITG_12151	pp	PITG_22103
PITG_12151	pp	PITG_19263
PITG_12151	pp	PITG_14885
PITG_11923	pp	PITG_19448
PITG_11923	pp	PITG_19157
PITG_11923	pp	PITG_18330
PITG_11805	pp	PITG_17990
PITG_11805	pp	PITG_15575
PITG_11703	pp	PITG_21055
PITG_11701	pp	PITG_11923
PITG_11648	pp	PITG_13275
PITG_11244	pp	PITG_17683
PITG_11244	pp	PITG_23113
PITG_11244	pp	PITG_20904
PITG_11244	pp	PITG_19448
PITG_11244	pp	PITG_19263
PITG_11244	pp	PITG_18412
PITG_11244	pp	PITG_18298
PITG_11244	pp	PITG_17990
PITG_11244	pp	PITG_17400
PITG_11244	pp	PITG_17072
PITG_11244	pp	PITG_16069
PITG_11244	pp	PITG_15575
PITG_11244	pp	PITG_14707
PITG_11244	pp	PITG_14281
PITG_11244	pp	PITG_13831
PITG_11244	pp	PITG_13347
PITG_11244	pp	PITG_12843
PITG_11244	pp	PITG_12839
PITG_11244	pp	PITG_12155
PITG_11244	pp	PITG_12151
PITG_11244	pp	PITG_11805
PITG_11244	pp	PITG_11796
PITG_11215	pp	PITG_11244
PITG_11111	pp	PITG_17156
PITG_11111	pp	PITG_12151
PITG_11111	pp	PITG_11244
PITG_11110	pp	PITG_19263
PITG_11045	pp	PITG_19448
PITG_11045	pp	PITG_19157
PITG_11045	pp	PITG_18330
PITG_11045	pp	PITG_11923
PITG_10866	pp	PITG_17990
PITG_10827	pp	PITG_14707
PITG_10590	pp	PITG_17990
PITG_10590	pp	PITG_14285
PITG_10393	pp	PITG_18366
PITG_10393	pp	PITG_16366
PITG_10393	pp	PITG_13275
PITG_10292	pp	PITG_14707
PITG_10292	pp	PITG_14281
PITG_10292	pp	PITG_13116
PITG_10160	pp	PITG_14281
PITG_10160	pp	PITG_12517
PITG_10139	pp	PITG_16760
PITG_10139	pp	PITG_13275
PITG_10139	pp	PITG_12517
PITG_10018	pp	PITG_20904
PITG_10018	pp	PITG_17990
PITG_10018	pp	PITG_11244
PITG_10015	pp	PITG_15575
PITG_10015	pp	PITG_10018
PITG_09846	pp	PITG_22103
PITG_09846	pp	PITG_12151
PITG_09846	pp	PITG_11111
PITG_09598	pp	PITG_20904
PITG_09598	pp	PITG_19448
PITG_09598	pp	PITG_19178
PITG_09598	pp	PITG_17072
PITG_09598	pp	PITG_16023
PITG_09598	pp	PITG_15575
PITG_09598	pp	PITG_12155
PITG_09536	pp	PITG_11244
PITG_09521	pp	PITG_22103
PITG_09521	pp	PITG_19448
PITG_09521	pp	PITG_19157
PITG_09521	pp	PITG_18330
PITG_09521	pp	PITG_11923
PITG_09521	pp	PITG_11045
PITG_09449	pp	PITG_13912
PITG_09443	pp	PITG_14988
PITG_09402	pp	PITG_22103
PITG_09402	pp	PITG_13749
PITG_09402	pp	PITG_13116
PITG_09402	pp	PITG_10292
PITG_09394	pp	PITG_13749
PITG_09394	pp	PITG_09402
PITG_09284	pp	PITG_17072
PITG_09197	pp	PITG_13001
PITG_09197	pp	PITG_13002
PITG_08804	pp	PITG_10393
PITG_08714	pp	PITG_17156
PITG_08714	pp	PITG_20904
PITG_08714	pp	PITG_19448
PITG_08714	pp	PITG_17072
PITG_08714	pp	PITG_15575
PITG_08714	pp	PITG_14914
PITG_08714	pp	PITG_14281
PITG_08714	pp	PITG_12839
PITG_08714	pp	PITG_12151
PITG_08714	pp	PITG_11111
PITG_08714	pp	PITG_10292
PITG_08714	pp	PITG_09846
PITG_08714	pp	PITG_09598
PITG_08685	pp	PITG_13912
PITG_08685	pp	PITG_12050
PITG_08676	pp	PITG_18187
PITG_08676	pp	PITG_19774
PITG_08676	pp	PITG_23113
PITG_08676	pp	PITG_23176
PITG_08676	pp	PITG_19263
PITG_08676	pp	PITG_19099
PITG_08676	pp	PITG_18037
PITG_08676	pp	PITG_17990
PITG_08676	pp	PITG_17425
PITG_08676	pp	PITG_17400
PITG_08676	pp	PITG_16069
PITG_08676	pp	PITG_15873
PITG_08676	pp	PITG_14596
PITG_08676	pp	PITG_14557
PITG_08676	pp	PITG_14281
PITG_08676	pp	PITG_13832
PITG_08676	pp	PITG_13831
PITG_08676	pp	PITG_13749
PITG_08676	pp	PITG_13392
PITG_08676	pp	PITG_13275
PITG_08676	pp	PITG_13116
PITG_08676	pp	PITG_12220
PITG_08676	pp	PITG_12151
PITG_08676	pp	PITG_11244
PITG_08676	pp	PITG_11111
PITG_08676	pp	PITG_11110
PITG_08676	pp	PITG_10866
PITG_08676	pp	PITG_10590
PITG_08676	pp	PITG_10292
PITG_08676	pp	PITG_10195
PITG_08676	pp	PITG_10160
PITG_08676	pp	PITG_09846
PITG_08676	pp	PITG_09484
PITG_08676	pp	PITG_09402
PITG_08676	pp	PITG_09284
PITG_08676	pp	PITG_08881
PITG_08676	pp	PITG_08846
PITG_08676	pp	PITG_08804
PITG_08676	pp	PITG_08714
PITG_08674	pp	PITG_19448
PITG_08674	pp	PITG_19157
PITG_08674	pp	PITG_18330
PITG_08674	pp	PITG_11923
PITG_08674	pp	PITG_11045
PITG_08674	pp	PITG_09521
PITG_08660	pp	PITG_14988
PITG_08660	pp	PITG_11244
PITG_08660	pp	PITG_09443
PITG_08579	pp	PITG_17156
PITG_08579	pp	PITG_22103
PITG_08579	pp	PITG_12151
PITG_08579	pp	PITG_11111
PITG_08579	pp	PITG_09846
PITG_08579	pp	PITG_08714
PITG_08579	pp	PITG_08676
PITG_08173	pp	PITG_23113
PITG_07991	pp	PITG_17990
PITG_07991	pp	PITG_13831
PITG_07991	pp	PITG_13749
PITG_07991	pp	PITG_08676
PITG_07925	pp	PITG_19263
PITG_07925	pp	PITG_12151
PITG_07925	pp	PITG_11244
PITG_07925	pp	PITG_09846
PITG_07925	pp	PITG_08579
PITG_07797	pp	PITG_17156
PITG_07797	pp	PITG_18298
PITG_07797	pp	PITG_12151
PITG_07797	pp	PITG_11244
PITG_07797	pp	PITG_11111
PITG_07797	pp	PITG_09846
PITG_07797	pp	PITG_08714
PITG_07797	pp	PITG_08676
PITG_07797	pp	PITG_08579
PITG_07552	pp	PITG_17990
PITG_07405	pp	PITG_22103
PITG_07405	pp	PITG_13749
PITG_07405	pp	PITG_09402
PITG_07308	pp	PITG_20904
PITG_07308	pp	PITG_19178
PITG_07308	pp	PITG_17072
PITG_07308	pp	PITG_14914
PITG_07308	pp	PITG_11244
PITG_07308	pp	PITG_11111
PITG_07308	pp	PITG_09598
PITG_07308	pp	PITG_08676
PITG_07088	pp	PITG_13275
PITG_07083	pp	PITG_11244
PITG_06482	pp	PITG_19263
PITG_06482	pp	PITG_14596
PITG_06482	pp	PITG_14413
PITG_06482	pp	PITG_11244
PITG_06482	pp	PITG_11110
PITG_06482	pp	PITG_09521
PITG_06482	pp	PITG_09289
PITG_06482	pp	PITG_08676
PITG_06415	pp	PITG_20281
PITG_06415	pp	PITG_23113
PITG_06415	pp	PITG_16464
PITG_06415	pp	PITG_22103
PITG_06415	pp	PITG_19263
PITG_06415	pp	PITG_19178
PITG_06415	pp	PITG_17990
PITG_06415	pp	PITG_17141
PITG_06415	pp	PITG_13275
PITG_06415	pp	PITG_13116
PITG_06415	pp	PITG_12155
PITG_06415	pp	PITG_12151
PITG_06415	pp	PITG_11244
PITG_06415	pp	PITG_10292
PITG_06415	pp	PITG_10160
PITG_06415	pp	PITG_09846
PITG_06415	pp	PITG_09598
PITG_06415	pp	PITG_09536
PITG_06415	pp	PITG_09443
PITG_06415	pp	PITG_09402
PITG_06415	pp	PITG_08681
PITG_06415	pp	PITG_08676
PITG_06415	pp	PITG_08579
PITG_06415	pp	PITG_07925
PITG_06415	pp	PITG_07308
PITG_06320	pp	PITG_23113
PITG_06320	pp	PITG_17990
PITG_06320	pp	PITG_17334
PITG_06320	pp	PITG_16023
PITG_06320	pp	PITG_11244
PITG_06320	pp	PITG_09284
PITG_06320	pp	PITG_08676
PITG_06262	pp	PITG_11111
PITG_06262	pp	PITG_07308
PITG_06142	pp	PITG_08881
PITG_06108	pp	PITG_12427
PITG_06108	pp	PITG_09955
PITG_06108	pp	PITG_08676
PITG_05796	pp	PITG_11244
PITG_05796	pp	PITG_07308
PITG_05688	pp	PITG_20904
PITG_05688	pp	PITG_19178
PITG_05688	pp	PITG_18412
PITG_05688	pp	PITG_17072
PITG_05688	pp	PITG_15575
PITG_05688	pp	PITG_14914
PITG_05688	pp	PITG_12155
PITG_05688	pp	PITG_09598
PITG_05688	pp	PITG_07308
PITG_05636	pp	PITG_08676
PITG_05534	pp	PITG_19178
PITG_05534	pp	PITG_17072
PITG_05534	pp	PITG_08676
PITG_05534	pp	PITG_07308
PITG_05534	pp	PITG_06415
PITG_05534	pp	PITG_06262
PITG_05534	pp	PITG_05688
PITG_05501	pp	PITG_14831
PITG_05501	pp	PITG_13275
PITG_05302	pp	PITG_17990
PITG_05302	pp	PITG_08685
PITG_05302	pp	PITG_08676
PITG_05302	pp	PITG_05796
PITG_05289	pp	PITG_06415
PITG_05245	pp	PITG_08676
PITG_04906	pp	PITG_17990
PITG_04729	pp	PITG_12839
PITG_04729	pp	PITG_12697
PITG_04376	pp	PITG_14966
PITG_04376	pp	PITG_13912
PITG_04376	pp	PITG_21055
PITG_04376	pp	PITG_18707
PITG_04376	pp	PITG_17990
PITG_04376	pp	PITG_17403
PITG_04376	pp	PITG_17141
PITG_04376	pp	PITG_15281
PITG_04376	pp	PITG_14831
PITG_04376	pp	PITG_13250
PITG_04376	pp	PITG_12843
PITG_04376	pp	PITG_12517
PITG_04376	pp	PITG_11805
PITG_04376	pp	PITG_10160
PITG_04376	pp	PITG_09598
PITG_04376	pp	PITG_07991
PITG_04376	pp	PITG_07308
PITG_03804	pp	PITG_14281
PITG_03804	pp	PITG_13749
PITG_03804	pp	PITG_11244
PITG_03804	pp	PITG_09284
PITG_03804	pp	PITG_08676
PITG_03804	pp	PITG_06415
PITG_03804	pp	PITG_04376
PITG_03790	pp	PITG_05501
PITG_03661	pp	PITG_08676
PITG_03620	pp	PITG_08676
PITG_03593	pp	PITG_04376
PITG_03553	pp	PITG_17990
PITG_03553	pp	PITG_14707
PITG_03553	pp	PITG_14281
PITG_03553	pp	PITG_12697
PITG_03553	pp	PITG_11244
PITG_03553	pp	PITG_10292
PITG_03553	pp	PITG_10195
PITG_03553	pp	PITG_08676
PITG_03553	pp	PITG_07308
PITG_03553	pp	PITG_06108
PITG_03553	pp	PITG_05534
PITG_03468	pp	PITG_22103
PITG_03468	pp	PITG_18707
PITG_03468	pp	PITG_18330
PITG_03468	pp	PITG_09521
PITG_03468	pp	PITG_07308
PITG_03468	pp	PITG_06262
PITG_03422	pp	PITG_20904
PITG_03410	pp	PITG_12151
PITG_03410	pp	PITG_09846
PITG_03410	pp	PITG_08676
PITG_03410	pp	PITG_08579
PITG_03410	pp	PITG_07925
PITG_03410	pp	PITG_06415
PITG_03410	pp	PITG_06320
PITG_03410	pp	PITG_03553
PITG_03300	pp	PITG_20904
PITG_03300	pp	PITG_19448
PITG_03300	pp	PITG_19178
PITG_03300	pp	PITG_19157
PITG_03300	pp	PITG_18330
PITG_03300	pp	PITG_17072
PITG_03300	pp	PITG_15575
PITG_03300	pp	PITG_14914
PITG_03300	pp	PITG_12155
PITG_03300	pp	PITG_09598
PITG_03300	pp	PITG_08714
PITG_03300	pp	PITG_07308
PITG_03300	pp	PITG_05688
PITG_03027	pp	PITG_17990
PITG_03027	pp	PITG_08676
PITG_02889	pp	PITG_11805
PITG_02889	pp	PITG_07308
PITG_02889	pp	PITG_06262
PITG_02889	pp	PITG_03468
PITG_02810	pp	PITG_17990
PITG_02740	pp	PITG_10393
PITG_02740	pp	PITG_08676
PITG_02740	pp	PITG_03553
PITG_02740	pp	PITG_03410
PITG_02736	pp	PITG_20904
PITG_02736	pp	PITG_19448
PITG_02736	pp	PITG_19178
PITG_02736	pp	PITG_17072
PITG_02736	pp	PITG_15575
PITG_02736	pp	PITG_14914
PITG_02736	pp	PITG_12155
PITG_02736	pp	PITG_11244
PITG_02736	pp	PITG_09598
PITG_02736	pp	PITG_08714
PITG_02736	pp	PITG_07308
PITG_02736	pp	PITG_05688
PITG_02736	pp	PITG_03300
PITG_02347	pp	PITG_10139
PITG_02347	pp	PITG_09449
PITG_02347	pp	PITG_05302
PITG_02038	pp	PITG_22959
PITG_02038	pp	PITG_11244
PITG_02038	pp	PITG_06415
PITG_01855	pp	PITG_22959
PITG_01855	pp	PITG_17042
PITG_01855	pp	PITG_14707
PITG_01810	pp	PITG_04376
PITG_01795	pp	PITG_14707
PITG_01795	pp	PITG_04376
PITG_01755	pp	PITG_17400
PITG_01755	pp	PITG_06415
PITG_01456	pp	PITG_20281
PITG_01456	pp	PITG_19178
PITG_01456	pp	PITG_18298
PITG_01456	pp	PITG_17990
PITG_01456	pp	PITG_16069
PITG_01456	pp	PITG_16023
PITG_01456	pp	PITG_12223
PITG_01456	pp	PITG_10292
PITG_01456	pp	PITG_07552
PITG_01456	pp	PITG_07308
PITG_01456	pp	PITG_06415
PITG_01456	pp	PITG_05534
PITG_01456	pp	PITG_04601
PITG_01456	pp	PITG_03553
PITG_01456	pp	PITG_03300
PITG_01382	pp	PITG_18977
PITG_01382	pp	PITG_17990
PITG_01382	pp	PITG_08685
PITG_01382	pp	PITG_08676
PITG_01382	pp	PITG_04376
PITG_01317	pp	PITG_17990
PITG_01101	pp	PITG_13005
PITG_01072	pp	PITG_13749
PITG_01072	pp	PITG_12839
PITG_01072	pp	PITG_12697
PITG_01072	pp	PITG_08676
PITG_01072	pp	PITG_06415
PITG_01036	pp	PITG_17990
PITG_01036	pp	PITG_08676
PITG_01036	pp	PITG_06415
PITG_00986	pp	PITG_17990
PITG_00930	pp	PITG_20904
PITG_00930	pp	PITG_19263
PITG_00930	pp	PITG_12839
PITG_00930	pp	PITG_12697
PITG_00930	pp	PITG_11244
PITG_00930	pp	PITG_09846
PITG_00930	pp	PITG_07925
PITG_00930	pp	PITG_07308
PITG_00930	pp	PITG_06415
PITG_00930	pp	PITG_03804
PITG_00930	pp	PITG_03553
PITG_00899	pp	PITG_17156
PITG_00899	pp	PITG_17072
PITG_00899	pp	PITG_14988
PITG_00899	pp	PITG_12151
PITG_00899	pp	PITG_11111
PITG_00899	pp	PITG_09846
PITG_00899	pp	PITG_09443
PITG_00899	pp	PITG_08714
PITG_00899	pp	PITG_08660
PITG_00899	pp	PITG_08579
PITG_00899	pp	PITG_07797
PITG_00688	pp	PITG_10393
PITG_00654	pp	PITG_08676
PITG_00594	pp	PITG_11244
PITG_00594	pp	PITG_10822
PITG_00561	pp	PITG_06415
PITG_00527	pp	PITG_05672
PITG_00527	pp	PITG_22103
PITG_00527	pp	PITG_18934
PITG_00527	pp	PITG_17990
PITG_00527	pp	PITG_17403
PITG_00527	pp	PITG_16940
PITG_00527	pp	PITG_11244
PITG_00527	pp	PITG_08676
PITG_00527	pp	PITG_07308
PITG_00527	pp	PITG_06415
PITG_00527	pp	PITG_03553
PITG_00527	pp	PITG_01382
PITG_00523	pp	PITG_19448
PITG_00523	pp	PITG_19157
PITG_00523	pp	PITG_18330
PITG_00523	pp	PITG_11923
PITG_00523	pp	PITG_11805
PITG_00523	pp	PITG_11045
PITG_00523	pp	PITG_09521
PITG_00523	pp	PITG_08674
PITG_00523	pp	PITG_03300
PITG_00490	pp	PITG_11244
PITG_00490	pp	PITG_06415
PITG_00490	pp	PITG_04376
PITG_00490	pp	PITG_00930
PITG_00442	pp	PITG_17990
PITG_00410	pp	PITG_11244
PITG_00410	pp	PITG_07308
PITG_00410	pp	PITG_06262
PITG_00410	pp	PITG_05534
PITG_00410	pp	PITG_03468
PITG_00410	pp	PITG_02889
PITG_00397	pp	PITG_14987
PITG_00397	pp	PITG_14596
PITG_00397	pp	PITG_12843
PITG_00397	pp	PITG_11244
PITG_00397	pp	PITG_11110
PITG_00397	pp	PITG_09289
PITG_00397	pp	PITG_08676
PITG_00397	pp	PITG_07308
PITG_00397	pp	PITG_06482
PITG_00397	pp	PITG_06262
PITG_00397	pp	PITG_06108
PITG_00397	pp	PITG_03468
PITG_00397	pp	PITG_02889
PITG_00291	pp	PITG_08676
PITG_00132	pp	PITG_13749
PITG_00132	pp	PITG_13116
PITG_00132	pp	PITG_10292
PITG_00132	pp	PITG_07405
PITG_00035	pp	PITG_14380
PITG_00035	pp	PITG_08676
PITG_00035	pp	PITG_07308

## Sheet: Module 5
ProteinA	Interaction	ProteinB
PITG_20904	pp	PITG_23192
PITG_20904	pp	PITG_21568
PITG_20192	pp	PITG_21759
PITG_20032	pp	PITG_21395
PITG_19814	pp	PITG_20032
PITG_19537	pp	PITG_21378
PITG_19282	pp	PITG_19817
PITG_19282	pp	PITG_19814
PITG_19023	pp	PITG_20192
PITG_19023	pp	PITG_19179
PITG_18752	pp	PITG_23192
PITG_18752	pp	PITG_21077
PITG_18752	pp	PITG_20904
PITG_18731	pp	PITG_19535
PITG_18706	pp	PITG_18731
PITG_18446	pp	PITG_19535
PITG_18446	pp	PITG_18731
PITG_18446	pp	PITG_18706
PITG_18392	pp	PITG_18706
PITG_18073	pp	PITG_20775
PITG_18073	pp	PITG_21568
PITG_18073	pp	PITG_21501
PITG_18073	pp	PITG_20201
PITG_18073	pp	PITG_18752
PITG_18073	pp	PITG_18731
PITG_18073	pp	PITG_18414
PITG_18073	pp	PITG_18392
PITG_18048	pp	PITG_20775
PITG_18007	pp	PITG_21759
PITG_17925	pp	PITG_18731
PITG_17925	pp	PITG_18706
PITG_17925	pp	PITG_18446
PITG_17925	pp	PITG_18048
PITG_17716	pp	PITG_19179
PITG_17716	pp	PITG_19023
PITG_17716	pp	PITG_18731
PITG_17716	pp	PITG_18706
PITG_17716	pp	PITG_18446
PITG_17716	pp	PITG_18018
PITG_17716	pp	PITG_17787
PITG_17700	pp	PITG_17787
PITG_17617	pp	PITG_21077
PITG_17617	pp	PITG_20032
PITG_17617	pp	PITG_18414
PITG_17512	pp	PITG_18288
PITG_17512	pp	PITG_18414
PITG_17512	pp	PITG_18073
PITG_17245	pp	PITG_17716
PITG_17133	pp	PITG_21395
PITG_17123	pp	PITG_18392
PITG_17069	pp	PITG_17925
PITG_16966	pp	PITG_19161
PITG_16794	pp	PITG_17787
PITG_16695	pp	PITG_18446
PITG_16668	pp	PITG_21568
PITG_16668	pp	PITG_18392
PITG_16668	pp	PITG_18073
PITG_16376	pp	PITG_16464
PITG_16376	pp	PITG_18706
PITG_16376	pp	PITG_18073
PITG_16376	pp	PITG_17925
PITG_16376	pp	PITG_17716
PITG_16376	pp	PITG_17123
PITG_16376	pp	PITG_17069
PITG_15955	pp	PITG_18073
PITG_15890	pp	PITG_22200
PITG_15890	pp	PITG_19535
PITG_15890	pp	PITG_18731
PITG_15890	pp	PITG_18446
PITG_15771	pp	PITG_18446
PITG_15761	pp	PITG_15866
PITG_15755	pp	PITG_17992
PITG_15526	pp	PITG_20378
PITG_15504	pp	PITG_21501
PITG_15504	pp	PITG_18731
PITG_15504	pp	PITG_18706
PITG_15504	pp	PITG_18446
PITG_15504	pp	PITG_18073
PITG_15504	pp	PITG_17925
PITG_15504	pp	PITG_17512
PITG_15504	pp	PITG_16073
PITG_15494	pp	PITG_19298
PITG_15492	pp	PITG_15866
PITG_15492	pp	PITG_21501
PITG_15492	pp	PITG_18731
PITG_15492	pp	PITG_18706
PITG_15492	pp	PITG_18446
PITG_15492	pp	PITG_18073
PITG_15492	pp	PITG_17925
PITG_15492	pp	PITG_17512
PITG_15492	pp	PITG_16376
PITG_15492	pp	PITG_16073
PITG_15057	pp	PITG_19737
PITG_14936	pp	PITG_17069
PITG_14936	pp	PITG_16376
PITG_14936	pp	PITG_15526
PITG_14863	pp	PITG_21759
PITG_14768	pp	PITG_19817
PITG_14584	pp	PITG_19535
PITG_14563	pp	PITG_17074
PITG_14362	pp	PITG_17747
PITG_14229	pp	PITG_18731
PITG_14229	pp	PITG_18706
PITG_14229	pp	PITG_18446
PITG_14229	pp	PITG_17925
PITG_14229	pp	PITG_17716
PITG_14229	pp	PITG_15492
PITG_14229	pp	PITG_15392
PITG_14180	pp	PITG_17716
PITG_14055	pp	PITG_15504
PITG_14055	pp	PITG_15492
PITG_13918	pp	PITG_18731
PITG_13918	pp	PITG_16376
PITG_13905	pp	PITG_23192
PITG_13905	pp	PITG_20904
PITG_13905	pp	PITG_18752
PITG_13905	pp	PITG_18731
PITG_13905	pp	PITG_18073
PITG_13762	pp	PITG_18073
PITG_13761	pp	PITG_18073
PITG_13761	pp	PITG_16376
PITG_13749	pp	PITG_15492
PITG_13748	pp	PITG_15045
PITG_13745	pp	PITG_20463
PITG_13737	pp	PITG_18073
PITG_13726	pp	PITG_21395
PITG_13683	pp	PITG_19282
PITG_13614	pp	PITG_21378
PITG_13614	pp	PITG_18048
PITG_13614	pp	PITG_17787
PITG_13614	pp	PITG_15526
PITG_13614	pp	PITG_14936
PITG_13416	pp	PITG_17074
PITG_13301	pp	PITG_21395
PITG_13301	pp	PITG_20560
PITG_13301	pp	PITG_18706
PITG_13301	pp	PITG_18073
PITG_13301	pp	PITG_17925
PITG_13301	pp	PITG_17747
PITG_13301	pp	PITG_17069
PITG_13301	pp	PITG_14936
PITG_13301	pp	PITG_14362
PITG_13301	pp	PITG_14229
PITG_13275	pp	PITG_21759
PITG_13275	pp	PITG_18440
PITG_13275	pp	PITG_20201
PITG_13275	pp	PITG_20192
PITG_13275	pp	PITG_18007
PITG_13275	pp	PITG_13726
PITG_13265	pp	PITG_17512
PITG_13132	pp	PITG_22839
PITG_13132	pp	PITG_21501
PITG_13132	pp	PITG_17512
PITG_13132	pp	PITG_14229
PITG_13128	pp	PITG_17999
PITG_13128	pp	PITG_21759
PITG_13097	pp	PITG_18073
PITG_12962	pp	PITG_17512
PITG_12504	pp	PITG_14863
PITG_12310	pp	PITG_19737
PITG_12310	pp	PITG_18073
PITG_12310	pp	PITG_17925
PITG_12310	pp	PITG_16668
PITG_12310	pp	PITG_14180
PITG_12310	pp	PITG_13614
PITG_12289	pp	PITG_20560
PITG_12289	pp	PITG_17747
PITG_12289	pp	PITG_14362
PITG_12289	pp	PITG_13301
PITG_12286	pp	PITG_18073
PITG_12286	pp	PITG_18007
PITG_12286	pp	PITG_17069
PITG_12286	pp	PITG_15755
PITG_12286	pp	PITG_14936
PITG_12286	pp	PITG_13301
PITG_12285	pp	PITG_20904
PITG_12285	pp	PITG_17617
PITG_12256	pp	PITG_13014
PITG_12229	pp	PITG_17512
PITG_12185	pp	PITG_19535
PITG_12185	pp	PITG_18731
PITG_12185	pp	PITG_18446
PITG_12185	pp	PITG_15890
PITG_12165	pp	PITG_15492
PITG_12165	pp	PITG_14362
PITG_12165	pp	PITG_14229
PITG_12165	pp	PITG_13014
PITG_12165	pp	PITG_12256
PITG_12122	pp	PITG_22200
PITG_12122	pp	PITG_19535
PITG_12122	pp	PITG_18731
PITG_12122	pp	PITG_18446
PITG_12122	pp	PITG_15890
PITG_12122	pp	PITG_12185
PITG_12106	pp	PITG_21759
PITG_12106	pp	PITG_17716
PITG_12106	pp	PITG_13275
PITG_11869	pp	PITG_17942
PITG_11653	pp	PITG_20904
PITG_11653	pp	PITG_18752
PITG_11653	pp	PITG_16376
PITG_11653	pp	PITG_13905
PITG_11626	pp	PITG_19535
PITG_11626	pp	PITG_18731
PITG_11626	pp	PITG_18446
PITG_11626	pp	PITG_15890
PITG_11626	pp	PITG_12185
PITG_11626	pp	PITG_12122
PITG_11603	pp	PITG_23192
PITG_11603	pp	PITG_20904
PITG_11603	pp	PITG_18752
PITG_11603	pp	PITG_18446
PITG_11603	pp	PITG_18018
PITG_11603	pp	PITG_17787
PITG_11603	pp	PITG_17716
PITG_11603	pp	PITG_16668
PITG_11603	pp	PITG_13905
PITG_11603	pp	PITG_13614
PITG_11603	pp	PITG_12286
PITG_11474	pp	PITG_21501
PITG_11290	pp	PITG_21378
PITG_11290	pp	PITG_19537
PITG_11290	pp	PITG_13275
PITG_11290	pp	PITG_12286
PITG_11169	pp	PITG_18446
PITG_11169	pp	PITG_16073
PITG_11169	pp	PITG_12185
PITG_11127	pp	PITG_17925
PITG_11127	pp	PITG_17069
PITG_11127	pp	PITG_13301
PITG_11127	pp	PITG_12286
PITG_11063	pp	PITG_19535
PITG_11063	pp	PITG_18731
PITG_11063	pp	PITG_18446
PITG_11063	pp	PITG_17512
PITG_11063	pp	PITG_15890
PITG_11063	pp	PITG_13918
PITG_11063	pp	PITG_12185
PITG_11063	pp	PITG_12122
PITG_11063	pp	PITG_11626
PITG_11047	pp	PITG_18392
PITG_11047	pp	PITG_17123
PITG_11047	pp	PITG_14936
PITG_11046	pp	PITG_20904
PITG_11046	pp	PITG_12285
PITG_11036	pp	PITG_19282
PITG_11036	pp	PITG_13683
PITG_10979	pp	PITG_18731
PITG_10979	pp	PITG_18706
PITG_10979	pp	PITG_15504
PITG_10979	pp	PITG_15492
PITG_10979	pp	PITG_14229
PITG_10938	pp	PITG_23192
PITG_10938	pp	PITG_21395
PITG_10938	pp	PITG_20904
PITG_10938	pp	PITG_17069
PITG_10938	pp	PITG_14936
PITG_10938	pp	PITG_13905
PITG_10938	pp	PITG_11603
PITG_10938	pp	PITG_11069
PITG_10929	pp	PITG_22200
PITG_10929	pp	PITG_19535
PITG_10929	pp	PITG_18731
PITG_10929	pp	PITG_18446
PITG_10929	pp	PITG_15890
PITG_10929	pp	PITG_12185
PITG_10929	pp	PITG_12122
PITG_10929	pp	PITG_11626
PITG_10929	pp	PITG_11063
PITG_10883	pp	PITG_18187
PITG_10883	pp	PITG_20775
PITG_10883	pp	PITG_19535
PITG_10883	pp	PITG_18731
PITG_10883	pp	PITG_18706
PITG_10883	pp	PITG_18446
PITG_10883	pp	PITG_18414
PITG_10883	pp	PITG_18073
PITG_10883	pp	PITG_17925
PITG_10883	pp	PITG_17787
PITG_10883	pp	PITG_17716
PITG_10883	pp	PITG_17123
PITG_10883	pp	PITG_17069
PITG_10883	pp	PITG_15890
PITG_10883	pp	PITG_15778
PITG_10883	pp	PITG_15553
PITG_10883	pp	PITG_15504
PITG_10883	pp	PITG_15492
PITG_10883	pp	PITG_14362
PITG_10883	pp	PITG_14229
PITG_10883	pp	PITG_14180
PITG_10883	pp	PITG_13749
PITG_10883	pp	PITG_13301
PITG_10883	pp	PITG_13275
PITG_10883	pp	PITG_13265
PITG_10883	pp	PITG_13014
PITG_10883	pp	PITG_12286
PITG_10883	pp	PITG_12194
PITG_10883	pp	PITG_12185
PITG_10883	pp	PITG_12122
PITG_10883	pp	PITG_11626
PITG_10883	pp	PITG_11603
PITG_10883	pp	PITG_11063
PITG_10883	pp	PITG_11047
PITG_10883	pp	PITG_10990
PITG_10883	pp	PITG_10979
PITG_10883	pp	PITG_10929
PITG_10878	pp	PITG_19282
PITG_10513	pp	PITG_22200
PITG_10513	pp	PITG_19535
PITG_10513	pp	PITG_18731
PITG_10513	pp	PITG_18446
PITG_10513	pp	PITG_15890
PITG_10513	pp	PITG_12185
PITG_10513	pp	PITG_12122
PITG_10513	pp	PITG_11626
PITG_10513	pp	PITG_11063
PITG_10513	pp	PITG_10929
PITG_10513	pp	PITG_10883
PITG_10455	pp	PITG_11965
PITG_10300	pp	PITG_12882
PITG_10198	pp	PITG_10883
PITG_10169	pp	PITG_22200
PITG_10169	pp	PITG_19535
PITG_10169	pp	PITG_18731
PITG_10169	pp	PITG_18706
PITG_10169	pp	PITG_18446
PITG_10169	pp	PITG_18073
PITG_10169	pp	PITG_17925
PITG_10169	pp	PITG_15890
PITG_10169	pp	PITG_15504
PITG_10169	pp	PITG_15492
PITG_10169	pp	PITG_14229
PITG_10169	pp	PITG_13132
PITG_10169	pp	PITG_12185
PITG_10169	pp	PITG_12122
PITG_10169	pp	PITG_11626
PITG_10169	pp	PITG_11063
PITG_10169	pp	PITG_10979
PITG_10169	pp	PITG_10929
PITG_10169	pp	PITG_10883
PITG_10169	pp	PITG_10513
PITG_10139	pp	PITG_19547
PITG_10139	pp	PITG_16760
PITG_10139	pp	PITG_13275
PITG_10139	pp	PITG_13177
PITG_10139	pp	PITG_11290
PITG_10052	pp	PITG_17512
PITG_10032	pp	PITG_18073
PITG_10032	pp	PITG_17512
PITG_10032	pp	PITG_13614
PITG_10032	pp	PITG_11169
PITG_10032	pp	PITG_10883
PITG_09923	pp	PITG_20904
PITG_09923	pp	PITG_19161
PITG_09846	pp	PITG_18048
PITG_09846	pp	PITG_14229
PITG_09846	pp	PITG_10979
PITG_09846	pp	PITG_10883
PITG_09835	pp	PITG_21077
PITG_09828	pp	PITG_23192
PITG_09828	pp	PITG_20904
PITG_09828	pp	PITG_13905
PITG_09828	pp	PITG_11603
PITG_09828	pp	PITG_10938
PITG_09706	pp	PITG_20032
PITG_09706	pp	PITG_19535
PITG_09706	pp	PITG_18731
PITG_09706	pp	PITG_18446
PITG_09706	pp	PITG_15890
PITG_09706	pp	PITG_12185
PITG_09706	pp	PITG_12122
PITG_09706	pp	PITG_11626
PITG_09706	pp	PITG_11063
PITG_09706	pp	PITG_10929
PITG_09706	pp	PITG_10883
PITG_09706	pp	PITG_10513
PITG_09706	pp	PITG_10169
PITG_09564	pp	PITG_20463
PITG_09564	pp	PITG_13745
PITG_09564	pp	PITG_13097
PITG_09512	pp	PITG_19282
PITG_09508	pp	PITG_12892
PITG_09508	pp	PITG_18731
PITG_09508	pp	PITG_18446
PITG_09508	pp	PITG_17512
PITG_09508	pp	PITG_12185
PITG_09508	pp	PITG_11626
PITG_09508	pp	PITG_11063
PITG_09508	pp	PITG_10883
PITG_09508	pp	PITG_10169
PITG_09472	pp	PITG_15526
PITG_09472	pp	PITG_14936
PITG_09472	pp	PITG_13683
PITG_09472	pp	PITG_13614
PITG_09472	pp	PITG_11036
PITG_09472	pp	PITG_10455
PITG_09445	pp	PITG_13683
PITG_09445	pp	PITG_11036
PITG_09445	pp	PITG_09472
PITG_09400	pp	PITG_19161
PITG_09400	pp	PITG_13749
PITG_09400	pp	PITG_13614
PITG_09394	pp	PITG_13749
PITG_09394	pp	PITG_13614
PITG_09387	pp	PITG_14357
PITG_09354	pp	PITG_20192
PITG_09354	pp	PITG_13128
PITG_09309	pp	PITG_09512
PITG_08997	pp	PITG_10883
PITG_08761	pp	PITG_18720
PITG_08761	pp	PITG_21395
PITG_08761	pp	PITG_18731
PITG_08761	pp	PITG_18706
PITG_08761	pp	PITG_17925
PITG_08761	pp	PITG_17747
PITG_08761	pp	PITG_17069
PITG_08761	pp	PITG_15890
PITG_08761	pp	PITG_15778
PITG_08761	pp	PITG_13301
PITG_08761	pp	PITG_11127
PITG_08761	pp	PITG_09400
PITG_08708	pp	PITG_16054
PITG_08708	pp	PITG_15778
PITG_08708	pp	PITG_13014
PITG_08708	pp	PITG_12256
PITG_08708	pp	PITG_12165
PITG_08692	pp	PITG_17747
PITG_08692	pp	PITG_14362
PITG_08692	pp	PITG_12289
PITG_08692	pp	PITG_09512
PITG_08676	pp	PITG_18187
PITG_08676	pp	PITG_23158
PITG_08676	pp	PITG_15866
PITG_08676	pp	PITG_18288
PITG_08676	pp	PITG_18440
PITG_08676	pp	PITG_20775
PITG_08676	pp	PITG_21077
PITG_08676	pp	PITG_20378
PITG_08676	pp	PITG_19737
PITG_08676	pp	PITG_19535
PITG_08676	pp	PITG_19179
PITG_08676	pp	PITG_19161
PITG_08676	pp	PITG_19023
PITG_08676	pp	PITG_18731
PITG_08676	pp	PITG_18446
PITG_08676	pp	PITG_18414
PITG_08676	pp	PITG_18392
PITG_08676	pp	PITG_18107
PITG_08676	pp	PITG_18073
PITG_08676	pp	PITG_18048
PITG_08676	pp	PITG_17925
PITG_08676	pp	PITG_17787
PITG_08676	pp	PITG_17747
PITG_08676	pp	PITG_17716
PITG_08676	pp	PITG_17512
PITG_08676	pp	PITG_17123
PITG_08676	pp	PITG_17069
PITG_08676	pp	PITG_16695
PITG_08676	pp	PITG_15998
PITG_08676	pp	PITG_15890
PITG_08676	pp	PITG_15850
PITG_08676	pp	PITG_15778
PITG_08676	pp	PITG_15761
PITG_08676	pp	PITG_15553
PITG_08676	pp	PITG_15504
PITG_08676	pp	PITG_15494
PITG_08676	pp	PITG_15492
PITG_08676	pp	PITG_14362
PITG_08676	pp	PITG_14357
PITG_08676	pp	PITG_14229
PITG_08676	pp	PITG_14180
PITG_08676	pp	PITG_13918
PITG_08676	pp	PITG_13761
PITG_08676	pp	PITG_13749
PITG_08676	pp	PITG_13301
PITG_08676	pp	PITG_13296
PITG_08676	pp	PITG_13275
PITG_08676	pp	PITG_13265
PITG_08676	pp	PITG_13014
PITG_08676	pp	PITG_12286
PITG_08676	pp	PITG_12185
PITG_08676	pp	PITG_12122
PITG_08676	pp	PITG_11653
PITG_08676	pp	PITG_11626
PITG_08676	pp	PITG_11603
PITG_08676	pp	PITG_11063
PITG_08676	pp	PITG_11047
PITG_08676	pp	PITG_10990
PITG_08676	pp	PITG_10938
PITG_08676	pp	PITG_10929
PITG_08676	pp	PITG_10883
PITG_08676	pp	PITG_10513
PITG_08676	pp	PITG_10198
PITG_08676	pp	PITG_10169
PITG_08676	pp	PITG_10032
PITG_08676	pp	PITG_09846
PITG_08676	pp	PITG_09798
PITG_08676	pp	PITG_09706
PITG_08676	pp	PITG_09576
PITG_08676	pp	PITG_09508
PITG_08676	pp	PITG_08997
PITG_08676	pp	PITG_08881
PITG_08676	pp	PITG_08692
PITG_08675	pp	PITG_20904
PITG_08675	pp	PITG_18752
PITG_08598	pp	PITG_17512
PITG_08598	pp	PITG_08991
PITG_08565	pp	PITG_19282
PITG_08565	pp	PITG_18018
PITG_08565	pp	PITG_13683
PITG_08565	pp	PITG_11036
PITG_08565	pp	PITG_09472
PITG_08565	pp	PITG_09445
PITG_08553	pp	PITG_18073
PITG_08553	pp	PITG_15504
PITG_08553	pp	PITG_15492
PITG_08553	pp	PITG_13132
PITG_08463	pp	PITG_17069
PITG_08463	pp	PITG_12286
PITG_08463	pp	PITG_11127
PITG_08234	pp	PITG_11653
PITG_08234	pp	PITG_10883
PITG_08234	pp	PITG_08676
PITG_08210	pp	PITG_19535
PITG_08210	pp	PITG_18731
PITG_08210	pp	PITG_18446
PITG_08210	pp	PITG_16376
PITG_08210	pp	PITG_15890
PITG_08210	pp	PITG_12185
PITG_08210	pp	PITG_12122
PITG_08210	pp	PITG_11626
PITG_08210	pp	PITG_11063
PITG_08210	pp	PITG_10929
PITG_08210	pp	PITG_10883
PITG_08210	pp	PITG_10513
PITG_08210	pp	PITG_10169
PITG_08210	pp	PITG_09706
PITG_08210	pp	PITG_09508
PITG_08210	pp	PITG_08676
PITG_08139	pp	PITG_18731
PITG_08139	pp	PITG_18706
PITG_08139	pp	PITG_18048
PITG_08139	pp	PITG_17925
PITG_08139	pp	PITG_14229
PITG_08139	pp	PITG_13301
PITG_08139	pp	PITG_12286
PITG_08139	pp	PITG_11603
PITG_08139	pp	PITG_10883
PITG_08139	pp	PITG_09846
PITG_08139	pp	PITG_09564
PITG_08139	pp	PITG_09512
PITG_08032	pp	PITG_10883
PITG_08032	pp	PITG_08676
PITG_08025	pp	PITG_21077
PITG_08025	pp	PITG_19179
PITG_08025	pp	PITG_19023
PITG_08025	pp	PITG_13749
PITG_08025	pp	PITG_13748
PITG_08025	pp	PITG_13745
PITG_08025	pp	PITG_12285
PITG_08025	pp	PITG_11290
PITG_08025	pp	PITG_10883
PITG_08025	pp	PITG_08676
PITG_08014	pp	PITG_19535
PITG_08014	pp	PITG_18731
PITG_08014	pp	PITG_18706
PITG_08014	pp	PITG_18446
PITG_08014	pp	PITG_18073
PITG_08014	pp	PITG_16668
PITG_08014	pp	PITG_16376
PITG_08014	pp	PITG_15890
PITG_08014	pp	PITG_14229
PITG_08014	pp	PITG_12185
PITG_08014	pp	PITG_12122
PITG_08014	pp	PITG_11626
PITG_08014	pp	PITG_11063
PITG_08014	pp	PITG_10929
PITG_08014	pp	PITG_10883
PITG_08014	pp	PITG_10513
PITG_08014	pp	PITG_10169
PITG_08014	pp	PITG_09706
PITG_08014	pp	PITG_08676
PITG_08014	pp	PITG_08210
PITG_08011	pp	PITG_23192
PITG_08011	pp	PITG_20904
PITG_08011	pp	PITG_18752
PITG_08011	pp	PITG_13905
PITG_08011	pp	PITG_11653
PITG_08011	pp	PITG_11603
PITG_08011	pp	PITG_10938
PITG_08011	pp	PITG_09828
PITG_07903	pp	PITG_19535
PITG_07903	pp	PITG_18731
PITG_07903	pp	PITG_18446
PITG_07903	pp	PITG_16376
PITG_07903	pp	PITG_15890
PITG_07903	pp	PITG_13132
PITG_07903	pp	PITG_13097
PITG_07903	pp	PITG_12185
PITG_07903	pp	PITG_12122
PITG_07903	pp	PITG_11626
PITG_07903	pp	PITG_11063
PITG_07903	pp	PITG_10929
PITG_07903	pp	PITG_10883
PITG_07903	pp	PITG_10513
PITG_07903	pp	PITG_10169
PITG_07903	pp	PITG_09706
PITG_07903	pp	PITG_09508
PITG_07903	pp	PITG_08676
PITG_07903	pp	PITG_08210
PITG_07903	pp	PITG_08014
PITG_07887	pp	PITG_22200
PITG_07887	pp	PITG_19535
PITG_07887	pp	PITG_18731
PITG_07887	pp	PITG_18446
PITG_07887	pp	PITG_15890
PITG_07887	pp	PITG_12185
PITG_07887	pp	PITG_12122
PITG_07887	pp	PITG_11626
PITG_07887	pp	PITG_11063
PITG_07887	pp	PITG_10929
PITG_07887	pp	PITG_10883
PITG_07887	pp	PITG_10513
PITG_07887	pp	PITG_10169
PITG_07887	pp	PITG_09706
PITG_07887	pp	PITG_09508
PITG_07887	pp	PITG_08676
PITG_07887	pp	PITG_08210
PITG_07887	pp	PITG_08014
PITG_07887	pp	PITG_07903
PITG_07846	pp	PITG_10883
PITG_07797	pp	PITG_09846
PITG_07797	pp	PITG_08676
PITG_07792	pp	PITG_15526
PITG_07792	pp	PITG_14936
PITG_07792	pp	PITG_13614
PITG_07792	pp	PITG_13014
PITG_07792	pp	PITG_09472
PITG_07701	pp	PITG_19817
PITG_07671	pp	PITG_17925
PITG_07671	pp	PITG_12310
PITG_07671	pp	PITG_10883
PITG_07671	pp	PITG_09512
PITG_07671	pp	PITG_08676
PITG_07656	pp	PITG_20560
PITG_07656	pp	PITG_13748
PITG_07656	pp	PITG_11063
PITG_07656	pp	PITG_11046
PITG_07656	pp	PITG_09512
PITG_07656	pp	PITG_07887
PITG_07567	pp	PITG_14229
PITG_07567	pp	PITG_12286
PITG_07567	pp	PITG_12165
PITG_07567	pp	PITG_09846
PITG_07567	pp	PITG_08139
PITG_07567	pp	PITG_08025
PITG_07191	pp	PITG_20560
PITG_07191	pp	PITG_18073
PITG_07191	pp	PITG_08991
PITG_07145	pp	PITG_09445
PITG_07088	pp	PITG_13275
PITG_07056	pp	PITG_08676
PITG_07048	pp	PITG_16376
PITG_07029	pp	PITG_19737
PITG_07029	pp	PITG_11603
PITG_06979	pp	PITG_10883
PITG_06979	pp	PITG_10513
PITG_06979	pp	PITG_08676
PITG_06969	pp	PITG_21501
PITG_06969	pp	PITG_16376
PITG_06969	pp	PITG_14181
PITG_06969	pp	PITG_10883
PITG_06969	pp	PITG_08676
PITG_06815	pp	PITG_19737
PITG_06815	pp	PITG_19282
PITG_06815	pp	PITG_13683
PITG_06815	pp	PITG_11036
PITG_06815	pp	PITG_09472
PITG_06815	pp	PITG_09445
PITG_06815	pp	PITG_08565
PITG_06715	pp	PITG_21077
PITG_06715	pp	PITG_19535
PITG_06715	pp	PITG_18706
PITG_06715	pp	PITG_18392
PITG_06715	pp	PITG_18073
PITG_06715	pp	PITG_17512
PITG_06715	pp	PITG_17123
PITG_06715	pp	PITG_15890
PITG_06715	pp	PITG_15504
PITG_06715	pp	PITG_15492
PITG_06715	pp	PITG_14936
PITG_06715	pp	PITG_14362
PITG_06715	pp	PITG_14229
PITG_06715	pp	PITG_13749
PITG_06715	pp	PITG_13265
PITG_06715	pp	PITG_12122
PITG_06715	pp	PITG_11869
PITG_06715	pp	PITG_11603
PITG_06715	pp	PITG_10938
PITG_06715	pp	PITG_10929
PITG_06715	pp	PITG_10513
PITG_06715	pp	PITG_09706
PITG_06715	pp	PITG_08553
PITG_06715	pp	PITG_08210
PITG_06715	pp	PITG_08014
PITG_06659	pp	PITG_18107
PITG_06659	pp	PITG_15998
PITG_06659	pp	PITG_08676
PITG_06649	pp	PITG_13918
PITG_06649	pp	PITG_08676
PITG_06615	pp	PITG_18414
PITG_06615	pp	PITG_17747
PITG_06615	pp	PITG_16376
PITG_06615	pp	PITG_14362
PITG_06615	pp	PITG_13301
PITG_06615	pp	PITG_12289
PITG_06604	pp	PITG_13614
PITG_06604	pp	PITG_10883
PITG_06604	pp	PITG_08676
PITG_06595	pp	PITG_18731
PITG_06595	pp	PITG_18183
PITG_06595	pp	PITG_15526
PITG_06595	pp	PITG_14936
PITG_06595	pp	PITG_13614
PITG_06595	pp	PITG_13301
PITG_06595	pp	PITG_13014
PITG_06595	pp	PITG_12286
PITG_06595	pp	PITG_10979
PITG_06595	pp	PITG_09472
PITG_06595	pp	PITG_08676
PITG_06595	pp	PITG_07792
PITG_06594	pp	PITG_18073
PITG_06594	pp	PITG_15504
PITG_06594	pp	PITG_15492
PITG_06594	pp	PITG_13762
PITG_06594	pp	PITG_06715
PITG_06570	pp	PITG_14181
PITG_06570	pp	PITG_13614
PITG_06570	pp	PITG_10883
PITG_06570	pp	PITG_10169
PITG_06570	pp	PITG_08676
PITG_06570	pp	PITG_06715
PITG_06566	pp	PITG_18048
PITG_06566	pp	PITG_14181
PITG_06566	pp	PITG_10938
PITG_06556	pp	PITG_20192
PITG_06514	pp	PITG_15866
PITG_06514	pp	PITG_22839
PITG_06514	pp	PITG_21501
PITG_06514	pp	PITG_21395
PITG_06514	pp	PITG_18414
PITG_06514	pp	PITG_18073
PITG_06514	pp	PITG_18048
PITG_06514	pp	PITG_17512
PITG_06514	pp	PITG_16668
PITG_06514	pp	PITG_15553
PITG_06514	pp	PITG_15504
PITG_06514	pp	PITG_15492
PITG_06514	pp	PITG_14357
PITG_06514	pp	PITG_14353
PITG_06514	pp	PITG_13761
PITG_06514	pp	PITG_13749
PITG_06514	pp	PITG_13726
PITG_06514	pp	PITG_12122
PITG_06514	pp	PITG_11603
PITG_06514	pp	PITG_08761
PITG_06514	pp	PITG_08676
PITG_06514	pp	PITG_08553
PITG_06514	pp	PITG_07656
PITG_06514	pp	PITG_07191
PITG_06514	pp	PITG_06715
PITG_06454	pp	PITG_10300
PITG_06427	pp	PITG_13014
PITG_06427	pp	PITG_12165
PITG_06427	pp	PITG_10883
PITG_06427	pp	PITG_08676
PITG_06427	pp	PITG_08014
PITG_06415	pp	PITG_15866
PITG_06415	pp	PITG_17786
PITG_06415	pp	PITG_09507
PITG_06415	pp	PITG_16464
PITG_06415	pp	PITG_19179
PITG_06415	pp	PITG_18731
PITG_06415	pp	PITG_18706
PITG_06415	pp	PITG_18446
PITG_06415	pp	PITG_18007
PITG_06415	pp	PITG_17925
PITG_06415	pp	PITG_17617
PITG_06415	pp	PITG_17480
PITG_06415	pp	PITG_17069
PITG_06415	pp	PITG_16966
PITG_06415	pp	PITG_14936
PITG_06415	pp	PITG_14229
PITG_06415	pp	PITG_13614
PITG_06415	pp	PITG_13301
PITG_06415	pp	PITG_13275
PITG_06415	pp	PITG_12310
PITG_06415	pp	PITG_12286
PITG_06415	pp	PITG_12165
PITG_06415	pp	PITG_11603
PITG_06415	pp	PITG_11290
PITG_06415	pp	PITG_11127
PITG_06415	pp	PITG_10979
PITG_06415	pp	PITG_10883
PITG_06415	pp	PITG_10169
PITG_06415	pp	PITG_10052
PITG_06415	pp	PITG_10032
PITG_06415	pp	PITG_09951
PITG_06415	pp	PITG_09846
PITG_06415	pp	PITG_08761
PITG_06415	pp	PITG_08676
PITG_06415	pp	PITG_08139
PITG_06415	pp	PITG_08014
PITG_06415	pp	PITG_06595
PITG_06415	pp	PITG_06566
PITG_06415	pp	PITG_06514
PITG_06409	pp	PITG_06595
PITG_06343	pp	PITG_13918
PITG_06320	pp	PITG_18706
PITG_06320	pp	PITG_18392
PITG_06320	pp	PITG_17123
PITG_06320	pp	PITG_16376
PITG_06320	pp	PITG_11047
PITG_06320	pp	PITG_10455
PITG_06320	pp	PITG_08676
PITG_06320	pp	PITG_06715
PITG_06260	pp	PITG_10883
PITG_06260	pp	PITG_08676
PITG_06185	pp	PITG_18752
PITG_06185	pp	PITG_09846
PITG_06185	pp	PITG_09281
PITG_06185	pp	PITG_06715
PITG_06118	pp	PITG_21395
PITG_06118	pp	PITG_20560
PITG_06118	pp	PITG_17747
PITG_06118	pp	PITG_14362
PITG_06118	pp	PITG_13301
PITG_06118	pp	PITG_12289
PITG_06118	pp	PITG_10883
PITG_06118	pp	PITG_08692
PITG_06118	pp	PITG_08676
PITG_06118	pp	PITG_06615
PITG_05902	pp	PITG_13275
PITG_05778	pp	PITG_08676
PITG_05778	pp	PITG_06649
PITG_05690	pp	PITG_21077
PITG_05690	pp	PITG_10883
PITG_05690	pp	PITG_10169
PITG_05690	pp	PITG_09846
PITG_05690	pp	PITG_08676
PITG_05690	pp	PITG_08025
PITG_05690	pp	PITG_07797
PITG_05690	pp	PITG_06514
PITG_05666	pp	PITG_23192
PITG_05666	pp	PITG_20904
PITG_05666	pp	PITG_13905
PITG_05666	pp	PITG_12310
PITG_05666	pp	PITG_11603
PITG_05666	pp	PITG_10938
PITG_05666	pp	PITG_08675
PITG_05666	pp	PITG_08011
PITG_05636	pp	PITG_06891
PITG_05636	pp	PITG_10883
PITG_05636	pp	PITG_08676
PITG_05631	pp	PITG_17123
PITG_05631	pp	PITG_15761
PITG_05631	pp	PITG_14353
PITG_05631	pp	PITG_06514
PITG_05631	pp	PITG_06343
PITG_05539	pp	PITG_08676
PITG_05539	pp	PITG_07029
PITG_05520	pp	PITG_08676
PITG_05506	pp	PITG_23158
PITG_05506	pp	PITG_21378
PITG_05506	pp	PITG_15504
PITG_05506	pp	PITG_15492
PITG_05506	pp	PITG_14180
PITG_05506	pp	PITG_12946
PITG_05506	pp	PITG_11603
PITG_05506	pp	PITG_10883
PITG_05506	pp	PITG_10858
PITG_05506	pp	PITG_07056
PITG_05498	pp	PITG_21378
PITG_05498	pp	PITG_19537
PITG_05380	pp	PITG_10929
PITG_05380	pp	PITG_08991
PITG_05380	pp	PITG_06415
PITG_05374	pp	PITG_12165
PITG_05374	pp	PITG_10883
PITG_05374	pp	PITG_08676
PITG_05373	pp	PITG_12165
PITG_05373	pp	PITG_08676
PITG_05367	pp	PITG_20904
PITG_05367	pp	PITG_18731
PITG_05367	pp	PITG_18706
PITG_05367	pp	PITG_18446
PITG_05367	pp	PITG_17925
PITG_05367	pp	PITG_17716
PITG_05367	pp	PITG_17617
PITG_05367	pp	PITG_14229
PITG_05367	pp	PITG_13301
PITG_05367	pp	PITG_12286
PITG_05367	pp	PITG_12165
PITG_05367	pp	PITG_10883
PITG_05367	pp	PITG_10169
PITG_05367	pp	PITG_09846
PITG_05367	pp	PITG_09828
PITG_05367	pp	PITG_08676
PITG_05367	pp	PITG_08139
PITG_05367	pp	PITG_07567
PITG_05367	pp	PITG_06594
PITG_05367	pp	PITG_06566
PITG_05367	pp	PITG_06415
PITG_05007	pp	PITG_17786
PITG_05007	pp	PITG_17617
PITG_05007	pp	PITG_10883
PITG_05007	pp	PITG_09846
PITG_05007	pp	PITG_08676
PITG_05007	pp	PITG_07797
PITG_05007	pp	PITG_05690
PITG_04875	pp	PITG_08676
PITG_04875	pp	PITG_06415
PITG_04868	pp	PITG_21568
PITG_04868	pp	PITG_20378
PITG_04868	pp	PITG_17716
PITG_04868	pp	PITG_15504
PITG_04868	pp	PITG_15492
PITG_04868	pp	PITG_14863
PITG_04868	pp	PITG_14229
PITG_04868	pp	PITG_13749
PITG_04868	pp	PITG_12504
PITG_04868	pp	PITG_12286
PITG_04868	pp	PITG_11603
PITG_04868	pp	PITG_10979
PITG_04868	pp	PITG_10883
PITG_04868	pp	PITG_09846
PITG_04868	pp	PITG_08708
PITG_04868	pp	PITG_08676
PITG_04868	pp	PITG_08139
PITG_04868	pp	PITG_07567
PITG_04868	pp	PITG_06715
PITG_04868	pp	PITG_06514
PITG_04868	pp	PITG_06415
PITG_04868	pp	PITG_05367
PITG_04862	pp	PITG_23192
PITG_04862	pp	PITG_21501
PITG_04862	pp	PITG_20904
PITG_04862	pp	PITG_18752
PITG_04862	pp	PITG_18731
PITG_04862	pp	PITG_18073
PITG_04862	pp	PITG_17512
PITG_04862	pp	PITG_15778
PITG_04862	pp	PITG_13905
PITG_04862	pp	PITG_12285
PITG_04862	pp	PITG_09828
PITG_04862	pp	PITG_08708
PITG_04862	pp	PITG_08676
PITG_04862	pp	PITG_08553
PITG_04862	pp	PITG_08011
PITG_04862	pp	PITG_06595
PITG_04862	pp	PITG_05666
PITG_04862	pp	PITG_04868
PITG_04851	pp	PITG_13614
PITG_04851	pp	PITG_08676
PITG_04851	pp	PITG_06979
PITG_04601	pp	PITG_20032
PITG_04601	pp	PITG_16376
PITG_04601	pp	PITG_05506
PITG_04572	pp	PITG_19537
PITG_04500	pp	PITG_18288
PITG_04500	pp	PITG_21568
PITG_04500	pp	PITG_18073
PITG_04500	pp	PITG_17512
PITG_04500	pp	PITG_14229
PITG_04500	pp	PITG_08991
PITG_04500	pp	PITG_08708
PITG_04500	pp	PITG_08676
PITG_04500	pp	PITG_06415
PITG_04500	pp	PITG_06343
PITG_04500	pp	PITG_04868
PITG_04500	pp	PITG_04862
PITG_04488	pp	PITG_18731
PITG_04488	pp	PITG_18446
PITG_04488	pp	PITG_13132
PITG_04488	pp	PITG_12185
PITG_04488	pp	PITG_11063
PITG_04488	pp	PITG_10883
PITG_04488	pp	PITG_10169
PITG_04488	pp	PITG_08676
PITG_04488	pp	PITG_08014
PITG_04488	pp	PITG_07903
PITG_04488	pp	PITG_07887
PITG_04333	pp	PITG_16760
PITG_04333	pp	PITG_13275
PITG_04333	pp	PITG_13178
PITG_04333	pp	PITG_13177
PITG_04333	pp	PITG_10139
PITG_04333	pp	PITG_08139
PITG_04333	pp	PITG_06415
PITG_04333	pp	PITG_05412
PITG_04333	pp	PITG_05367
PITG_03873	pp	PITG_11205
PITG_03873	pp	PITG_08676
PITG_03819	pp	PITG_16205
PITG_03819	pp	PITG_19535
PITG_03819	pp	PITG_18731
PITG_03819	pp	PITG_18446
PITG_03819	pp	PITG_18073
PITG_03819	pp	PITG_15890
PITG_03819	pp	PITG_13178
PITG_03819	pp	PITG_12185
PITG_03819	pp	PITG_12122
PITG_03819	pp	PITG_11626
PITG_03819	pp	PITG_11063
PITG_03819	pp	PITG_10929
PITG_03819	pp	PITG_10883
PITG_03819	pp	PITG_10513
PITG_03819	pp	PITG_10169
PITG_03819	pp	PITG_09706
PITG_03819	pp	PITG_09508
PITG_03819	pp	PITG_08991
PITG_03819	pp	PITG_08676
PITG_03819	pp	PITG_08210
PITG_03819	pp	PITG_08014
PITG_03819	pp	PITG_07903
PITG_03819	pp	PITG_07887
PITG_03819	pp	PITG_04488
PITG_03750	pp	PITG_21759
PITG_03750	pp	PITG_14181
PITG_03698	pp	PITG_17992
PITG_03698	pp	PITG_18073
PITG_03698	pp	PITG_15755
PITG_03698	pp	PITG_14180
PITG_03698	pp	PITG_13749
PITG_03698	pp	PITG_11603
PITG_03698	pp	PITG_10883
PITG_03698	pp	PITG_08032
PITG_03698	pp	PITG_08014
PITG_03698	pp	PITG_06343
PITG_03698	pp	PITG_04868
PITG_03653	pp	PITG_13231
PITG_03653	pp	PITG_18414
PITG_03653	pp	PITG_14362
PITG_03653	pp	PITG_09508
PITG_03653	pp	PITG_08676
PITG_03653	pp	PITG_06715
PITG_03653	pp	PITG_06594
PITG_03644	pp	PITG_09281
PITG_03644	pp	PITG_05631
PITG_03644	pp	PITG_03873
PITG_03632	pp	PITG_07792
PITG_03611	pp	PITG_21568
PITG_03611	pp	PITG_18073
PITG_03611	pp	PITG_17512
PITG_03611	pp	PITG_16668
PITG_03611	pp	PITG_16376
PITG_03611	pp	PITG_08991
PITG_03611	pp	PITG_08761
PITG_03611	pp	PITG_08014
PITG_03611	pp	PITG_06715
PITG_03611	pp	PITG_06415
PITG_03611	pp	PITG_04868
PITG_03611	pp	PITG_04500
PITG_03608	pp	PITG_08676
PITG_03608	pp	PITG_06594
PITG_03608	pp	PITG_06514
PITG_03608	pp	PITG_06415
PITG_03599	pp	PITG_05506
PITG_03589	pp	PITG_15492
PITG_03553	pp	PITG_21568
PITG_03553	pp	PITG_19535
PITG_03553	pp	PITG_19161
PITG_03553	pp	PITG_19023
PITG_03553	pp	PITG_18731
PITG_03553	pp	PITG_18706
PITG_03553	pp	PITG_18446
PITG_03553	pp	PITG_18073
PITG_03553	pp	PITG_17512
PITG_03553	pp	PITG_16668
PITG_03553	pp	PITG_16376
PITG_03553	pp	PITG_15890
PITG_03553	pp	PITG_15785
PITG_03553	pp	PITG_15504
PITG_03553	pp	PITG_15492
PITG_03553	pp	PITG_15321
PITG_03553	pp	PITG_13748
PITG_03553	pp	PITG_13416
PITG_03553	pp	PITG_12504
PITG_03553	pp	PITG_12185
PITG_03553	pp	PITG_11626
PITG_03553	pp	PITG_11169
PITG_03553	pp	PITG_11063
PITG_03553	pp	PITG_10929
PITG_03553	pp	PITG_10883
PITG_03553	pp	PITG_10513
PITG_03553	pp	PITG_10169
PITG_03553	pp	PITG_09706
PITG_03553	pp	PITG_09445
PITG_03553	pp	PITG_08708
PITG_03553	pp	PITG_08676
PITG_03553	pp	PITG_08210
PITG_03553	pp	PITG_08014
PITG_03553	pp	PITG_07903
PITG_03553	pp	PITG_07887
PITG_03553	pp	PITG_07191
PITG_03553	pp	PITG_06595
PITG_03553	pp	PITG_06240
PITG_03553	pp	PITG_04868
PITG_03553	pp	PITG_03819
PITG_03553	pp	PITG_03611
PITG_03549	pp	PITG_18706
PITG_03549	pp	PITG_17925
PITG_03549	pp	PITG_17069
PITG_03549	pp	PITG_15778
PITG_03549	pp	PITG_14229
PITG_03549	pp	PITG_13301
PITG_03549	pp	PITG_12286
PITG_03549	pp	PITG_11127
PITG_03549	pp	PITG_10883
PITG_03549	pp	PITG_09512
PITG_03549	pp	PITG_08761
PITG_03549	pp	PITG_08676
PITG_03549	pp	PITG_08463
PITG_03549	pp	PITG_08139
PITG_03549	pp	PITG_07567
PITG_03549	pp	PITG_06415
PITG_03549	pp	PITG_05367
PITG_03530	pp	PITG_17747
PITG_03530	pp	PITG_17700
PITG_03530	pp	PITG_14362
PITG_03530	pp	PITG_12289
PITG_03530	pp	PITG_08692
PITG_03530	pp	PITG_06185
PITG_03530	pp	PITG_06118
PITG_03459	pp	PITG_20746
PITG_03459	pp	PITG_21077
PITG_03459	pp	PITG_20560
PITG_03459	pp	PITG_11290
PITG_03459	pp	PITG_09835
PITG_03445	pp	PITG_15785
PITG_03445	pp	PITG_12286
PITG_03445	pp	PITG_09309
PITG_03445	pp	PITG_08991
PITG_03445	pp	PITG_08761
PITG_03445	pp	PITG_08676
PITG_03445	pp	PITG_06715
PITG_03445	pp	PITG_06415
PITG_03445	pp	PITG_03611
PITG_03445	pp	PITG_03553
PITG_03440	pp	PITG_17512
PITG_03360	pp	PITG_17287
PITG_03360	pp	PITG_12286
PITG_03344	pp	PITG_14362
PITG_03344	pp	PITG_13275
PITG_03344	pp	PITG_04333
PITG_03333	pp	PITG_19023
PITG_03333	pp	PITG_16376
PITG_03333	pp	PITG_13132
PITG_03333	pp	PITG_13014
PITG_03333	pp	PITG_12165
PITG_03333	pp	PITG_10883
PITG_03333	pp	PITG_08676
PITG_03333	pp	PITG_08234
PITG_03333	pp	PITG_07792
PITG_03333	pp	PITG_06595
PITG_03333	pp	PITG_03611
PITG_03303	pp	PITG_04333
PITG_03277	pp	PITG_19161
PITG_03277	pp	PITG_16966
PITG_03277	pp	PITG_10883
PITG_03277	pp	PITG_10455
PITG_03277	pp	PITG_08676
PITG_03234	pp	PITG_18752
PITG_03234	pp	PITG_13905
PITG_03234	pp	PITG_08011
PITG_03220	pp	PITG_19535
PITG_03220	pp	PITG_18731
PITG_03220	pp	PITG_18446
PITG_03220	pp	PITG_15890
PITG_03220	pp	PITG_12185
PITG_03220	pp	PITG_12122
PITG_03220	pp	PITG_11626
PITG_03220	pp	PITG_11063
PITG_03220	pp	PITG_10929
PITG_03220	pp	PITG_10883
PITG_03220	pp	PITG_10513
PITG_03220	pp	PITG_10169
PITG_03220	pp	PITG_09706
PITG_03220	pp	PITG_08676
PITG_03220	pp	PITG_08210
PITG_03220	pp	PITG_08014
PITG_03220	pp	PITG_07903
PITG_03220	pp	PITG_07887
PITG_03220	pp	PITG_06715
PITG_03220	pp	PITG_03819
PITG_03150	pp	PITG_23192
PITG_03150	pp	PITG_22200
PITG_03150	pp	PITG_19535
PITG_03150	pp	PITG_18752
PITG_03150	pp	PITG_18731
PITG_03150	pp	PITG_18446
PITG_03150	pp	PITG_18073
PITG_03150	pp	PITG_17512
PITG_03150	pp	PITG_15890
PITG_03150	pp	PITG_12185
PITG_03150	pp	PITG_12122
PITG_03150	pp	PITG_11626
PITG_03150	pp	PITG_11063
PITG_03150	pp	PITG_10929
PITG_03150	pp	PITG_10883
PITG_03150	pp	PITG_10513
PITG_03150	pp	PITG_10169
PITG_03150	pp	PITG_09706
PITG_03150	pp	PITG_08676
PITG_03150	pp	PITG_08210
PITG_03150	pp	PITG_08014
PITG_03150	pp	PITG_07903
PITG_03150	pp	PITG_07887
PITG_03150	pp	PITG_07671
PITG_03150	pp	PITG_06715
PITG_03150	pp	PITG_03819
PITG_03150	pp	PITG_03553
PITG_03150	pp	PITG_03220
PITG_03101	pp	PITG_12310
PITG_03101	pp	PITG_10883
PITG_03101	pp	PITG_08676
PITG_03098	pp	PITG_21077
PITG_03098	pp	PITG_18731
PITG_03098	pp	PITG_18706
PITG_03098	pp	PITG_18446
PITG_03098	pp	PITG_17925
PITG_03098	pp	PITG_16376
PITG_03098	pp	PITG_15504
PITG_03098	pp	PITG_15492
PITG_03098	pp	PITG_14229
PITG_03098	pp	PITG_14180
PITG_03098	pp	PITG_13301
PITG_03098	pp	PITG_12185
PITG_03098	pp	PITG_11603
PITG_03098	pp	PITG_10883
PITG_03098	pp	PITG_10169
PITG_03098	pp	PITG_08761
PITG_03098	pp	PITG_08676
PITG_03098	pp	PITG_08014
PITG_03098	pp	PITG_06570
PITG_03098	pp	PITG_06415
PITG_03098	pp	PITG_05367
PITG_03098	pp	PITG_03445
PITG_03081	pp	PITG_20775
PITG_03081	pp	PITG_19535
PITG_03081	pp	PITG_18731
PITG_03081	pp	PITG_18706
PITG_03081	pp	PITG_18446
PITG_03081	pp	PITG_18414
PITG_03081	pp	PITG_18107
PITG_03081	pp	PITG_18073
PITG_03081	pp	PITG_17925
PITG_03081	pp	PITG_17787
PITG_03081	pp	PITG_17747
PITG_03081	pp	PITG_17716
PITG_03081	pp	PITG_17512
PITG_03081	pp	PITG_17123
PITG_03081	pp	PITG_17069
PITG_03081	pp	PITG_15890
PITG_03081	pp	PITG_15778
PITG_03081	pp	PITG_15761
PITG_03081	pp	PITG_15504
PITG_03081	pp	PITG_15492
PITG_03081	pp	PITG_14863
PITG_03081	pp	PITG_14362
PITG_03081	pp	PITG_14229
PITG_03081	pp	PITG_14180
PITG_03081	pp	PITG_13762
PITG_03081	pp	PITG_13761
PITG_03081	pp	PITG_13749
PITG_03081	pp	PITG_13737
PITG_03081	pp	PITG_13301
PITG_03081	pp	PITG_13296
PITG_03081	pp	PITG_13275
PITG_03081	pp	PITG_13265
PITG_03081	pp	PITG_13014
PITG_03081	pp	PITG_12286
PITG_03081	pp	PITG_12185
PITG_03081	pp	PITG_12122
PITG_03081	pp	PITG_11626
PITG_03081	pp	PITG_11063
PITG_03081	pp	PITG_11047
PITG_03081	pp	PITG_10990
PITG_03081	pp	PITG_10929
PITG_03081	pp	PITG_10883
PITG_03081	pp	PITG_10513
PITG_03081	pp	PITG_10198
PITG_03081	pp	PITG_10169
PITG_03081	pp	PITG_10032
PITG_03081	pp	PITG_09846
PITG_03081	pp	PITG_09706
PITG_03081	pp	PITG_09576
PITG_03081	pp	PITG_09508
PITG_03081	pp	PITG_08997
PITG_03081	pp	PITG_08676
PITG_03081	pp	PITG_08210
PITG_03081	pp	PITG_08032
PITG_03081	pp	PITG_08014
PITG_03081	pp	PITG_07903
PITG_03081	pp	PITG_07887
PITG_03081	pp	PITG_07671
PITG_03081	pp	PITG_06979
PITG_03081	pp	PITG_06969
PITG_03081	pp	PITG_06715
PITG_03081	pp	PITG_06604
PITG_03081	pp	PITG_06595
PITG_03081	pp	PITG_06566
PITG_03081	pp	PITG_06514
PITG_03081	pp	PITG_06427
PITG_03081	pp	PITG_06415
PITG_03081	pp	PITG_06260
PITG_03081	pp	PITG_05690
PITG_03081	pp	PITG_05636
PITG_03081	pp	PITG_05374
PITG_03081	pp	PITG_05367
PITG_03081	pp	PITG_05007
PITG_03081	pp	PITG_04868
PITG_03081	pp	PITG_04488
PITG_03081	pp	PITG_03819
PITG_03081	pp	PITG_03678
PITG_03081	pp	PITG_03653
PITG_03081	pp	PITG_03553
PITG_03081	pp	PITG_03549
PITG_03081	pp	PITG_03277
PITG_03081	pp	PITG_03220
PITG_03081	pp	PITG_03150
PITG_03081	pp	PITG_03101
PITG_03081	pp	PITG_03098
PITG_03020	pp	PITG_21378
PITG_02921	pp	PITG_18731
PITG_02921	pp	PITG_18706
PITG_02921	pp	PITG_18446
PITG_02921	pp	PITG_17925
PITG_02921	pp	PITG_15504
PITG_02921	pp	PITG_15492
PITG_02921	pp	PITG_14229
PITG_02921	pp	PITG_12165
PITG_02921	pp	PITG_10979
PITG_02921	pp	PITG_10883
PITG_02921	pp	PITG_10169
PITG_02921	pp	PITG_08676
PITG_02921	pp	PITG_07797
PITG_02921	pp	PITG_06514
PITG_02921	pp	PITG_03098
PITG_02921	pp	PITG_03081
PITG_02917	pp	PITG_20560
PITG_02917	pp	PITG_18048
PITG_02917	pp	PITG_08676
PITG_02917	pp	PITG_03081
PITG_02813	pp	PITG_17512
PITG_02785	pp	PITG_15492
PITG_02785	pp	PITG_14362
PITG_02785	pp	PITG_13749
PITG_02785	pp	PITG_10883
PITG_02785	pp	PITG_08692
PITG_02785	pp	PITG_08676
PITG_02785	pp	PITG_06715
PITG_02785	pp	PITG_06514
PITG_02785	pp	PITG_04868
PITG_02785	pp	PITG_03698
PITG_02785	pp	PITG_03611
PITG_02785	pp	PITG_03553
PITG_02785	pp	PITG_03081
PITG_02615	pp	PITG_08014
PITG_02594	pp	PITG_18073
PITG_02594	pp	PITG_06514
PITG_02567	pp	PITG_18392
PITG_02567	pp	PITG_17123
PITG_02567	pp	PITG_11047
PITG_02567	pp	PITG_08676
PITG_02567	pp	PITG_06715
PITG_02567	pp	PITG_06320
PITG_02567	pp	PITG_03081
PITG_02546	pp	PITG_20560
PITG_02546	pp	PITG_16966
PITG_02546	pp	PITG_15504
PITG_02546	pp	PITG_15492
PITG_02546	pp	PITG_13301
PITG_02546	pp	PITG_08676
PITG_02546	pp	PITG_08598
PITG_02546	pp	PITG_08025
PITG_02526	pp	PITG_12754
PITG_02526	pp	PITG_20904
PITG_02526	pp	PITG_18752
PITG_02526	pp	PITG_17123
PITG_02526	pp	PITG_16376
PITG_02526	pp	PITG_09828
PITG_02526	pp	PITG_08761
PITG_02526	pp	PITG_05631
PITG_02526	pp	PITG_05367
PITG_02515	pp	PITG_08025
PITG_02479	pp	PITG_18731
PITG_02479	pp	PITG_18706
PITG_02479	pp	PITG_18446
PITG_02479	pp	PITG_18392
PITG_02479	pp	PITG_18048
PITG_02479	pp	PITG_17925
PITG_02479	pp	PITG_17123
PITG_02479	pp	PITG_15504
PITG_02479	pp	PITG_15492
PITG_02479	pp	PITG_14229
PITG_02479	pp	PITG_12310
PITG_02479	pp	PITG_12286
PITG_02479	pp	PITG_11047
PITG_02479	pp	PITG_10979
PITG_02479	pp	PITG_10883
PITG_02479	pp	PITG_10169
PITG_02479	pp	PITG_09846
PITG_02479	pp	PITG_08761
PITG_02479	pp	PITG_08676
PITG_02479	pp	PITG_07671
PITG_02479	pp	PITG_07567
PITG_02479	pp	PITG_06715
PITG_02479	pp	PITG_06415
PITG_02479	pp	PITG_06320
PITG_02479	pp	PITG_05367
PITG_02479	pp	PITG_04868
PITG_02479	pp	PITG_03445
PITG_02479	pp	PITG_03098
PITG_02479	pp	PITG_03081
PITG_02479	pp	PITG_02921
PITG_02479	pp	PITG_02567
PITG_02452	pp	PITG_09309
PITG_02447	pp	PITG_11036
PITG_02427	pp	PITG_18018
PITG_02339	pp	PITG_16464
PITG_02339	pp	PITG_19535
PITG_02339	pp	PITG_18731
PITG_02339	pp	PITG_18446
PITG_02339	pp	PITG_16966
PITG_02339	pp	PITG_15890
PITG_02339	pp	PITG_13918
PITG_02339	pp	PITG_13614
PITG_02339	pp	PITG_12185
PITG_02339	pp	PITG_12122
PITG_02339	pp	PITG_11653
PITG_02339	pp	PITG_11626
PITG_02339	pp	PITG_11063
PITG_02339	pp	PITG_10929
PITG_02339	pp	PITG_10883
PITG_02339	pp	PITG_10513
PITG_02339	pp	PITG_10169
PITG_02339	pp	PITG_09706
PITG_02339	pp	PITG_09508
PITG_02339	pp	PITG_08676
PITG_02339	pp	PITG_08210
PITG_02339	pp	PITG_08014
PITG_02339	pp	PITG_07903
PITG_02339	pp	PITG_07887
PITG_02339	pp	PITG_07656
PITG_02339	pp	PITG_04488
PITG_02339	pp	PITG_03819
PITG_02339	pp	PITG_03553
PITG_02339	pp	PITG_03220
PITG_02339	pp	PITG_03150
PITG_02339	pp	PITG_03081
PITG_02338	pp	PITG_16205
PITG_02338	pp	PITG_23192
PITG_02338	pp	PITG_20904
PITG_02338	pp	PITG_18752
PITG_02338	pp	PITG_09828
PITG_02338	pp	PITG_05666
PITG_02338	pp	PITG_03819
PITG_02338	pp	PITG_03653
PITG_02274	pp	PITG_06514
PITG_02267	pp	PITG_17925
PITG_02267	pp	PITG_17069
PITG_02267	pp	PITG_14229
PITG_02267	pp	PITG_13301
PITG_02267	pp	PITG_12286
PITG_02267	pp	PITG_11127
PITG_02267	pp	PITG_10883
PITG_02267	pp	PITG_10169
PITG_02267	pp	PITG_08761
PITG_02267	pp	PITG_08676
PITG_02267	pp	PITG_08463
PITG_02267	pp	PITG_07567
PITG_02267	pp	PITG_06415
PITG_02267	pp	PITG_03549
PITG_02267	pp	PITG_03081
PITG_02256	pp	PITG_10883
PITG_02256	pp	PITG_08676
PITG_02256	pp	PITG_08025
PITG_02256	pp	PITG_03081
PITG_02186	pp	PITG_22839
PITG_02186	pp	PITG_14357
PITG_02186	pp	PITG_11063
PITG_02186	pp	PITG_10883
PITG_02186	pp	PITG_08676
PITG_02186	pp	PITG_03873
PITG_02114	pp	PITG_21378
PITG_02049	pp	PITG_13614
PITG_02049	pp	PITG_08676
PITG_02049	pp	PITG_07656
PITG_02047	pp	PITG_18706
PITG_02047	pp	PITG_18446
PITG_02047	pp	PITG_18073
PITG_02047	pp	PITG_17925
PITG_02047	pp	PITG_15785
PITG_02047	pp	PITG_14936
PITG_02047	pp	PITG_14229
PITG_02047	pp	PITG_13905
PITG_02047	pp	PITG_13301
PITG_02047	pp	PITG_12286
PITG_02047	pp	PITG_11603
PITG_02047	pp	PITG_10169
PITG_02047	pp	PITG_09508
PITG_02047	pp	PITG_09309
PITG_02047	pp	PITG_08991
PITG_02047	pp	PITG_08761
PITG_02047	pp	PITG_08676
PITG_02047	pp	PITG_08139
PITG_02047	pp	PITG_07567
PITG_02047	pp	PITG_06715
PITG_02047	pp	PITG_06595
PITG_02047	pp	PITG_06415
PITG_02047	pp	PITG_05380
PITG_02047	pp	PITG_05367
PITG_02047	pp	PITG_04868
PITG_02047	pp	PITG_03611
PITG_02047	pp	PITG_03553
PITG_02047	pp	PITG_03549
PITG_02047	pp	PITG_03445
PITG_02047	pp	PITG_03098
PITG_02047	pp	PITG_02479
PITG_02036	pp	PITG_06415
PITG_02034	pp	PITG_17512
PITG_02034	pp	PITG_14362
PITG_02034	pp	PITG_06118
PITG_02026	pp	PITG_16376
PITG_02026	pp	PITG_08881
PITG_02022	pp	PITG_15755
PITG_02022	pp	PITG_15504
PITG_02022	pp	PITG_15492
PITG_02022	pp	PITG_13749
PITG_02022	pp	PITG_10938
PITG_02022	pp	PITG_10883
PITG_02022	pp	PITG_08761
PITG_02022	pp	PITG_08676
PITG_02022	pp	PITG_08025
PITG_02022	pp	PITG_06715
PITG_02022	pp	PITG_06514
PITG_02022	pp	PITG_06415
PITG_02022	pp	PITG_04868
PITG_02022	pp	PITG_03445
PITG_02022	pp	PITG_03333
PITG_02022	pp	PITG_03098
PITG_02022	pp	PITG_03081
PITG_02022	pp	PITG_02785
PITG_02022	pp	PITG_02479
PITG_01982	pp	PITG_02022
PITG_01960	pp	PITG_10198
PITG_01960	pp	PITG_06415
PITG_01960	pp	PITG_03098
PITG_01924	pp	PITG_14353
PITG_01924	pp	PITG_10938
PITG_01924	pp	PITG_06649
PITG_01862	pp	PITG_17747
PITG_01862	pp	PITG_14362
PITG_01862	pp	PITG_12289
PITG_01862	pp	PITG_10883
PITG_01862	pp	PITG_09512
PITG_01862	pp	PITG_08692
PITG_01862	pp	PITG_08676
PITG_01862	pp	PITG_08025
PITG_01862	pp	PITG_07671
PITG_01862	pp	PITG_06415
PITG_01862	pp	PITG_06118
PITG_01862	pp	PITG_04500
PITG_01862	pp	PITG_03698
PITG_01862	pp	PITG_03530
PITG_01862	pp	PITG_03081
PITG_01846	pp	PITG_18706
PITG_01846	pp	PITG_18414
PITG_01846	pp	PITG_10883
PITG_01846	pp	PITG_08676
PITG_01846	pp	PITG_06649
PITG_01846	pp	PITG_06514
PITG_01846	pp	PITG_06320
PITG_01846	pp	PITG_06185
PITG_01846	pp	PITG_02479
PITG_01797	pp	PITG_20775
PITG_01797	pp	PITG_19535
PITG_01797	pp	PITG_18731
PITG_01797	pp	PITG_18446
PITG_01797	pp	PITG_18073
PITG_01797	pp	PITG_17925
PITG_01797	pp	PITG_17787
PITG_01797	pp	PITG_17716
PITG_01797	pp	PITG_17617
PITG_01797	pp	PITG_17123
PITG_01797	pp	PITG_17069
PITG_01797	pp	PITG_15890
PITG_01797	pp	PITG_15778
PITG_01797	pp	PITG_15504
PITG_01797	pp	PITG_15492
PITG_01797	pp	PITG_14229
PITG_01797	pp	PITG_14180
PITG_01797	pp	PITG_13918
PITG_01797	pp	PITG_13749
PITG_01797	pp	PITG_13301
PITG_01797	pp	PITG_13275
PITG_01797	pp	PITG_13265
PITG_01797	pp	PITG_12286
PITG_01797	pp	PITG_12185
PITG_01797	pp	PITG_12122
PITG_01797	pp	PITG_11626
PITG_01797	pp	PITG_11603
PITG_01797	pp	PITG_11169
PITG_01797	pp	PITG_11127
PITG_01797	pp	PITG_11063
PITG_01797	pp	PITG_11047
PITG_01797	pp	PITG_10990
PITG_01797	pp	PITG_10979
PITG_01797	pp	PITG_10929
PITG_01797	pp	PITG_10883
PITG_01797	pp	PITG_10513
PITG_01797	pp	PITG_10198
PITG_01797	pp	PITG_10169
PITG_01797	pp	PITG_10032
PITG_01797	pp	PITG_09846
PITG_01797	pp	PITG_09706
PITG_01797	pp	PITG_09576
PITG_01797	pp	PITG_09508
PITG_01797	pp	PITG_08997
PITG_01797	pp	PITG_08761
PITG_01797	pp	PITG_08676
PITG_01797	pp	PITG_08210
PITG_01797	pp	PITG_08014
PITG_01797	pp	PITG_07903
PITG_01797	pp	PITG_07887
PITG_01797	pp	PITG_07797
PITG_01797	pp	PITG_07671
PITG_01797	pp	PITG_07567
PITG_01797	pp	PITG_06979
PITG_01797	pp	PITG_06570
PITG_01797	pp	PITG_06427
PITG_01797	pp	PITG_06415
PITG_01797	pp	PITG_06118
PITG_01797	pp	PITG_05690
PITG_01797	pp	PITG_05636
PITG_01797	pp	PITG_05506
PITG_01797	pp	PITG_05374
PITG_01797	pp	PITG_05367
PITG_01797	pp	PITG_05007
PITG_01797	pp	PITG_04868
PITG_01797	pp	PITG_04488
PITG_01797	pp	PITG_03819
PITG_01797	pp	PITG_03698
PITG_01797	pp	PITG_03553
PITG_01797	pp	PITG_03549
PITG_01797	pp	PITG_03277
PITG_01797	pp	PITG_03220
PITG_01797	pp	PITG_03150
PITG_01797	pp	PITG_03098
PITG_01797	pp	PITG_03081
PITG_01797	pp	PITG_02921
PITG_01797	pp	PITG_02785
PITG_01797	pp	PITG_02567
PITG_01797	pp	PITG_02479
PITG_01797	pp	PITG_02339
PITG_01797	pp	PITG_02267
PITG_01797	pp	PITG_02186
PITG_01797	pp	PITG_02047
PITG_01797	pp	PITG_01862
PITG_01783	pp	PITG_10883
PITG_01783	pp	PITG_08676
PITG_01783	pp	PITG_03081
PITG_01783	pp	PITG_01797
PITG_01752	pp	PITG_15492
PITG_01752	pp	PITG_13749
PITG_01752	pp	PITG_10883
PITG_01752	pp	PITG_08676
PITG_01752	pp	PITG_08598
PITG_01752	pp	PITG_08025
PITG_01752	pp	PITG_03081
PITG_01752	pp	PITG_01960
PITG_01752	pp	PITG_01797
PITG_01718	pp	PITG_03608
PITG_01700	pp	PITG_20775
PITG_01700	pp	PITG_17787
PITG_01700	pp	PITG_17617
PITG_01700	pp	PITG_06649
PITG_01700	pp	PITG_06615
PITG_01700	pp	PITG_03678
PITG_01700	pp	PITG_02256
PITG_01700	pp	PITG_02022
PITG_01694	pp	PITG_18446
PITG_01694	pp	PITG_18018
PITG_01694	pp	PITG_10883
PITG_01694	pp	PITG_08676
PITG_01694	pp	PITG_06715
PITG_01694	pp	PITG_06514
PITG_01694	pp	PITG_06415
PITG_01694	pp	PITG_03234
PITG_01694	pp	PITG_02047
PITG_01694	pp	PITG_01797
PITG_01689	pp	PITG_19817
PITG_01689	pp	PITG_05506
PITG_01649	pp	PITG_17992
PITG_01649	pp	PITG_15755
PITG_01649	pp	PITG_12286
PITG_01524	pp	PITG_21077
PITG_01524	pp	PITG_18048
PITG_01524	pp	PITG_13748
PITG_01524	pp	PITG_11063
PITG_01524	pp	PITG_09835
PITG_01524	pp	PITG_06570
PITG_01524	pp	PITG_05631
PITG_01524	pp	PITG_05367
PITG_01524	pp	PITG_03459
PITG_01524	pp	PITG_03081
PITG_01524	pp	PITG_02724
PITG_01504	pp	PITG_23192
PITG_01504	pp	PITG_21378
PITG_01504	pp	PITG_18392
PITG_01504	pp	PITG_17123
PITG_01504	pp	PITG_14362
PITG_01504	pp	PITG_11047
PITG_01504	pp	PITG_06715
PITG_01504	pp	PITG_06594
PITG_01504	pp	PITG_06320
PITG_01504	pp	PITG_06185
PITG_01504	pp	PITG_03653
PITG_01504	pp	PITG_03553
PITG_01504	pp	PITG_02567
PITG_01504	pp	PITG_02479
PITG_01478	pp	PITG_18018
PITG_01478	pp	PITG_04500
PITG_01478	pp	PITG_02427
PITG_01477	pp	PITG_07656
PITG_01477	pp	PITG_06514
PITG_01453	pp	PITG_20560
PITG_01453	pp	PITG_13905
PITG_01453	pp	PITG_12289
PITG_01453	pp	PITG_09309
PITG_01453	pp	PITG_08025
PITG_01453	pp	PITG_06118
PITG_01447	pp	PITG_12165
PITG_01446	pp	PITG_21759
PITG_01446	pp	PITG_14181
PITG_01446	pp	PITG_13128
PITG_01446	pp	PITG_10883
PITG_01446	pp	PITG_08676
PITG_01446	pp	PITG_03081
PITG_01446	pp	PITG_01797
PITG_01436	pp	PITG_09354
PITG_01400	pp	PITG_09951
PITG_01389	pp	PITG_19535
PITG_01389	pp	PITG_18731
PITG_01389	pp	PITG_18446
PITG_01389	pp	PITG_18073
PITG_01389	pp	PITG_15890
PITG_01389	pp	PITG_13132
PITG_01389	pp	PITG_12185
PITG_01389	pp	PITG_12122
PITG_01389	pp	PITG_11626
PITG_01389	pp	PITG_11063
PITG_01389	pp	PITG_10929
PITG_01389	pp	PITG_10883
PITG_01389	pp	PITG_10513
PITG_01389	pp	PITG_10169
PITG_01389	pp	PITG_09706
PITG_01389	pp	PITG_09508
PITG_01389	pp	PITG_08676
PITG_01389	pp	PITG_08210
PITG_01389	pp	PITG_08014
PITG_01389	pp	PITG_07903
PITG_01389	pp	PITG_07887
PITG_01389	pp	PITG_06715
PITG_01389	pp	PITG_03819
PITG_01389	pp	PITG_03553
PITG_01389	pp	PITG_03220
PITG_01389	pp	PITG_03150
PITG_01389	pp	PITG_03081
PITG_01389	pp	PITG_02339
PITG_01389	pp	PITG_01797
PITG_01318	pp	PITG_21077
PITG_01318	pp	PITG_13905
PITG_01318	pp	PITG_12165
PITG_01318	pp	PITG_12122
PITG_01318	pp	PITG_11603
PITG_01318	pp	PITG_11205
PITG_01318	pp	PITG_09309
PITG_01318	pp	PITG_08676
PITG_01318	pp	PITG_06715
PITG_01318	pp	PITG_03653
PITG_01318	pp	PITG_03081
PITG_01318	pp	PITG_01694
PITG_01318	pp	PITG_01504
PITG_01270	pp	PITG_17512
PITG_01186	pp	PITG_14181
PITG_01181	pp	PITG_20560
PITG_01181	pp	PITG_18073
PITG_01181	pp	PITG_12289
PITG_01181	pp	PITG_06118
PITG_01181	pp	PITG_01453
PITG_01094	pp	PITG_22200
PITG_01094	pp	PITG_19535
PITG_01094	pp	PITG_18731
PITG_01094	pp	PITG_18446
PITG_01094	pp	PITG_15890
PITG_01094	pp	PITG_13918
PITG_01094	pp	PITG_12185
PITG_01094	pp	PITG_12122
PITG_01094	pp	PITG_11626
PITG_01094	pp	PITG_11063
PITG_01094	pp	PITG_10929
PITG_01094	pp	PITG_10883
PITG_01094	pp	PITG_10513
PITG_01094	pp	PITG_10169
PITG_01094	pp	PITG_09706
PITG_01094	pp	PITG_09508
PITG_01094	pp	PITG_08676
PITG_01094	pp	PITG_08210
PITG_01094	pp	PITG_08014
PITG_01094	pp	PITG_07903
PITG_01094	pp	PITG_07887
PITG_01094	pp	PITG_07656
PITG_01094	pp	PITG_04488
PITG_01094	pp	PITG_03819
PITG_01094	pp	PITG_03553
PITG_01094	pp	PITG_03459
PITG_01094	pp	PITG_03220
PITG_01094	pp	PITG_03150
PITG_01094	pp	PITG_03081
PITG_01094	pp	PITG_02339
PITG_01094	pp	PITG_01797
PITG_01094	pp	PITG_01389
PITG_00967	pp	PITG_20201
PITG_00967	pp	PITG_18073
PITG_00967	pp	PITG_12962
PITG_00967	pp	PITG_12194
PITG_00967	pp	PITG_09846
PITG_00967	pp	PITG_07797
PITG_00967	pp	PITG_06415
PITG_00967	pp	PITG_05690
PITG_00967	pp	PITG_05007
PITG_00967	pp	PITG_02921
PITG_00863	pp	PITG_20904
PITG_00863	pp	PITG_18752
PITG_00863	pp	PITG_16376
PITG_00863	pp	PITG_13905
PITG_00863	pp	PITG_12310
PITG_00863	pp	PITG_12122
PITG_00863	pp	PITG_09828
PITG_00863	pp	PITG_08676
PITG_00863	pp	PITG_08011
PITG_00863	pp	PITG_07567
PITG_00863	pp	PITG_03611
PITG_00863	pp	PITG_03081
PITG_00863	pp	PITG_02785
PITG_00850	pp	PITG_05506
PITG_00804	pp	PITG_18731
PITG_00804	pp	PITG_18706
PITG_00804	pp	PITG_18446
PITG_00804	pp	PITG_18392
PITG_00804	pp	PITG_17925
PITG_00804	pp	PITG_17716
PITG_00804	pp	PITG_17123
PITG_00804	pp	PITG_15504
PITG_00804	pp	PITG_15492
PITG_00804	pp	PITG_14229
PITG_00804	pp	PITG_13749
PITG_00804	pp	PITG_13301
PITG_00804	pp	PITG_11047
PITG_00804	pp	PITG_10979
PITG_00804	pp	PITG_10883
PITG_00804	pp	PITG_10169
PITG_00804	pp	PITG_08761
PITG_00804	pp	PITG_08676
PITG_00804	pp	PITG_08139
PITG_00804	pp	PITG_06715
PITG_00804	pp	PITG_06415
PITG_00804	pp	PITG_06320
PITG_00804	pp	PITG_05367
PITG_00804	pp	PITG_04868
PITG_00804	pp	PITG_03549
PITG_00804	pp	PITG_03098
PITG_00804	pp	PITG_03081
PITG_00804	pp	PITG_02567
PITG_00804	pp	PITG_02479
PITG_00804	pp	PITG_02047
PITG_00804	pp	PITG_01797
PITG_00804	pp	PITG_01504
PITG_00764	pp	PITG_22839
PITG_00764	pp	PITG_17747
PITG_00764	pp	PITG_17512
PITG_00764	pp	PITG_14362
PITG_00764	pp	PITG_13301
PITG_00764	pp	PITG_12289
PITG_00764	pp	PITG_10883
PITG_00764	pp	PITG_10169
PITG_00764	pp	PITG_08676
PITG_00764	pp	PITG_06615
PITG_00764	pp	PITG_06118
PITG_00764	pp	PITG_03081
PITG_00693	pp	PITG_03553
PITG_00693	pp	PITG_03303
PITG_00693	pp	PITG_01797
PITG_00682	pp	PITG_19282
PITG_00656	pp	PITG_21759
PITG_00656	pp	PITG_18440
PITG_00656	pp	PITG_20192
PITG_00656	pp	PITG_19737
PITG_00656	pp	PITG_19023
PITG_00656	pp	PITG_18731
PITG_00656	pp	PITG_18706
PITG_00656	pp	PITG_18446
PITG_00656	pp	PITG_18007
PITG_00656	pp	PITG_17925
PITG_00656	pp	PITG_17716
PITG_00656	pp	PITG_16760
PITG_00656	pp	PITG_14362
PITG_00656	pp	PITG_14229
PITG_00656	pp	PITG_13275
PITG_00656	pp	PITG_13178
PITG_00656	pp	PITG_13177
PITG_00656	pp	PITG_13014
PITG_00656	pp	PITG_12286
PITG_00656	pp	PITG_12106
PITG_00656	pp	PITG_11603
PITG_00656	pp	PITG_11290
PITG_00656	pp	PITG_10139
PITG_00656	pp	PITG_09512
PITG_00656	pp	PITG_07029
PITG_00656	pp	PITG_06969
PITG_00656	pp	PITG_05367
PITG_00656	pp	PITG_04333
PITG_00656	pp	PITG_03553
PITG_00656	pp	PITG_03344
PITG_00656	pp	PITG_03333
PITG_00656	pp	PITG_03081
PITG_00656	pp	PITG_02339
PITG_00656	pp	PITG_00804
PITG_00656	pp	PITG_00693
PITG_00633	pp	PITG_22200
PITG_00633	pp	PITG_19535
PITG_00633	pp	PITG_18731
PITG_00633	pp	PITG_18706
PITG_00633	pp	PITG_18446
PITG_00633	pp	PITG_17925
PITG_00633	pp	PITG_15890
PITG_00633	pp	PITG_12185
PITG_00633	pp	PITG_12122
PITG_00633	pp	PITG_11626
PITG_00633	pp	PITG_11063
PITG_00633	pp	PITG_10929
PITG_00633	pp	PITG_10883
PITG_00633	pp	PITG_10513
PITG_00633	pp	PITG_10169
PITG_00633	pp	PITG_09706
PITG_00633	pp	PITG_08761
PITG_00633	pp	PITG_08676
PITG_00633	pp	PITG_08210
PITG_00633	pp	PITG_08139
PITG_00633	pp	PITG_08014
PITG_00633	pp	PITG_07903
PITG_00633	pp	PITG_07887
PITG_00633	pp	PITG_06715
PITG_00633	pp	PITG_06415
PITG_00633	pp	PITG_05367
PITG_00633	pp	PITG_03819
PITG_00633	pp	PITG_03553
PITG_00633	pp	PITG_03220
PITG_00633	pp	PITG_03150
PITG_00633	pp	PITG_03081
PITG_00633	pp	PITG_02339
PITG_00633	pp	PITG_01797
PITG_00633	pp	PITG_01389
PITG_00633	pp	PITG_01094
PITG_00633	pp	PITG_00804
PITG_00622	pp	PITG_20463
PITG_00622	pp	PITG_13745
PITG_00622	pp	PITG_09564
PITG_00622	pp	PITG_07567
PITG_00622	pp	PITG_02917
PITG_00613	pp	PITG_19535
PITG_00613	pp	PITG_18731
PITG_00613	pp	PITG_18706
PITG_00613	pp	PITG_18446
PITG_00613	pp	PITG_18073
PITG_00613	pp	PITG_17925
PITG_00613	pp	PITG_17716
PITG_00613	pp	PITG_17617
PITG_00613	pp	PITG_15890
PITG_00613	pp	PITG_14229
PITG_00613	pp	PITG_13918
PITG_00613	pp	PITG_13301
PITG_00613	pp	PITG_13132
PITG_00613	pp	PITG_12286
PITG_00613	pp	PITG_12185
PITG_00613	pp	PITG_12122
PITG_00613	pp	PITG_11626
[truncated: 227 more rows]
